# Supplementary material for: Integrated analysis of lncRNAs, mRNAs, and TFs to identify network modules underlying diterpenoid biosynthesis in Salvia miltiorrhiza
Source: PeerJ. 2023 May 9;11:e15332. doi: 10.7717/peerj.15332 (PMC10178227; doi:10.7717/peerj.15332)
Supplement: Supplemental Information 18 [file peerj-11-15332-s018.zip]

Archive with 5 entries (4 files):
- Raw_data/
- Raw_data/ORF_screen.R
- Raw_data/PCC.R
- Raw_data/Unigene.all.fa
- Raw_data/Unigene.all_annot.xls
