# Supplementary material for: Integrated analysis of lncRNAs, mRNAs, and TFs to identify network modules underlying diterpenoid biosynthesis in Salvia miltiorrhiza
Source: PeerJ. 2023 May 9;11:e15332. doi: 10.7717/peerj.15332 (PMC10178227; doi:10.7717/peerj.15332)
Supplement: Supplemental Information 18 [file peerj-11-15332-s018.zip › Raw_data/ORF_screen.R]

setwd( "C:/_R" )
options( stringsAsFactors = FALSE )
x <-  readAAStringSet(  "read.csv" )

length ( x )
width(x)  
sub_x=x[x@ranges@width > 100]
writeXStringSet(x,"ORF.fasta")
