# Supplementary material for: Integrated analysis of lncRNAs, mRNAs, and TFs to identify network modules underlying diterpenoid biosynthesis in Salvia miltiorrhiza
Source: PeerJ. 2023 May 9;11:e15332. doi: 10.7717/peerj.15332 (PMC10178227; doi:10.7717/peerj.15332)
Supplement: Supplemental Information 18 [file peerj-11-15332-s018.zip › Raw_data/PCC.R]

setwd("C:/_R")
BiocManager::install("pheatmap")
library(psych)
table1<-read.table("gene1.txt", row.names=1, header=T, sep="\t",check.names = FALSE)
table2<-read.table("gene2.txt", row.names=1, header=T, sep="\t")
a<-t(table1)
b<-t(table2)
result_pair=data.frame(print(corr.test(a, b,use="pairwise", method="pearson", adjust="fdr",  alpha=.05, ci=TRUE, minlength=15), short=FALSE))
pair=rownames(result_pair)
result_pair2=data.frame(result_pair[, c(2, 4)], pair)
result_pair3=data.frame(result_pair2[order(result_pair2[,"raw.p"], decreasing=F),])
result_pair4=result_pair3[result_pair3$raw.p<=0.05, ]
write.table(result_pair4, file="corr.txt", sep="\t", row.names=F, quote=F)
