# Supplementary material for: Integrated analysis of lncRNAs, mRNAs, and TFs to identify network modules underlying diterpenoid biosynthesis in Salvia miltiorrhiza
Source: PeerJ. 2023 May 9;11:e15332. doi: 10.7717/peerj.15332 (PMC10178227; doi:10.7717/peerj.15332)
Supplement: Supplemental Information 18 [file peerj-11-15332-s018.zip › Raw_data/Unigene.all.fa]

>Unigene0000001
CTTTTATCAGCTTTGGTTCTATCCTATTCACCAAAAAGTGAACGTGCTTGGAGCCACAGG
TAATATACACTATGAACCAATGAATTCTATGTGGAATGTGTATGAATTCATTGTGAAATT
GCATGAATTCAAAATTGAAATTTCGCTCCCTTCGGGATTCAAGGTGAGGACCATGAATTC
ATCCAAGAAAGTGATGAACCCATCGTAGATCTTCATGATCTAAGGGTTGAAAACGGTTCA
TACTTTATATTTTAAACTGGGTTTCCACACACACACACACGCGCACACACACACACACAC
ACACATACACATATTATATTATGGATGGTAAAGGATCAAGTGAGAATCACATTGAACTGA
GAACCATGAACAAACACATAAAATACATGAATAAGAGATAACATATCCTGAACATAAATA
TACATGTATACAAGATCCGACCATCTCTTGTTCATGTATTTCATGTATAGTAATTATTCA
CAACCTGACTATTTCTTGTTTATGTATTTTATGTGTTTGTTCATGGTTCTCAGTCCTCAC
GAAAGGATGTGATTCTTACTTGAACCTAACCCTATATATAATTGATGTGTTTGTGCCTAG
TTGTCGGCTCTCACCAAAAGATGTGATTTTCACTGGATTGCAAGGTAGGCGTTTAATGAG
AACCTTTAAATAAATGAAAATGGAGAACTATTTTCAGAATGTGATCGTGAAAAGCTATGG
TGGATGCATCATATTAATGGATGGGGTTCGAATCTTAGAGGGAGTGATTTTTTTTTTTTT
TCATTTTTACCAAACGCAGTTAATTTCACGGCGGATGCAATAACATTGCTCATCAATGTA
GTGTTCTCAATTCTCATTTTAAATTGTGATTTTTACGATAACCAACCCCT
>Unigene0000002
ATCATATAATTCTAAAACAAATGGTTCTCCGACTTTAAAGGGAAAGCCTCCATGATCCTC
CGCTCTTCCCCAGCCTTTGCCTACAATCCATGTGTTGCGTATTACTTTATTTTCATTAAA
ACGTGGACTGAAGTGGAATAGAACACTAGCATTTACTAACAATTTACCAGGTTCACCAAT
GTTTATGTTAAAAGCTGTAGGTTGTGCTAAAGGTGTTCCAAAAATTATTATACGCTTCTT
AGGGCTAAAGAAATGAAAGCCAGTTCCAAATCCGAGCTTAACAAAATCGAGAGTTGCTGG
TATTTTCAGGTTATTTAGAACAATCTGGCCGGGACAATATTGAGGAGGTTTTGTAGTAGT
TGTGGTTGGTAGAATTGTAGTAGTTGGTTTTGATGTCGTAGTTGTTGGTTCCTCTGTTGT
GGTTGTTGGTTCTTCAGTGGTGGTGGTTGGTTCCTCGATTGTTGTTGGTTCCTCTGTCGT
AGTTGCTTGTTCCTCTGTTGTGGTTGTTGGCTCAATTGTACTGGTTATCGGTTTATCATG
ACATAAAACCACGGAGCTAAGCTCAATTGCCGAGCTAACCCCCAATGTGCTCAATTTACT
CAAATCATCCCGTGAAAAATTTACAAATGGTTGGGAGTCAACATTAACAATTATAGTATT
TTCTGGTGCCGCAATAAATTCCAAAACGAATGGTTCTCCAATTTTGAAAGGAAATCCTCC
ATAATGTTCTTCTTCTTCCCATCCTGTGATTGGTGACCACGTATTTCGAATTACCTGCTT
ATCATTAAATCGTGGATTGAAGTGGAATAGTGTTGTAGCAGTTTTATCAGGCACGCCATC
ACTATACAAATTGATGGTGAAACGGTCAGTTGTATTAGTAGGAGAACCAACAAATCTAAT
ACGCTTAGGGGGTGCAAATCCTTCTCCAAATCCTAGTTTCAAAAGATCGATTGTTGCCGG
TATTTTCGGATACGGTATAACTATAGGATTAAGACAAGGGTTGGGAGGTGTAGTAGTCGG
TTCTTCCGTTGTTGTAGTTGGTTCCTCTGTTGTAGTTGTAGGCTCTTCTGTTGTCGTCGT
AGGTTTTTCTGTTGTGGTGGTAGGTTCTTTCGTTGAGGTTGTTGGCCTTAGTGTTGTAGT
TATAACTTTATTGGGACACAAGGTCAAAGAGTTAACTCGGATTGTGCCTCGCCCATCAAT
ATATAATTGACTAATTTTACTCAAATCCACACGAGAGAAAGTTGCAAAATATTTATTATT
GATATTGATATTTATCGTATT
>Unigene0000003
AGCCTAGATATTTCGTACAATAGAAAGTATAAACTTCACAAACAGGCTGCACTCTAGAAC
AACAAGCATATGAGTTTATGCAAAACAAAGAAAGAATACACCTTAGCTCATAATCCAACA
CAGGGCTCATTGACGAGCATATAACAACGCTGTTATTCATTTAGCACAGTAGCAAAATTT
CCACGGCTTATAAACGGAATTAGGAAAAACCACAACCCCTCGTATTAAACTTTCACATCA
TAAGCAAATGAATCAAGATACAATAGTAGAATGAAACTAGAGAACTTAGCTTAAGAAATA
GGGCCGATTGCCCTGCTCTGAATCGGGATTTAACGGCGCCGAGGAGTAGGCGAGGCGACA
CCCTTCGCCGGGAACAGCGACAGCAACGGCGAAGCCGGCCTTCCAGTAGCAGCAGCGGCG
GTGGCGTGGCACAAATCGAACCCCGTCGACCCCGGAGAACAACGAAGGCGGACTTTACCT
GGTCGCCGGAGGAACGCGAAGGAGATGGCGGCGATTCGTGGAGGAGAACGAAACCGGCAG
TCAGTTGCCGGATTTACAGAGCCACGGCGACCAGCCATCAGATTCTGATGGAGACGCGGT
GCAGCGGCGACCTGGTATTTGACGATTAGGGCTCGCCCTTCCACTCTCTTCTTCCCGAAC
ACGGATTTGAGGCCGAGACACCAAGTTTGGAGGGGGGACGACAACTAGCGGTCGCCGGAC
TTACAGAAACGGCGGAGGATTCGATCTCAGGGAAAGCTAGGGCTCCTCCTCTCAGTCGAG
TTTGAGAGGTAAATCGAGAGAGAGGAGATGAGGGAGCAGACCGACGTCGGGGTTCTGAGC
AACGCCGGCCTCGCCGGCGGCTGGAATGGTCAGAGTACGGAGCGGCGACGGCAGATCTGC
GGGAGACAGATCGGGTGAGAAATTGAGAGAGGGAAGTAGATGGAGAGAGAGAGAAATGGA
CCAGGGGCGATGTCCTCGGCTGGCCGTCGTTCTCGCCGGAGCCGTTCGCGGCGGAGCTCG
CGTAGAGCGGGCGAGAGAGAGAGAGATGTCTTGAGCGGCGACTGTTTGAAAAAGAATAGA
TAGAGAAAGGCGTGAATTGCTTGAGAGAGAGTGGAGCGTGTTCTGCTGGGAGAAGAAGAG
AGAACCGACTTGGAGGAAAAGAAATTGGGCTTTAGTTAATTAATTGAAGTTGGGCCTCTT
TTGTTAATTCAATTGGGCTTTTAGCATTTATTTACATTGGGCCGGGTTATTTCTTTATTT
TGGGCCGATTTTTAATAAGTGATGGGCCGATTTTTAAATGGAATTTGGCCCTCTTCATTT
ATTTTAATTGGGCCTTTATCTTTTAAAAGATTGGGCTGGTGTTTAAATGGTATTGGGCTT
TG
>Unigene0000004
ATTGGAAATCAGGATTTGGTGCTCTACATCACCCGCCTGATTTCGGAACCTATTTTGAAA
GGTACGTGCTTTATTGTCTCTATGTGATAAATTCCCTTAATTTCATCTTAAGTGTCACTC
ACCCCATTATTGGTTTGGATTGCTGCTTAGTCGTTTTAAGTTTTTCTCTAATCCTATTCT
TTTTCATGGTGAAATTCTATGGCAATTGTCAGAAAGCATGTTTGATTTTTTTGTATGAAG
ACCTTTAATTTCTTGATTCTGGAAATTATTTATGGGATGATCTTCGCGTATTAGGATTTT
AAATTTTAAGGTATTGTGACAAGTGACGTTCTGCTTCCTCTGAGTCCGAGGCGATGGAGG
TTTGTGTTGTTGAATTACAGTGAAAAAAAGAGAGGAAAACGTTACAGAGGGTTCTCAAGC
AGGTGTATTTTTTTATTTTAATTTTTAAAATTTACTTTCGGAGACTAAAAATGAAAATTT
GAAGAAGTGTTTACAATTCACTTCCGGCAGATTTCAATCCATCTCCCATGCCTATGGAAC
TCTAATATTTTTTAATTAGAAATTCGTATTGGGGCATATTGTGAGGCAATAGCTTTTTGT
AAGTTTGCATATCTTTTTTACTTATGTGACATTTCCATTTTTATTATGTTGTTCAATTGA
GTTTTCAAGATTTTCAACTGTTTCCACGAATTTTTGTTTCATTTTTTATGTGTTAAGTTA
ATCTAAATTTAAATTTTGTCTGCATATTCTATTACTTAAATTTAAGTGTTTGGGCACATG
CTTTGTACTTTACTGTTGTACAGTAATACCTTTCTAAAGATTAATCAAACAACACTTGAT
GAAATAGGTAATTTTTGATGAACTGAATCATTCCCATTTTCTTATTATCGAAGTCAAATA
TGATAGTTAAGTAATTCTATGTGAAAGCTCCATTACTATGATGAAATCCATTGATGTCCC
AACTAAGAACCAGCAAACATTTCGTG
>Unigene0000005
CCATCTACAACGCACAAACACCGGTAATGGGTATTGTTGCTGTGGGCACATAAAAAGCAG
AGACCGTACACTAGAAGCTGACTCCATGGCTCCAAATACAACATCACTCTGGATGCTCTG
CCGCCGCTGATTTCTTGTGCCAGCTCGAGAACTTGTAAGGCCCTGGTTTACAAGATGGAA
CAATCTTTGCCGTTGAGCTTCAATAACACAGAGATCCTGAAGGAGCTGATGCATTCTGCA
GGTTTTAATTCTTCCAGTGGAGCTCCGCTCATGAATTATAACAAGGCTTCTGGAAACAAG
GTCCTCCAGATACTCCTCGGCTATTTTTTCTAAGGTTTTATCTGGTGCAGGCTTGACAAA
TCCCTCAGCAACCCATAATGGAACGAGTTGAGAAGTAGGG
>Unigene0000006
CTCCATCAGAGGAAAGTTGTTCAACATTGTGAAACATCTAATCGCCTATGAATCAACAAT
GCACAAGAAAAGCATCTCCAAGACTCCAAGTATCATTTCCCCCGCGAAAGAGAAAGATTC
TTTCTATCTTCAATAACATGGTAAATCTGCCAATCTATGTAGCTAACACATATACCATTT
CTAAATCAGAAAAATATACCTATTCTCATCCAAAACTGCAATTCAAATGATGATCATTTC
AATACAGCATCACTAGCCCCACCAGCTTTGTGCCAAAATCGAAACAGAAAATTGGTGTTT
CAAATGCATTCAAGGAACAAAACAGTACCATATCTACCTCCTCCATCCAAAGAGGGAACT
TTTTTATCAACCACATCAAAATAATATGAAAAAGTAGTTAACTAGCACAATTTGATTCAA
GCATCAAAAGCTCACAACTAATCATTCAAAAAATTTCTATCACAACTGTAGCAATTAACT
GAAATCACTGAAGCTGGTAGAATAACCGCTACTTAGGCACTCAATCACAAAAAAAAAATA
TGCAACTGTATACGAGAAAATCAACAGAGAATTGCGTAATTCATTAGCCACAGCATCACT
AGAGATCGATAGATACAGATATATGTATATATACATACACGCGGGTGACGCGGTTATCTT
GATTGCA
>Unigene0000007
CCTCTGCTTGAGAAAGTTTAGAAGTAAACAAATCCATTCCATAGAGATCGGTTTACAACT
AACCATACATGTAAAACACAAAAACCCAAAGTACTTAATCATATAAGTATAATGATGTCC
ATTACTATCATATCAACAAGCTTTAGTAATCAATACTCCTTAATAGGTAATTAGAACAAT
AAAACCTTAATTTGAGTTTAGTAGTTTAGGATCTCAATTAACTACCAATCACAAGTTTAA
GAAACATACACATTTGAATCCTAACTTTGAAAAATCATATAAAATCAATCGCTTCAAGGA
AAAATACGAGCTTTACCATTTTAGAAAGCTATTAAAGTTTATATTTATTAGAAAGTTACA
AAAATACAATATCTCAAGTGTATATGAAATTATCTCACAAAAGGCAGAATCTGCCACAAA
ACCTTGCTGCTTCGCGCAGTACTTTTAAGAAAATTGTTTGACCTATCTAGAGATCTCGGA
TTCAGCTGAAATTTTGCAGAGATATAATACTCATAATGAAGTTATCACTGTAAAAATTTC
AAGTCATTTGGACCAAAGGAACACTCCCGAAAACCCCTCACAAGACACTGGTTCGTCCAG
CAAAACCTGACAGCAACACATTTTCTGTTGCAACTTAATATATAACTCATATCTCTGCCA
AATAAGGTTGTAGGAACTCAATTACATCATCTTAATATATACTAGAATGGTCTAACACAC
CAACATATAATAACATGCTTGACGTCCCCCAATTTCTATCATATAATCTCACTTCACAAT
CCCCAAAAGTACAATCACACAAGCATCAAGCAAGTAGCTATCCTATAACAAAAATTCCCA
AATCCACCAATCCACCAAAACTAAACTTATTGGGAAATCATGATTTCTTTTGAGTAAATA
CCCAAATAATTCTCAATAATATCTTCGCATACATATAAATCTTTATACATAGTCAATTAA
TGCTAATATAAAGGGAATAGATTCTAGGGTTCATGAAAGAGGCTGAAAATTGGGGCTTTG
GGATAGAACTTCGATTCCTATCATCCTATCACTAGATTCTAGTGAATATTTACCTCAAGA
ACATATAAGAATCGATATAGTACAAGGCTAGAATAATCTTCCTTCAACAACTCAAATTTT
CGAAGAAAAAGAAGAAGAAATAATAAGTTGAAGAATCTTCCAATTTCTGTAATCAAAGAA
GCTTGGTTCCCGAGTTCTTACCCTGATATATGTTCTTCGATGAGTCTTGGGTGATTCAAA
ATATTTTCTTGAAGCTTTGTAAGGTGAAAGAAAATGAAAATTGTGAGCAGAGGAAAAGAG
GGATGTTACGCTGTTGGGTAGGGAAAGAAAAGGAAGCAATATCTTCTTTCTTAAGCTTCC
TATTCTAATCCACAAATCAATCATATAAAATAATATATGTAGATAAGCTTTAAACATTTG
CTATTAAACCAATAGCATTTCCCACTAAACGTATGCACTTTACAGCTATATATGTATATC
AAGTCACATTTACATGCATAGGTAAAATATAAAATCTCTA
>Unigene0000008
GAGGAATTAATGGATTGTTTGTTGCCTGATGCTTCTACTTCTACTAGTCAAAATGTAGAT
ACTCGTGGACCTAAAGTTTATCCTATAGATCAAGATGTACCGAAGATTCAATTCTTTCAA
ACTCCAAAACCCGTTGTTAGACCTACACTTCCTGACCAAATTTGTCCGAACAGTGAAATT
TCGAAGTTCCATAAACCATCTCTGCCGGTGATTAAAAAACAGCTTGAACAACTTCGAAAT
AAACTTAGCGAGATTCCAAACGTTGAATGGAGACGTCATATTGACCATTTAATAACATTA
ACTATACAACAACAATCAGATATAGATTTACTTCGTACTTGTTCAATGGGATATGAACAA
TGGGCTAGTGGTCAATTAAAGAAGTTAGGCAGTTTATTGTGTGAACATGCAAATTTGTCT
TTTCAAAAGAAGAAATTGGAAGAACATGAAAAACTTGTAGTAAAGGAAAAGAATGTAATA
GAAAGTAAAGTTGACATCTTGGAGAAGGAAAGGAAAAGATTGGAAAATGAAGTTAAAGAC
TTGAGACCTTACAAAGAAAAATATAAGGATTCGCTTAAAGAAATGGAAAGGTTAAAATCT
TCAAATGAAACATTTAAAAAAACAGCCAAATTAAATGAAGAAAAATTATCCAAAACAAAT
GAATTGACAAAAAATCAATCTGTAATTGAAGCCGAAAGAAATAATTTGAAAAAACAATTA
GAAGAATTACAAAATAAAGAAAATGGGAAAATTAAAGAATTGGAAGAAAAATATAGTTTG
GCACAAAAAAGAATTAAAGTTTTGTTGACTGAATTTAAATGTGAAGATGAAAAGAAGGAT
AGTTCTGATGAAAGTGCTCTTAAACAAAAAATAAATGAATTGGAAGAAAAACTCGCTAAA
GAGAAGAAATTGAGGACTATGGAAGTTAAAACGAATTCTTCAAGTGAAAACAATGACCCC
CATGATGGTTTGTCCCGCACGATGAAGCGAGAACTTTCTTTGCGTGATGCTGAGATAAAC
AGACTTAAAGTTGAATGTGCAGAGAAGGCAGAGGAAATAATTGAGGCAAAATCACAAATT
GATGAAGCAAAACATTCCAAGATGGAGTTACGTGAGAAACTTAGACGCAAAAAAGAAGAG
GCACAAACAGCAAGAAACGAACTCAAAGTTGAACAAGAAAAACGGGAAAGCCTTGAACAA
CGACTGAATGATATGGAGGAAAAACTCAAACTTAAGAGCAAATCCATGCGTGAAGATCAA
AATATCGAACAAAAAAAGACTGAAACTGTTTTCCCTTCAAACAAATTAATAAAATCTAGG
ATTAATGAAATAACAAATAAGAAGAATCTTATGGAAAAGGCTATACACCTTTTTGCTGAT
AAGCAATGTGGTAAATGTGTGACTTTACAAGAAGAGCTTGATGTTCTACAACAAAAATTA
AATGCTTCAGTTCAACAGGAGAATCATGATGCATTAAACAATTTGTCAAAGAACGATAAG
GGTGGTTGTACGACAAAGGTTAACGCGGAAAAGCCTTCAGCAAAAGAGACGCCAGTTAAT
ATCTCCACTAACACTACTGAAAAGGGGCAAACTTTCAAGAGAAAAGCTTCAGAGAGTGAT
TCAGAACCAACCAAAAAGCGACAAAAAAAGAAGAAATCCGAGTTGCAAAAGGATACTCAA
CAGAAAAAGGATAATCAATCGCTTTCTACAAACACATCAGATTCCCAAAAAGTTGTTCAT
CCGACGCCATTAGTTAGCAACCAACAGTCTTCTGAAAAGCTAAAAAGCATCCAAAATGAA
GCAACCACAAATGTCGTTCAGCAGATAACTGAGCCGCAAAAAGAAACCCAGCAGAGTTTT
AAATCGCCAAAGACTTCTGAGCAGCAAAAAACAAAGGAGCCACCTAAAACCGTTCAGAAA
ACTTCTGAACCGCAAAAGATCATTCAAAAGGATCCTCCCCCACCACCTAAGAACGTTCAA
AGACTTCCTGAACCGCAAAAAATTATCCAAAAGGATCCTCCTCCACCCAAGAACGTTCAA
AAAACTGTTGATTCAAAGAAGGATATCCAACAAACTTCAAAACCTATTCAACAAACAGCA
CCAGTTGCTAAACTCATTCAACAACAACCCACAACATCTCAAAAATCATTGCCGCAAAAG
CCTGTGGAACAACAACAATCACCAGTTATTAAACAAGTTGATGCTAGCAGTATTGCTTCT
CGTATTGTGACTTCATTTATGATGTTTATTGGCGAACCTTGTAACGTAAACAATGATGCT
CGTGTTCTTATTCCTGACTTTCTCAAGCGTTATGGACTTCCTCCTAATCATTTAATTGGG
ACTCAACTTGCAGTAATTGCTGAAGAAGCACAAAAAGCAAAAGAGGAAAGTATGGTTAAA
TAGTGGTAATAAACGTGTATGTAGTGTAATAAAACGGGGACTTTTTTCTTATTCTAAAGT
TGTTGTAGGTTTAAGAATTGTTTTGATCTGT
>Unigene0000009
TCACCAACTTTACAAAAATCTAATAGTGGTTGTCTATGCCGTACTTGCACTTCTATGTTT
TCGAGGAGCGAAATACAGTCAACACCTTGCGAACCAGTCTCTCCATCCCCAACAGTACTT
TTGTCTCCTGTTCTTCTATCACGTCCTATACGTTCACAGAGTGCTCATTCACCCAATTTT
CTTCGTAATTTTGGGGCTGTTGGTGGTGGACAACAACAACAAATATTACAACATTCTGAT
TCTGATTCGGAGCCCTTAACAACCCCATGTTGCTCTCGAGGCCCTTCTCTCCTCTCTCGT
CAATCCCATTCACGCCTCTCCAATTCTCGCCTCTCTAATTGCTCTTCACCTCTTGCTGGC
ACTCCTCCACCTCTTGTATGTAGCCCTCCGATAGGACTCGGTAGTGGTGGTGGTGGTGGT
GGATGTAGAAATGTGACTCGATCTGGCTCCTTTTCTCGTTATCACCAACTTCAACAACAA
CAAAATTCTTCTTCTTTTTCCTCATCTGTCGGGAATAGTGGAAATTATCAACAACAATTA
ATTAATTTCCCCAATAAACTTCCTTTAAATATTGGACGTTGCCATTCATTTACTCGCTCG
AACAACAATAAACCTTTCCTTCCCCCTCACCACCAACATCCTTTACTTCAAAGAACGGCA
AATAATACTGTTAACAGTTCTTTTTCACAATACGATTCTTTTGAAAGTAGTGCAAGCGCT
GGAGAACCCTCCTACCTGCCTCACTCTTCCCATTCATTCTCTCGTCGAGGAGGTTCTCAA
ATTAATCGTAACCACCATCCCCTTTTGGCTGGTAGACCCCCATCTGCTGCCGCTCAACTT
CAACGTTCTCAATCAGACGCATTAAATCCAATCCCTTCACGTCATTCATCACAAGGAAGT
GGAATAGAAGGAGGGGATTTTCAAAGTGTTATATTGGGTGGAGGAGGAGACCGTTTGTCT
GGTCGAGGTATTAATAACGCTAGTGGTGTTGGTGGGGATACTTTAAGAATTGGAACAACT
AGTAAACGACCATCAGTATCACTTCGTGATTTACAACAAGACTTTCATCACTCATCATTG
GATAGTAGTGGCTCTTATAGAGAACACCATTTACATTCTGGTGTTCTTCAACATCCACAA
CCACCAATTACAACAACTAGTCAATTAAACAATTCTTTTTTGTTTTCTTCTTCTACTCAT
CGACAACAACTTATCAACAATTCCAACAATTTAATGAAGTATAAACACTGCCCTCTAGGG
CATTCTGATCCACAAATTTATACACATACTCAAACACCTTTCTTTGTTTTGTCTGGTGGA
AATGGAGGAAGTGGAGGAATGTTTGGTGGTGGAGGAATAAGCAACTCTTTTGCTACAACA
AATGGAAGTCGTCGTTCATTTTTGAGTTCAAGTCCGCAGGCTTTTAAACTTAAGAGAGAA
TCATTTACTGGACGTCTTCAACAAAACAACAATGCAGCTATAAATGCTAATTGTGGTGAT
TCAACGGGTAGTGTTCGTAATTCCGTTCAGATGCGTGTTCACAGAACTTCATTTTCCTCA
ATGAGCACCCACCAACAACAACATTCATCAAATATTCCCCACCATCACCGTGGTGGTGGA
GGGACAAGCGCTTCTGCCCGTCCAAGTATTAGTGCTGGTTGTGGTTCTGGAATTCGCCAA
CCTGTAGCGTTGAGAGCACTCCCTCCTGGACATCATTTGGAGAATAGAAGGTGGTCTCTA
GCTTCGTTACCTTCATCTTCTGGATATGGGACGCCTGGAACGAATTCTGCTTACTCGAGC
CAATATTCTTCCCAAGAAAATTTGGCTAGCATTATTGGTGATATGCGCATTCGAGACCGT
TTTGACAGTAATGAAAGCTACGCCTGCTGTTTAGGAGATGATTTTGGCGGTTTAATGCGT
CCTCGTTCTCGTAGTTTAACAAGCCCAGTCCCTCATTTATTTGAACGCTTGGGAGTCGAT
TCTCCAATGATGCTTTCTTCAGTTTACAAGGAAAGATTCCCTAAAGCCAAACTTCAAATG
GAAAATCGTTTAATGCAATTTCTTACACAAAATGCACAATTGAGCGGATTTACTTCACAA
ATGCTTCAATTAAATATTGTGCCTCCTTCTCCGATGCCCACTCGTGAAGAACAGCAACAA
TCTTCCTCCCTTGTGCCACCATCTCCACGTCCACAATCACCAAATTTACTTACTCGCCCA
CTTTCTCCTTTAGTAACAGAATCGGCAACGGCAATTGGGGATTCAGTAATTCATCACCGT
TCGTCTAATACAAATTTTTTGAGTGCTGGATCTGCTGGTGGATTTTCTCCGGGAAATTCG
TTTTTTGGTGGTGGTCAACAACAATTAAATCAAGGACAGGATGGAGGAAATGGAGGAGAT
CAAATATCAAACAATAATACCCCACCAATAATCACCTCCTCAACAATTTCCTCCTCCCCA
TTATTTGGTTGTTCAACAAATACTCCCCCAATAGACCCTCAATTATTACGTTTAATTTCT
GATGGTGCTACACGTTTTTTACATCATCAATTATGCGAAATTGCTGCAGATTGTTTACAA
AAAAGTCGGGACGATTTGTTAAATTGTGTTTATTTTTGTTCAATGTCTGTCAGATTGGAT
GAAACTTTGGCTGAGGCTGAAATGAAAGTCGGGCCAGAATCTTATAAATATTTATTTCGT
CTAGTCAAACAAATGTTGATGATTGTTTCTAGAACTGCTAGACTTTTGGAATGCTTGGAA
TTTAATCCTGATGAATTTTATCAATTACTTGGAGATGCAGAAGTTGCAGTACGTGAACAA
TTAGGTTCTGGCTCTGCTCGAGTTCCAGATTTGCCTCAATATATTTTGACAAAATTGGGA
TTAAATAAAAATTTGTCTTCTTTGGAAAAAAATATTGGAGAACAAACTGCGAATGAAAGG
GATGAGGAGGAAGAGGAAGAAAATGAGGAAGAATTTGGACAGAATAAAGGACAAAAAGAT
GCTCATTTGACAGCACAAGATTCATCAGACAAATTAATATTACCTCCACAAACAACTAGA
GAAGCGCCAAAAGAAGAAGATTTTGAAAATATTCGTTTAATAAGTAATGGGGCTTATGGA
GCTGTTTATTTAGTTAAACATAAAAAGACTAGACAACGTTTTGCTTTAAAAAAGATGAAA
AAACATACTTTATTGTTGAGAAATCAAGTTGAACAAGTTTATGCTGAAAGGGATATTTTG
ACATTTACTGATAATCCTTTTGTCGTTTGTTTTTACGGATCTTTCGAAACAAAACAACAT
TTATGTATGTTAATGGAATATGTTGAGGGAGGGGATTGTGCTTCTTTATTAAAGTCTGCC
GGTACTTTACCAATCGAATTAGCTCGTCTTTATGTGGCCGAAACTGTAATGGCTGTTGAA
TATTTACATTCTTGTGGAATTGTTCATAGAGACTTGAAGCCAGACAATTTATTAATTACC
TCTATGGGTCATATTAAATTAACTGATTTTGGACTTTCGAAGATTGGATTGATGAATAGA
ACAACTTTGGTATCTGAGGGCTATCTTCAAGATGATACACAACAATTCAAAGATAATCAA
CTTTGTGGAACTCCCGAATATATTGCCCCAGAAGTAATTTTGAGACAGGGATATGGAAAG
CCAGTAGATTGGTGGGCGCTAGGCGTCATCCTTTACGAATTTCTTGTTGGAATTGTACCA
TTTTTGGGTGATTCGCCTGAGGCGCTTTTTGCAAATATAATAAATGAAGAAGTGGAGTAT
CCGGAAGGAGAAGAGGCTCTAAATCCCGATGCCGAATCTCTTATTCGAATGCTTCTCGAA
AAAAACCCTGCAGACCGTCTTGGAACTATGGGAGGTGCTGGCCAAGTATCCTCACATCCA
TTCTTTGCCCCTATCGACTTTGGCACAATTTTACGACAAAAAGCAGAATTTGTGCCTCAA
TTGGAAAATGATGAAGACACCTCTTATTTTGACTCGAGAACAGATCGTTATAATCATGAT
GCTGAATCAGAAGTTGCTGAAGACGATGAACAAGTACCCATGTTTTGGTCATTCTCCACC
GCCTCACCACGTCATAGCATTGTTGGAGGTTTAGAAATTCCAATTGGTGGGATGGCAATG
TTACAAGCGGCACATGCTGCTGCTATAGAGAGAAGTCAACAACAACAATTACAGAATTCA
CAGCAACAACACGATTTGGATAGTGATGATAAAGCTTCTTCTGGTGTTGGAAGTGCTCCA
GGGTCTATTTCTTTAGGCCTTCCTCAGCAACCAAGTAGTAGATGTGTTTCGAGGAATGCT
GATTTGCTCCAAGAACCAACTTCCTTATCACCATCCGAACAACTACAAACCCGTCCAAAA
TCTTCTACAACAAATCAACGTTTAAACGAATTTTCTGGTGCTGATGTAATTCCTTCTGCT
GTCATTTTACGTAGACGTTTCTCTAGTCAAAGACATTCAAACACTACAAATATGTCTACT
AGTAGTAGTGGAACTACTGGAACGGGTGCTGGGGGACAAACAACAAATACGTGTTCATCG
ACTGATTCTTCTGTTGATGTTTCTCATTTCCAATATGATGCCTCTAGGAAAAGTCATGGA
CAGTTACCGAGGTTGGCAATATCTCCATGTGCCAGTGTTGTAACAAACTCTAATCCTTCC
TCTTCCACCCATTTACCATTACAACGTCGCCCTGAAGAATTGTTACAAGCAAATGACCAC
CACACACAATTACAACATCTTTCTCCAGTACAAGAACGTTGGCAAGAAAATAGTGGAGGG
GGAGGTGGAGGAGGAGGAAATGTTGTTATTAGAAGAGTACAAAAGAAGCGTCCATCTACT
GTTGTGCATGAATTGATAACGGATTCATCCCAACAACAACAAAATAAACAACAACAACAA
ATTCCCCCAATAAATTCCCCCCAATTAAACCGCCAACTTCGTTCAACTTCTTGTCGTATT
CCAAACACAACAAAAGCCCCACCGGAAACCCTTAAAGTTCAAATACCTCAACAACAACAA
CAAACTAGTTCTAATAATTCTTCTCCTCAAACAAGTACAACGAATACAATATATTATCAT
TCTTACGGGTTAAATGCTGCTCAACAAGTCCATAGCAGCTCATCTGGTCAACAATCTCCC
TCATGCGCCTCAGTCTCCAGCGCTTCCTCTTATGAATGTCAAAAACAACAGCAACAACCC
CCAGCAGAACCTTGTGGCCCTTCTTTGGAAGTTCATCAATCTGGTCACTCAACAACAACC
CTTCCATCTCCATGTTCTTTATTACCCCCTCCCTCTTCTTTACATCCTATAAATCATCGA
ACATCAATTTCTGGTGGTTTATCAAGACCTATAGTTATTAGAAAGGGTGCTCAAGGCTTT
GGATTTACAATTAGATCTGTGCGGGTTTATTTAAGCGAGCTTTCTGAATATTACTCAATT
GAACATATTGTGTCTGCTGTACGTGAAGGTTCTCCTGCATGGGAGGCTGGATTGAGAGTT
AATGATTTAATCTCGCATGTGCATACACAATCGGTTCACAATATGACACATCCCCAATTA
ATGCATAGACTTCTTTCCTGTGGAAACGAGTTAACTGTGCATGTAGTCCCTTTAACAAAT
ACTTCAATTAAAGAAGGAGAACCTCGCCGGAATGTTGGAAAACCTTTAAGGAAAAAACCT
TTACGTCGCCCAACAACAAATTTAAGGGGAGGAGGAGGAAGTAATGGTGGAGGGGGAAAT
GGACGTGTTAAAGGTGGTGGAGGAGGGGGAGGAAGTTCTGCTGCTGCTTTAGTAGCTAAT
TCTTCATTATTGAGGAGATTAAGTGGAAAAAGAGGGAATGCTGTGGATATTGTGCCGGGT
ACTTCTTCCCAAAAACAAACATTTATGCCTCGTTCAGTATCTAGTCAAGAAGGTGTTTTA
GTCTCAAATTCTTCTTCTAATGTTGCAACTTGTTCAATTTCTTCTACTTCCCAAGAACAC
CAACAACAAAACAAACAATATTTAACAGCTCCGGGAGCAGAATTAATTTCAGCCAATTCA
ACAACATCAAAAAATTCACAAACGACAAAAAGACTTTCAATACCTTCAGCTTCAGTTTTA
TTGGATTCTGTTAGGAGAAAATTGTGAAAAAATTTAAAAAATACTTATACCTATAGATAT
ATAATTATTAAATTTTTTTGATAATTTTTAATTAATTTTTGG
>Unigene0000010
GGAAATAGGCTTGGAGATTGTAAAGGGGGAGGAGGGTTTTTCATCACAATCCTCGTATAA
ACCTCGTCATCGTGTTGTCTATGGCAAAAATATTGAGAATCGCTCGACAAATCAGAATAA
GCATCTTCGCTCTCTTTTCCTACTTAATCTCAATGGTGATGGAAATGTTTATATGACTAC
TCCATCTGATTACTGGAAGAGCTTTCAACTCCTTAAGATGCTCGACCTTGAGGGCTTTGC
GTTTCAGAGATTGCCCGACTCTTTTCGGCTATTGATTGGATTGAAGTACTTGAGAATACA
TAGACAACGGTATTTCTTGCGTTACGTACTGAAGCTCCCAAGCTGGTTGAAGGACCTGAA
AAACCTCGAGGTGCTTGACGTAGAGAATGAGGTGATAGTGTTCCCGAATGTTGCACTGGA
AATGGAAAAACTACGTCACTTCCACATATACAGCGTCTTGGGCAAACCAATGAGCATCGA
GAATTGGAAAAATATTGAGAGTGTGAAAGGCATGAGGCTAAAGGATTGGCTAGAATGCAG
CTCAAAACTAATGGCAAGTTGTCATGTTCGCGAATTGGGCATACATAGGAATGGAATGGA
AAGAAATAAGGATTTGAGCATGGCGAGAGTATCGTTGGAGAAGATGACGAATCTTGTGGA
ACTACACCTAAAATGCAACTCATTGTTAGTCAACTCGAACATCATTCCCCAGCTCGGCAG
CATCACAAAACTCAAACTACACGGTAAGATGCATGGATGTCCGGATGCGAGTAAATTCCC
>Unigene0000011
CTTCATTCATCCATAACCAAAATGTCAAATATATCTAAATAATTTAATCATCCGTTATTC
AACCAAACAAGTAATGTATTAAGTAGCTAGAGTAGTCATTTACAACCTTCAACAAATGGC
ACTCTGAAGCAGTTTTCAGTCAAAGTCAATCCATCCATCCAAACTTTCATCCTTCTAAAA
CTTTCCCTCCAGTAAGTGTGCCATCCAAACCATACCCATCATAGCCTATAAAACAGGTGC
CCCAAACAAATATGAAAGATATAATTTTCCTACAGGCAACATTAAATTGATTTTTTATAG
ATAACACTAATATGTAATGCTTAACTTAATACTGTTATAAATACATTAAAACAACACCAC
ATACATAACAGAGTTTTGTAAAATCGTTATGTATCATTAAAAGTGCATTCATATATAACG
TTATCCCTATTTTTTTTTAGTAGTGTGAGTCGATTTCGAGTAATTTTCGAGTCGATCTCG
AGTAACTTGTGAGCTAACTCAACTCACTTACACCTCCTAATTTACACAATTTGGGTCAGG
ATGTGAGTTTGAATCAGGATACGGGTGAGGGCCTGGATGCAGATCAACCCGATTGTACTC
AATTTTTTGTGTTTTAACTATGACATGTCGGACGTGTTTTACTGTCATTTTTTCTTTTTC
CTTTTGAGATACAAATTAAAGATGACATCAAAATTAAATTATATCATACGGAGTAATAAA
TTAGTCAAGCTGTTATAAATTAAACCAACAATAACTAAACTAATACAAATCAGACCAAAC
AAATAGAAATACAAACAACCCACGTAATGTTATCAGACATTAATCTAGATCTTGATATGG
GTGTTCGGTTGCCTAGATTAAATTAGCCCGATACTATTTAAGATTGAGTTGGTTTAAGAC
TAATTTTGTCATAGGGATACATCAAGACTAATCCTATGTGGCACTCTCCTAAGATTGAAT
CATTGACCGTATCCACCCAACCGAACAAAATATGATAAGATTAATCTAATCTAGTCATAT
CTAATCCTTCAAACTGACAGTGACTTATTAATACTACTAAATCCATATATTTTTGAGATA
CAAATCGAGGTTTTAATTTTTTATTAATTAATTAAGCACAAAAACATGCATACTAATTGT
TGATTAGATCGCCTCAAAAAAATTGTTGATTAGAAATAAAATAGCAAAAAAAATACGGAT
TATTTATGCAATTATATGATTACGTTTGAAGACATTGTCAAGCCAAGTTTTCACTA
>Unigene0000012
CCTCCAATGTCTGCCGCCGCTATTCCCTGGAGAGACACGCTGCCTCCGCAGCTGTTCCCG
TAAACCTCCTTTGCGCCTCTTCTCTCTGCGGCGCTAGGCGATTCGTCGGCGCCACCCCTT
CTCCCTTTGCCTCAGTCGATCCGGCGCCGCCTCTTCCCCTGCCCTAACTCTTCTTCTTAA
ATCTAAAATTGTCGCCGCCGTGGTTCCGAAATCTCAGGCGACGTTGTCGCCCCAAGGCCG
ACGTTGCTCCGCCTGAAAATGCTGCCACCGCCGCGCACAGAGTCGCTGCTGCTGTCTCTC
AAATTTAAGGGAGGCCGCTCAAAATTGAGCCTTAATTCTCCCCCTTCCAGATCGAGCCCT
AGCTCTTCTCCTGCCGATTCAGTTCGGCCGTTGCCGCCGCGTGTGGAATACCTGCGAATC
GGCGTCCTCCATCTCTCTACACACGAAGTCTGAAGTCAAAGCCGACTACTCTTCTCTCTG
CTGTAATGGACTAATCGCCGCCGCTTCCGCTCCGGTGGAGTCGTCGGGTTCGAGCCACGC
CGTTGCTGTTGTTCTCGGACTCCGCCGAGGCAGCAAGAGCTGCCATCGTCATCTTCGTCT
CAGCTTGGCTAAACAGGGCTGTCGGCCTTCACTCCTCCCAAAGCTAAGTTAATCTATAGC
TCTACTGTGCAGTTTCCATTTTTCTATAATTGTTATGCAATAAATAGCAC
>Unigene0000013
ACAAAAGAAACACACGCACACAGCACATAGCAGCTGCGCTGCAAGGCGCACCCTCCGTCT
CACACTCTTCTCCGACGACGAGCACCTCCGCCGCCTCCATCCTCGACGACGACGAAGACG
CCGCCGCCACCCTCTGCATCTCCGGCGCACAGCAGCAACAAGCCGCTGTCACCACCGCCT
TCCTATTTCCCTCTGCCCCAATCTCTTTCTTCCTCTCACATTCTTCTCCCTCTATTCTCT
GTTCACTCTGGCCGGTGGATAGCAGCAACAAAGCCGCCGCCTCACCTTCTCTTTTTGCAG
AATCCGACGGCCGCCGCAGCTGAAGCCAGCCATCGTCGGTCCGCCCCTCTCCCTCGAATC
TCCAGCCGCCGCCCGTAGATCAGGCGACGCTGCCTCCGACTCTCTCCCAGCCCATTCCTC
TCTCTCACAATCAACGACACTCCTCTCTCTGACTCGACTCGACAGCAACACAGTCGCCAC
CGGAGCTCTGCCTCCCTCTGCTCTCTCTCAAACCTCCCGACGACAGCAACCCGTGGCCGC
CGCCGTTCTCCCCTCTCTTCACCGAACCCAGCGGAAACAGCCTCCACGTTGCCTCCGCCT
TCCTCCTTGACGACGGCGAGGCACTGCCGCCTCCCTCGGCTCTCTCTCTCAGAACAGAGC
ACGCCCACACACAGGCGCCCCCTGCGCCGTCTCCTCCCCTGTACCTCTCGGCTCTCCCCT
CAAAACCCCGCCGGAGCAACGGCGATGAGCCGCCTCATAGCCTTCGATTTTCTTTCCTCT
CCGGCCAGACCGACAGTGGCGCCGAGCCACCGCCCTCGACCAGAGCCCAGACTCAACAGA
CATACCAAAGCTCAAGACTCCATTTATCAACATGCTTCAAAACATTTTCTACTCTTCTTT
TCTTTTAACAATAGTCATGCTTTGTATATATGTATGACAGTGTATACATATGCACCGAAA
TGATGAGATGAAAGTATGTGTGTGATTCTTGCTTGCAATGAAGATCTTTATATAAAATGA
AGTGAGTTTCTTAATCAAACTGTGAAATGAAAATAAGCAGGAATTAAAAGATGAAACCTT
TGAATGAAATTGTATGTTGTTGTTCTGCGAGATTGGTGGGAAAAAAACTTGATGTTTATC
TTGTTTCTAATTGATTGCTGAAGCTTTGAAATTCTTGAGCTGTGGAGAGCTCTTTCTTGC
AAGCGAAGAGTGTATGAATTGTGGAGTAATTGTGAAAAGTGAAATGAAATTCTTAGTTGG
TGTAACTTGGCTTTGCAGAGAAGGTTTTCATCCAAAAGTTTATAGGGTTGATGTCTAGTA
TAGGAATAGACTTTGTAGGATAATAGGAAATGACTTGATGGTAAGGGTTGCTAATGCAAC
GAACGACGTGATGTGACAATTAAAACATCTGTGTTGGTTTATCGAACTGTAATAATTCTT
CGAGGTTTGCTAATTAAAAGCTCGTGAAAATGTTTGAATGTTAAATTAAATAAATATGCA
ATGCATATAAATTTGATAACAAATTTACAAATACTTTTGTAAATCATTTTTGTTGGAATT
AAAATAAATTCATTTTCTTTATCCGGCGTGAATCATCTTAAATCTAAG
>Unigene0000014
CTCGATTGTGAAATGATATGTAAATATGTGTTAACAACATTACAATACGCACAACATGAC
ACATGAAAATAAATAAATATGCATAATACAATGAAATTCAGAAAAACACCTAATCATTGA
AATTGAAGGAAGTGAGAAAAACACAAACATGCACTTGATAAAAAAGACATGATCATATCA
ATATCCTTAAAAACAACTCTTCCAGGAATTGGCGAGGCTGGTCATGAACTCAGCATTCCG
CCGCGACATCTGCATTTGGAACTCAGCATTAGCCCTCTGCTGCTCCATGCTGATCCTCGC
CTTCGCTAGTTGCAATTCAATAGGCAATTCCTCTCCATTTTCTTCTTCTTCTTCTTCTTC
TTCTTCTTCTTCTTCTTCTTCTTCTTCTTCTTCTTCTTCTTCTTCTTCTTCTTGTTTTTC
CTCCACAGCCTCAGCAGATGCCGCGCAATCCAAATGAGTAACGAAATCGCAGTCTTTGCA
GTAATAAGTCCAGTAGCCTTCCGTGACAGCATCATCGCACACGTCGCACCAGAAAAAGGT
GCATCCTTCGACGTTGGATTTGGAGGTGGTGTAGTAGAGATCGAGAGTGTGCTTGTGCGC
TTTGCACTCCACAGATTCCGGCAGAGACGCGCATTTCACGTGCATTCTGTGGTCGCACTC
GTCGCACTGGAAGCCAAAGGCTCGGATTAGGTCGCCGCAGGCGTCGCAGTTGTGGTAGAG
GCTATGCGGCGGAGGCTCCGAGAGGAGGGAGAAGGAGTGGTTAGGGTCCGATTTGTGTTG
AAATTTCTTCGGTATATCGGAACACGACTTGTGGAGGATGAAGTCGCAGCCGCGTTTGGT
GCAGGAGTAGGCGGCGCCGGAGAGCTCCAGCTCGCAGACGGAGCAGATCTGCTCGCCGGA
ATCCTCCTCCGATGCTTTTAGACCGTGCTCGTGGCCGTGAAACTTCTTCATTTTGTTTTA
GATAACTCACAAC
>Unigene0000015
CAACAGTGTGGACCCAAGCTGTGTGTGTCAACTACAAAACAAAGCAATAAAGGTCTTAAT
ATAAAATAATCATAAAGTTGAGACATTTTTTAAAATAAAATTATACATAAAATAAGCATA
AAACATTTTTTAATAATCAAAAAAGGGATATTTTTTAAACAAATCCAAAATTGTGGGCTT
TGATCGCTAAAAGCAATTTTGATGCCAAAATTTTCTTTGAAGAGTAAAGTGGAACATACA
AGCGCGAAATACAAGTGTTTGCAGTAGGAAGATGCAAGTCATCAGCTGGTCGTATCATTA
TTGTAGGTAATGGCTGGAACCCTTCTTCAGTAGATGGCAAATTTGGAGAGCCAGTCCAAA
AGAAACAAAGATCCTGTTTCTCTGCATTACTAAATTTATTCACCACAATCCAAAAATTCT
TTTTGTATTTGGCAAGCACATTAGCTGGTGCTGAACTTTCATCAAAAAATTTTGTAAAGC
TTTGCAAAATTTGTAGATTAATGTCTTGACTGCCACAAAGAATTAATCTCATATCCTCAG
CAGTTAAATTAATTAATGCATCAGCTGGTAATACGTCAAAGACACCGCGACGCATTGCAT
CAAGGCTAGCTTTATTTCGTCCAATAAGGCGATTTTCAACAAAAAGATAAATATATTCCA
AAACATTTTCATTGGTTACAGGAATATCAGCACCTCCAGGCTTCAATTCAAGCGTACCAC
CACCCTCTTCAGCAGGCAAATCAACAGCAAATGTCATTTCAAGTTGATTGAAAAATTCTT
GAGATTGATAACTTTCATCATTCTCATTGTAAACAATTGAACGTAAAGAATCAAAGAGTG
ATGAATCGAAGAAGGCCAAATCATACCAAGTAATGTTACGTCCCAAAATATATTTAAGAA
CATAACGAGAAAGAGGCAAAGGGAAAATTTCCATATGTTGAAGACAAATTCCAATCAATC
TTCCCACATTGCGAAAAGCATTTAGACGTTGTGAACTACAATTTAAGCCAGTAATTGGTG
TATAAAATCCTCCAGAGGTTTTTGCTGCAGCTTTGTAAAAGAGAGGTGTTTGAGTGTCTG
AACCAGTTGGAAGAATGAATGAACTAGTGCTGAGTGCAGGAGTTGAAGGAGCCGGCATCA
AAGCAGCTTCATTACCAGCAGCTGGTGTACTGGTGGCACTAGTAGTGCTACTTCGAAGAG
TTCGACCGCTAGCAGCAACAGAATCGTCAGCTTTAGGCATATTTGGTGTTGCAGGACCAA
CAGAAGCTGATTTCCCAGGAGTTTTCGTCTCTGATTTATTCGTTCCATCTTCATTAACAT
TATCAAGCGCAGGCAAATGTTTGACAGTTGTTAGGGCCTCTGCAACAGCGGCATAAAAAT
GACGCGCAACTCCAGTACCTTCACCAGGTTCATCACGGAAAGTTACTTTTACTTTATGTG
AAGCAAGAGGTAATGTCCTTCCAGGGCCACTTGTAGAACTTGTTCTTGCATTGGTAATTT
GACTTGGCGTTGCTGTTGATGATGAAGTGCCACTAGCTCCACTCGTTCGACGAACATAGT
GGTGATTTAGTTGTCGGAAGGTTTGTTGGAGAAGTACATACTTCTCACGTGGAACTTGAC
TGAAAACTAAATCTTTTGTTTGGGTACTTTTGAGTCGATCCATCTGCTTTCGGAATTGGG
AATAACGGACATTGAAGGAACACACTCCAGTTTTATGAATAAGAACAGAATGAGAAGAAT
CGCCACCAAACCATTTAGTGATATCGTCGTGGAAATTCTTTGCAACGAATGAAATTGTTC
GATTCCATCGTCCGATAGATTTTTGAAATGCATTGAAAATCGGAGGGCTCAGTTTTTTCG
AATCACCATCATTTGTAGCCGTGCATATTTCCATCGCATCAGAATTAGTATCATCCCGAG
TGGAAGACGACTCGATTTGTTGAGTTTTAGAGCCATCATCACCGAATAGACGATTTTGCA
AATCAGCATAAGACAATGGAGGCTGGGAAAGACTATGATGAGCAGGGAATTTAACACCAT
GCTCCAAAGCAATACGCCGATGCACAGATCTTGTACGATAAGATGGAGGAAGAGCAAATA
ATACATCACGTTCCGCTTCAGAATTGAGTAAATAAGGACGAACAGAAAGTGGCAAAACAT
CTGCCGCCGTATATGTAAATGCATGATGTTTAACAGCATCACTCAATGTCGAATACGAAA
TTGAATTGGAGCGTTTGAAAAAACGACGAAGTTTACTCTTCTTTTGCTCTTCATTCTCGT
GTTGTCGTATTTCAGAATTTCCTCTAGTTGCTCGACTAATCTTGACTGGTGGGACAACAG
CCTTGGCCTGCTCCAATTGATCGATAAAGCAAATATGGAAAAGGTAAGATTCAATGATGA
AAGCCAAATCTCTGAGCGCATTAAGTTCAAGCACAGGCAAATCATCGCCATTTTCTGCCG
AATAACTTCGCAAAAGCGAAAGAAAATAAGAAATATTTTCTGCCCGAGCAGCATTTTGAC
TATCAGAATCTCCAGTTGCACCATTTCCATCACCGCCACGTTTTGCTCCCATTGTAACAC
GTTTAGTTAAAGGCTTCTTCTGTTCAGCAGCTGCTCGATTTCGTTGTGCGGCTGCTGCTA
ATGTTCGTTGTTGGTCATCACGTCGTTCATCAGTCTGATCAGAGAGATCAACTTGATTTA
AATTTAAAAGACGACCAACTGACGAGTTCATTAAAGCATTTGAGTAGCGCAGCTGCGCTT
CAGTTTTATCCATAATCGAAAAGAACCAATTCCATGTGGGATCTAAACATTCGTCAAAAG
CATCCTTAAAAACGCCAAAAATCTTTGGATCCAACTCAAGTATGTTGGTGACCCCTTTTG
ACTTATTGCCTTGTTGTTTCCAATTCTCATAAAAAAATAATTGCAAGAGTAATTCGTCGA
TCAACTTGACAATTGTCGAAAAACAAGCAGATAATTGTGTACTCGTATTACTTGTAGAAA
AGTCACTATTATCCCCCAAATTTGCTACAACAGTGTTATCAGCAGTGACAACTGATTGAG
CAGCTAAAGGTAAGGATGTAGCACCAGAACCTCCCAAAGTCACAGAATCATTAGCAGAAA
TTGAAGGTGTTGTTGAATTAGCCGTAGTGGAACGAAGAACAGTTGAACGAGGATCATTGG
GTCTCTGGGTAGCAGATGTTCCACTGCCAAACACATTATTGTTGTTACTACGACCCCAAG
CATTTTCATCCATAATTACTTCACCCCATCCCATTCCACCTCGACGAGAACCATCAGCAC
CATTATTATTAGATGTAGGATTTGTGGTGGTTGAAGTGGTGGTCGCACCAACACGAGCTG
AAGGTTCAGAAGCACTAACAGCTATCTGAGTTTGTGAGTCAGCCTGTCGAGCAGTTGTCG
GCTCAATCGAAATTGTAGCTGAAGTATTGCTACCCTCAACACTATTTGCCGTTTCCGCAG
TTGTCGATGATGTTGTTGCTGGGGCACCAATAGTCACTGTTGCAGTATCATTCGAATCGC
CTTCCCCATCTAGCGGATTTACATCAGAACCACCATGCACTTCACCTTCGCCATCATCAT
CGTCGTCATCATCGTCATGGATGTCAAAATATGGCTCAACTTCATCATCGTCGTCATCAT
CATCAATGTCATCGTGATCACTTCCATAAGCATCTTCCCCTTCATGCTCATCCAAACTCT
CATCTAAACCAGTAGCATTTTCTTGACGACGTCGACTTTGCTCAGAAATTGTTCGCTCAC
GAGCACTAAATGAAGTATTGCTGTTTTCACGAGTCCTAGAAATTGTTGCAGGCGCATCCA
AATCTTCTTCATCGTCATCATCTTCATTTGACATATCATCATCGCTAGCACGCTCCAATG
CCATGTCAGTCGCTTGACTAGTATCACCTCGCCGTAAATCAGCCAACTGTATAATACGTG
CATTGTTGGTTACACCAGTAGACGTTTCATTGCGATCACCACTTTGCATTGAGATCCGAA
TTAATGAAGACAAATCTTGCTCGTTGGTCAAGTGTTGCTGTAAAACTTCCAAAACATCCT
CATTTGAGACAATGCTGGCTGAAGGTTTAACGATTCCAAGACGAATTGGAGAAATTAATG
CATCAGTGATTCCAATCAATTCAAGCAATGAATAACTAATTAATGCCTGAAACACTCGTC
GACATTTTGCTACAAAAGCAATAACTTTATGCTTCTTTTGATCCTTTTTCTCAAGTGATG
AATTGAGAGAAAGAGCGGCAGGTAGACTAGCACGAACTAAAGAAAGTACACCAGAGATAG
CAGCAGCTCGGTAATTATTTAAAGAATCACGGATTGCAGCAACAGCAGAAGTAGATGTGC
CAGGTTGTGCAGCATTTGACTGGTTAGAAAGTGGATAAATTAAGCTGGGAGCATCGGGTG
CTGGGATTGCTTTGTTAATATCATCAAAAATTGTTGCAAGTAAAGTTCCATTAGCCTCTG
GTGAAAGCAAAATCACCATAACAAAAAGACGAATAACTGAACGGACAAATCTTTGAATTA
AAAAATGGACTTCTTCATCCCATTTCTTTTGTTGTTTGTTGGCTTGGCGTACAAGTAAAT
TAAGAAGAGTGTCAAGGCTCGATTCTTCACACCAGCCAAGTAAAGTTAAAACAAATTTGT
CCAAATGTGTTGAACCATTATGCTCGAGCAAATGAAAAACATTTTCTAAAATTGGCTGAT
CATCTTCAGTCTTGGAATTAATGAGAGTATTCGGCTTTTTGATACCAACATCAAGCAAAC
TTTTTACAACATCCCAATTTCCTATTGCCAAATCGAGTGCTTTTCTAGCAAATTTTGGTG
GTTCAAGATCATGTTCAGGAATAGGAACGCCATAAGCTGTAGTTGTGGTAGTTGGTCCAG
GGCGCTTACTACGCTTCGTATAGCCTTCTTGTTCTATCAACTGACGACCAACAGTGCGAG
CCAAAAAGAGTAAAATGTGCTCCCCTTTAGAATTAAGGCCATCAATCAATGCAGGGCACT
GCAACATTCCAGAAAGCAATTGTTCCCTCTTTGCATTATTTCCAGTAACCAAAGCTTTAC
ATTCACATTTCTCCCAGCAGTCACAATAAGCGGTTGGAGACGTTTTCTTAAGTTTGCAGT
CATGATTTCTATGACAAAGCAGAGCGCATTCAGTACAACAACAAAGAGTCCCTACAAGTC
CACATGTTTTGCATTCATAAATTTTTTGAGGCGTATGTTCTTCGCCTGTCCAAGTATAAC
TGCATGTATCATTAGCACAAAGAATAAAAAGTGAAGAATCTTCATTAGTATCGTCAGATC
CAACACCTGGCATTAATATATCAACAACATCTTGACTCCAGTCCTTAACATCAATTGCAG
TTTGCCACATCAATTGGGCAGCTGAATATGCACGCTGATATATCGCGGTCTCAAATGGAC
TATGCCCATTGATGTCACGTTGTCGCATTAAATCAATAAAATATTCACGTACTACGGAGT
TTTTGCATAATTCACGAATTATTTCAATCGAATTGGCTTGTCTTTCCTTGGCAGCTATAG
GAATCCTTTTATTGATAAGATCAGACGAGTCAACACTTTCCGGCTCATCCTTGCCTGTTT
CAGGAGAAGAATCTTTTTTAGAAATTTCAGAAGTTAATTCGTTTAGGAGTTGCTGCTGTT
GATGTGCTTTTGCTCTTGTTGTTGGAGCGGAACTTATCATTTCTTGCCATTTGCGTTCAT
AGCGTGTCTTAACAGCGTCCGCCTCAACAGTGTCGGATTTTTGCGAGGCTGTTGATAAAC
GTGAATCAGTAGCATCAACATCAGCCTGGTCAGCATTTGTTCTGCTATAAGCATTTTGCA
CGGCAACATGAAAAATATTTCGATTTCCTTCGATTTGTTCACAAACGATAGCAGGTTGAC
TTTCAATTGGAGCATTTAAAAGCTTCTTAAGAATAGCAATAACGACATCCAACTGACAGA
AAAGAATGGCCTGCATAAGCGACCCATGATCAGGAAGTGTACATTCAGGACTTGGAGAAA
CTAAAGCAACCATCAATAGAATACGATTGGCGTTTTTATTCAAGCTGTTGTTCTTTTTAT
CAGCGCTAATTTGTTCCGAACATATACTCGCACTTTTAATTTCACCAGATGATGCAAAAT
ATCTTATACCCATTCCATATTGAAGAATTCGGCCTAAACCAGTATAAGACAATTGCTTAT
ATCCACCCGATATGTTCCGTAAAAGTGGTTGAAAGCCGCCGCCAAAGCCATCATTCAAAA
GTAAAATTGCTTCATCCCCAAAATTTTGAACTGTAGTCATGCATTCATACGAATCATCTT
TTTTATTTTGCGTTAAAGCTCCGAAATTGACTGGTATAGGATGATCACTTAAAAGTTTAC
CAACACAACTAATCCGAAGCAAATGAACACGTGACTGTTTTTCACATAAAACTCGAAATC
CTGTCAAATCAACTGCAACAGATAAAACTTGTTTAACAGAGGATGGTAGACGTATTTGTG
TGAATTGCATTTGAAAATTTTCTGGAGATCTTGAACCACGCGATGAAGAAGAAACTAGAA
CTAAATCATCTTCGCGCATGAGTATGGCTCACTGTTATAATGGCGCAGACCTGTGCATCT
CGTTCACGTGCTTCAGTCAAAATTGCTTCAATTTCTTGTGGAGGTAATTTTCCTTGTTGA
AATCGTTTAATTAAATCCAAATGTCGACGCATCGAAATAGCAAACATTTGTTTTTGAAGT
TCTCGTTGTTTGGTTAATTCTTTTCTAAAATATTTCAGCCACATTTCTGCCGCTTCTTTG
CCACGTGGATGTAGAGGAAGACCATAAACATGTTCAGGATTTGGAGTTACGAATATTTGA
TGAAGCTCTTGACGGATATTCTGAACAGTAAAGAAATTATGAGGCCTCTGTGCAAATTCA
TTTTGTAAAATTTCTGCACGTCCTTCCCATAAAATTTCTTTATTCATAAAAAGTTCAAGC
AAACGGATTTTCTCAAATAAAGTCCAAGTTGTTAAATCTGTTGATGTTCGTATCATTATT
CTTAAATTAATTGATCAAATTATTAAAAAA
>Unigene0000016
CAGGACATCTCAATCTCTAGTGAATAATTAAAGGGATCTAGTAATTTTAGATTTTTTGAA
GAAATAAAAATCCCCTTTTTGGATCTGTTTGACTAATTAAAAAAGATACAAAACATGAGC
AAAAGAATAAACTGAAAAGAAGGCACAAATAAAAGATTAATTTTGTGTTTTGAAAGATTA
TGCTAAAAGAATTTTAAAAATCACTTTTATAAAATTTAAGGCAAAAATATACTCCTGCAT
TTTTAAGGTTGTATAGCTGTTTTTGTAGAAGTTGTTGTATTTGGTGTTAATTTAGAATGA
GTCATTTCATCAAACATTTTTGCTTTTGATTTAGACGATCCAAAACCACTCTATTTTTAG
AGTCATTTTTAAATTAAATCTTTTTGGGTGTCCTTCTCTCAATCAAAATTTTTTAAGACC
GCAAGCCGAATTTGACTTTCTCAAAGTTGAATGCTTATCAAAACACCCCGTTGCTGCAAC
TTTTTGTGCAAATAATTTATCTTGCTCAGTTTCCATACCTTCTTTTTTTAGAGCTTCCAA
TTCCAAACGAAAATCTGCAAGTTTTTCACGTAATGAATGGTCCTTTGCTTGCCAATCACC
TCTTGATTGCTCTAATTCTGCATATGTAGAAGCTATTATATGTTGAAGTTCATTACTAAT
TGTTTGTCTTTGTTGTTCTGTAGCTATTAAAGAAGCAAAAACACCATTACCATTGCTATT
ATTATTGTTGTTAATTCCATTAAAATCTTCAACATTTTGTTTTTGCTGTAATTTTCTCTG
TTGTTGTGATAAAGACATTTTTGTAAATAATTTGTTATTTTGTGTTGGTGGAGGATTTGT
AGACGGAAGTGGTGGTGGTGGTTGCGGCGGAAGTAATAAAGAAGAATTTCCTCCTCCACC
TCCATTTATTCCATTAATTAAAGGAAATTGTTGTTGTTGTAAATGTTCTATTATATTTCC
TTCATCAACACCTTCATCAGTTTCAACAGTTGTTTCTTCTTCCAATGATGAAGAATTTGT
AGCAATATGTTTAACAGAATTGTTGCTACAAGGATTGGAACGGCGTAATTGTTCATGATA
TGGTGGAGGCTGTGTCATTGGAATGATTCCATTGCTGCTGTTGCTGTTATTATTATTAAA
TTGTTGTTGTTGTTGAATCAAACGATTAGCAAGTAATTCTGCATCCTTATATTTTCTTTC
CAAAGCCAATTTTCTTTCTTCTGCGCGTAATTGTGAATGTCTAATTCTTTGCATTTCTGC
TTCAGCATCGTTTGCACGCCTCGTCATTTCAAAAACTTCTTGTTCTGAAATTCGTGCACG
TTCTGCTATTAATTGATGACTTTCTTCTGCATTCTTCATTACAATCTGCATAGTATTTAA
TTGTTCTGCCAAATGTCCCAATTCTGTTCTCAACTTATCCCTTTCTGATTCTGCCTGAAC
CCTTTGTTCACGCTCTCGTTGAAGACGAGTCTGTTCGGCTAGTCTGCGTTGTCGCTGCTC
TTGTGCTTGAATCCTCATTTGTTGAACTTCAAGTAAATCTGGCTGTCGTCGTCGAAGATA
TAAATTGTGTGTTCCCACACACAAATCCAAAAGTGATTGATTTATGCTCATATCTTCAGC
ACGAAAACGAATTTTGCTTTTGTCTGCTGTACAAATTGTGAACATTTTGTTTTTGAAAGA
AATACATTTTATTTCTGTCCAAGGGAAGAATGGTCGAGGAGAAAGTTTATTATCTGGTTC
GTATATTCCCAATCCTTGCGCAGATACGCCTAACAGCAATTCAGTGCCGCGTTGATTCAA
AATTTTGTAAAATGAAGTCCCATACATATCCAATTCCTCGGCAATACATAAAAACTCTTC
TTCGGCATCCTCGCGACTAAGTCCGCTGTTGTTAGCCCACCAATTGCCAATTTTCTCATG
CCACATATCCGCACTCATATCATATTGTTGAATAACTGAGGGAGGAATTAATTTGGTCAA
GTCCAACTCAATATTTTCATCGTTTTGGTAATCACCATACATTGCTTGTACTGCATATGA
GGCTAACAAAATTGCCGCTTCAGAAGGGCAATAAAGATCCATTGAAAGAATTGATTGGCG
AATTTGAAGGAAGAAAAGATGCCTTGTCAAATCCTGAATCAATTCAGTCTTGACAGACTC
TGGAAAAAATTTAACAAGAAAAAGAAAATGTAAAGAACCATCTGATTGTTTAGGCATAGA
ATGATCTCTAACCTTTTTATCAAGTTGTAACCAACAAGTATAACCTTTCCTATTTGTAAA
GCAAAGTCCAAAATACCAAACTTCTCGTAGTCCAATAATTTTACAGACTGTGTCAAATAA
ATCTTGCCCTAAAGCATCCCTGTCCATACTAATAGCATTCAAATCCGCTTCCATTGTAGA
AACCTTGACGCGTAATGGCTTGCTGTGTCCAGTTAACCAGTCAAGCATTTCGTTTTCTTC
TTTATAAAATTTTTTTGAAATTAAATTATTAGTCAATAAAAGGCAATAATGTGAGTTCCA
TATTTTTTGAAAATCATAAATATTTATTGATTGC
>Unigene0000017
TATTTATCTATCTAAACATGACTCAAATTTGGAATGTTCACAAAATGCTTGCAATTGTTG
GGAAAATTTAGAATTTAATTTGTCTCCAACATTTTATAAGACATTACTTTTATATTTACA
TGATGATAAAAAATTGAAGAGGGAAGATGCTGGAAAATCAATGCAAAGTTTAGCTAATTT
ATTTCCTTTAGAAGTTGATGGAATGCTTAAACAAATGGGAATACTTTATAAACAATTTGA
AAAGTTTCAACCAGCTCAATTCGACTCTGTAGGACGCAAAATAAAAGAAGAATCTGATCC
TTATGAAAAAAGAGAAGGAATTGCAACGGGTATTTTTCTAATAACCGATTCACTTGTCTC
TCCTCAACAAATTATGGCCCTTTTACACTTGGTAGTCCCATATGGTTTAAATGATAGAGC
TGAAACTTGTAGAAATTTAATGAGAAATGCTGCAGCAAAAGCTATACAAAACCATGGCTC
TAAAATGGTGGACACACTTTTTCCATTTATTGAAGAACAACTAAATAAATTAACAAAGGA
AGCAAAAAATGATAATTTGAGACAAGGACTGGTTGTACTAATAGGAACGTTAGCTCAATA
TTTAAAAGAAGACAATGCAAAAGTACGAAAAATTGTTGCTAGATTAATTGAAGCTCTTTC
TACTCCGTCTCAACAGGTCCAAGAATCAGTTGCTGGTTGTCTCCCAGCACTTATCCCATC
CTTAAAAAATGATGCAAGTAAACTTATTGAAAATATGTTTATGCTACTTACAAGTGCTGA
AAGTTATGGAGAACGAAGAGGTGCAGCTTATGGAATTGGAAGTATAATAAAAGGACTTGG
AGTTGCTTCAATTAAACAAATGAATATAAATTCGAGATTGAAAGATATGCTGGCACAAAA
ACAAAAACCTTTGTTTAGGGAAGGTGCTCTTCTTTGTATTGAAATTCTTTGCAGCACAGT
TGGAAAATTATTCGAACCTTATCTAGTTCATTTACTTCCTGATCTTCTCACAGCGTTTGG
AGATACTTCTGAAGCTGTTAGAAGAACTGCTGATGATACTGCTAAAGCTATGATGCGTTC
ACTTTCTGCTCACGGAGTTAAATTATTATTACCTTCGTTATTAAAAGGACTTGATGATGA
TTCCTGGAGAACAAAATGTGCATCTGCCGAACTTTTAGGAGCAATGTCAAATTGTGCTCC
TCGCCAACTTTCTACTTCACTTCCAGCAATTGTACCAAAGTTGTGTGAGGCATTGACTGA
TACACATGGAAAAGTGCAAAAAACAAGTGAAAGGGCACTTAAACAAATTGCTCAAGTTAT
ACAGAACCCAGAATGTTTGGCTATCAGTCCTCATTTAATACAAGCTTTGGCTGATCCACC
AGGAAAAACTTCTTCATGTTTACAAACTATAGTAAATAATAAATTTGTTCATTATATTGA
CTCGCCTTCTCTTGCATTAATGATGCCAATAATTTACAGGGCGTTAGCCGACAGAAATAC
TGAAGCTAAAAGAATGGCAGCTCAAGTCCTTTCAAATATATATTCATTAGTTGATAATAA
AGATATGGAACCTTATCTTGATTCGCTTATTCCTGGTTTGAAAAAAGCTTTGTGTGATCC
TGTTCCTGAAGTTAGAACGGTTGCTTCAAAAGCAATGGGAGCGATTGTTCAATATTCTGC
TCCGGCAACTTCTGAAAAAATTCAAGCAGATATAATGCCCTGGCTTAAAGAGAATTTAGT
TTCCGAATCCTCTTCGGTAGATAGACAAGGAGCGGCTCAAGGACTTTCAGAATTAATTGC
AGCAATTGGAGGAGACTTTTTGGAACAAAACTTGCCTGGAGTAATAAAAATAACAGAATC
TTCAACAACAGAGCCTTATATTAGAGATGGATATATTCTTTTATATATTTATTTACCTAT
TGCTTTGGGGGAGAAATTTGCTCCTTTTATTGGAAAAATTATTCCTTCGATTTTACAGGC
TCTAGCCGATGAAACAGAATATTTACGTGAATCAGCTTTAAGAGCAGGCAATAGATTAAT
TACTGTTTATTCCAATCATGCAAGAAAACTTTTACTTCCACAACTTCAAGCTGCTTTAAT
TTATCAAAATTGGAGAATAAGACAAGCTTCTGTTAAATTAATTGGAGATTTTCTTTTTAA
TATATCAGGTGTAAGCGGTAAAATGACTTCTGAAACTGCTGGAGAAGATGATACTATGGG
ATCTGAAGCAGTAAATAAAGCAATCGTTCGCTGTATAGGTCAACGGTCTAGAGATGAACT
TTTGGCTGGTATTTATCTTGTTAGATATGATGTTGCTTTGGCTGTCAGACAAGTGGCTTC
ACACGTTTGGAAGGTTATTGTCTCAAATACTCCACGTACATTAAAAGATATTATGCGCCC
ATTATTTGAATTATTACTTCATTGTCTTTCAAGTTCAATAGAAGATCAACAACAAATGTC
TGTTCGTTGTTTATCTGAAATTGTAAAGAAAATGGGTGAAAGAGTTTTGGCTGTTATTTT
GCCTATACTTGAGGATAGATTAAAAAATGGTGGTGCAGATGATCGTCGTGGAGTAGCGTT
GGCTTTGGGTGAAATAATTAATAATACACATAGAGAAATTATCGAAACATATTCTACTAA
TTTTATTACTTCAATTCGGACATGTTTGTCAGATACAGACAAGTCTGTTCGTGAGGCCGC
TGCTAAAACTTTTGTTACATTTTATGGAATGCAAACAAGCAATTATTGTGTTGAAAAAAT
TGTTGGTCCATTATTTGATGAATTTAATTTAAATAATCAACCACATATTTTGGATGGTCT
ATGTTCTATAATGGAAGGAGGTGGCCAATGTGGACGTCAATTATTTGCTTCAATATTACC
AAAATTGTCAAAACCTCCAGTTAATTCTTTAGCTATTTGTAGACTTGCAATTTGTACTGA
TGCTTTAAAACGAAATATGAGGGACGTTATGGCTGCTTTGTTGTGTGATAAATTAAATGT
TGATATGGAGGAGCATGTCCAAAACTGTATTCCTGTTCTTTTCTCTGTTGATGCTGAAGA
GGATATTCGCGCAATGCTTTCGTGCCTTTTAAAAAGTATTTCAAATCAAAAGAACGCCTT
AACTGCTGTTACTTTATTGAAAGAATTTATTGAAAATAATGAGGATGAATTCTCTCCAGA
ACAATTAGATTTATTAGTTTCTGGCTTCATTTCATTATATAACCAACAAGATTCTGATGT
CATATCACTAGTTATCGATACATTCAATTCCTTAAATAAACAATTGGAAACTTCAGAATT
AATTGAATTAGTTTTGGTATTAAAAAGGGCTTTAAAAAGTTTACATTTGGATGTTAAAAA
TACCAAAAATGAATATGCTAATATTTTGTGTATTCCAAAAGGTTGGAAACCTTTAATTGT
TATTTTACGTGAAGGAATACTTGCTGGATCTGTGGAAATTAAAGAAGTAGCTGCCAATTG
TATAACTCAAGCAATTCAGTTAAGCGATGAAAATGGACTTAAACCACACGTTGTGAATGT
TGCCGGTCCTCTGATACGTGTACTTGGTGAGAAACAACCCGTGCCTGTTAAGATTGCTGC
AATTAATGGATTAAATAAACTTTTGGAGAAGATGCCTCTTTTATTAAAAACATTTCTTCC
ACAAATGCAAAGTGTTTTTATTAAAATAATTCAAGACCCAATATCACCTAATCTTCGACA
ACTTGCTGCTCAAGGTATTCGACATCTTTTAACATTTCATACAAAACCAGAAAATTTGTT
AAAAGAATTAAATAAATTAAAAGAATTTGAAATTATTGATAATAATGGAGGAGGGGGAGG
TGAAAGTGGAGAGAAAATAGATTTAAGGACAG
>Unigene0000018
AGTCTCCCCCATTCCTAACCCTAACCGGTTCACCCCTACGGACAACCACCAGCCGAGCGC
CGGCGAACCAGAACCCTAGCCCAGTCCGAGGCAGCGCCGAACAGCAGCCTGGAACTTGCA
GCCGTCGCCGCTACAGCGATTCGCGAAGAACCCCAGCCCGCAGTCGTCGTCGCCGCGCCC
AGCCCGCAGCCGTCGTCGCCGCGCCCAGCCCACAGCCGTCGTCGTCCACAGCACAGGTTA
GTTTCGGAGCGGTGAGCCTTCCTCTGCACCGCCGCCTCACCTCCACACCTGAGCGAGCCG
CGCCGCCGCCTCACCTCCAACTGTTGCTTCTCCGAGTGCGCCGCCGCTGCCAGTTCGGCT
CGGCTCTATTCGGTCGGTCGAAAACCGATTATTTCCACGGTTCGGTGATCGGCCGGTTGG
TCTTCGAACGTCGGTCGGCTCGGCCCATAAATCCTCCAAACCGTCGGCCCATCGGTTTGC
ATTTTTTTGGTCGGTCGGCCGGCCGAACCGACCGATGCACTACTAGAAAACATCAACATT
CGAAAGGGAACAAACCATAATGCCTTAAGGAAAAGAAAATGGTAAGGTTCCAGCAACACT
TCATCAGGAATGAATTCTATTCCACGTATCTCTAGCAATACTATAGCTGAGATTGACTAA
TATCATAGAGAATCTCTTTAGCATTCCCAGTCATTCAACGCAACAGAAACAGGTTGGAAT
ATCAAATAACTAAATTCAATGCTACTTGGCCATCAACATCCAATCATCTGTAATCAGACA
CACTCTTTCACGTTTTCTCACACTTACTAATTCAATTTCAATGATTCACATAAACCTTAG
CATAAATAGTAAATATCAGATAAATCCCCCAATAGAAATTACAAGCTACGCAACAGAAAC
AGATCATACGATGACAAATAAACAACGAAAAGAATAAGGAAAAAAAAAA
>Unigene0000019
GTCTCTACTACATACATACACTATATATTTATTAACGTCTAAAACATATATATTTTTCCC
ATTTTTACTCAATCTCAAACATTTTCTTCCTTTCAAATTGAAAAAAAACAAACATTATTT
TTTAATGCAAAAACACAAAAGGCGCTCAAACATAATCTCTCAGATAAACAAAAATAATAA
AAAAAATTGTAGCATATTTTTTTGTTGCGTGTTTTTTTTGTAAAAAGTAGAAGCAAAACA
GAGGAGAAGAAGAGAGAGAAGTGCAGTCATTTTCAATTTTCATTTTTTTGTCCCTTCAAT
TTTTTTTGTTGTGAGACAATCTTTAATTTTGACGTCTAGAAATAGCAGACGGATTCCATG
TATCAGCTGTAAATGCAGACCAACCATTACGCTGTTGTTGTTGTTGTTGAAGTTGTTGTG
ATTGTGAAGGTGAAATATTTTGAACATTTCTTCCAGCACCAATAGGTTGAGATGCTGGTA
TATTATTATTATTATTACTTCCTATTGCTGGAGGAGGATTATTTGTATTATTAGAAGGAG
ATGAAATAATTCCTGGACCACTAATTTGTTGTTGTTGTTGAAGTTGATTTGTAACACTTG
CAGAACGAAAAGCACCTCCACCCCCTACCACATTACTACCAATTACTCCTCCTCCACTCA
CTACTCCACTACTATTCCCTCCTCCACTACCTCCTCCAATACTTCCACCACTTGTATTAT
TACTATTATTATTTCCACCAAAATCACTTCCTAACGGACCAAAAGAACGTCCTTGTCCAA
AAATATCACTAATATTATTTAAATGATTCAATTGATCATTCCAACCACCATTCCATGATT
GAAAAGATGGTGATGGACGAACTATTAAATTTCCTCCTTGTTGTTGTTGTGTAGGTGGTG
GTGGTGGTTGTTGATGACGTAATGAAGATGAAGAAAGTGTTTGATGAGGATATATTTATA
GATTCTCCGTTAAAGACTCCCCCTTTCTACTTCCACAAAAAAAGATGGTGATGGACGAAC
TATTAAATTTCCTCCTTGTTGTTGTTGTGTAGGTGGTGGTGGTGGTTGTTGATGACGTAA
TGAAGATGAAGAAAGTGTTTGATGAGGTTGACTAATAGCATGAAAATTTTGTTGTTGTTG
CTGTTGAAAATTTGTTGCTGCATTAGATTGTGAAGGTAAAATAAATTGTGTTGTAGTAGC
AGAATTTGCTCCTAATTTAGGTGAATGACGTTGTTGATTTGACGAACCTTGTTGTTGTTG
TTGGGAAGGTGGTAATTGTTGTCCAATTTGTTGTGCAACAGCTGTAGCAAATTTATGATG
TGCTACAGCAGCAGCTGATGGTGGTTGTCCAACTGGTGGAGGTGGAACAGAAATTCCATT
TTGATAATTTGTTGGTCTAACACCTATTGGAGCTATTGGTGGAGGTAAATGTGATGGTGG
TTGTGGTGGTGGTAGAGGTTGTTGCTGTTGTAAGGATGAACCAATTCCTCTACTATTAGA
TAATGATTGAAAAGCAACAGCAGTACCCAAAGCACCTGGAGCTTTAACTGGAGTAGTCAT
TGATGTAATACTTGAAGTTGAAGAAAGCGGAGTAGAATGTGGTTGTTGAGCAGATTGTTG
CTGAGGTGTCACAATAATATTATTATCTCCTCCTCCAGTTCGTGTCTTTCCAGGTGGAGT
AATTACTTTACGATCTAACGACAAAGGTGATGGAGGAACTTGATTTTGTTGCGATTGTTG
TTGATGTTGTTGAATATTTCCAATAACAGAAGAATTTGGAGTTGATGGAATAGCAGAAGA
CGCTATTTGTTGAGGTGTTGTTGCTATTTGAGGCATTGGATGAATACGTGGACATGGAGG
TGGTTTAGGTACTTGTAATTTAGGCAATTGCATCAACTGTTTGCCTGATTTAACAGCTTG
AATATGCGCAGCAAATTCTGTTTTTGCTTGAGAAATTAGAGAGGCCACCTCTTCACGTTT
ACTTTCCCATTCTCCAATATTCCATTTTATAACATCAATTTCAGATTGTAAAGAACGTTT
TTGTTTATCAACTTCCAATACTTTAATTTGAGCACTACAATCATCCTTTGCACGTTCTAA
TATTCGAAGTCCATCATCCAATTTATGCTCCAATAAATTAATTTCTGCACGTTTAGCACG
CTCAGTAAGAGTTGAAATTGTTTGAGTGTTACTTTTACGTTCATTAGCCAATTGCGATTC
AAGTTTTTTCAATGCTGTAGTTTTTTCATCCAAATTTGTATTTAATTTTTGTACTTCACT
ATATTTTGAATTTAATTCAGCATTTAAATGTTTTTTAGAATCTGCTAAAGATTGTGTATC
TCTTTTATATTTTGACTGTTCTTCAGCTAATTGTCTTTGTGTTGCTATCAATTCTTTTTT
TGTCGTGTCAAAACGTTCTTGTAATTCATCTAAGCGTTCTTGCATGAAAGCTTCAGATTT
TGCCTTCTTTTCCAATTTTTTAATTTCATTTTTACGATCTTTCAATTGCTGAATTAATTT
CTCATATTTTCCATTTATCCCAGAAAATTCTTTTTGAACTAAAGCCAATTGATCATTAAT
TTTTTTGTCATTAGCTTTTAATGTTGAACACTCATTCTTTGAAATTTTTAATTTTTCATC
CAAAACTTTAACTTTTGCTTCAATTCGATCAACAATATCAGAAATACTAGCTTGATGTAA
CTGATACAAAATTGAATTTAAACGTGTTGAAAGCATAATTTCTTGTTGTTTAAGTTCACG
CAATAAAATATAATCATGTGGGTCTTCTTCAATAAAAGGATGCTGCAATGCTGAATAATC
TTGAATTATTGCTGCTTCTTTGTTTGCATCAAAATCTCTTCCAGAACATTCACTAACACT
TATAACTGAAACAGTATCGTCAGCACTAGTAAAATTTTCATCATCAGCACATAAAGTTAA
CAAACGATCTATACAATTGCGTAAATCACGAAAATTAGCATGTGTTTCCAATGTTTGAAC
AAATTCATCAACTTTATTTTGTATATTTTTTGCATTTAAGCAATGCAATTGAAATAATGC
TGCTTGTGTTGCTGTTACATCTTGCGGATCAACAGAATAAATTTGATTTGCAAGCGATGC
CATAGCAGCATCAGAATTAGAACCTCCAGGCATTGAACTAGCAGAAATTGAAGAAGCAAC
AGATGGCTGTTGCTGTTTATCGTCAAAATTGGCTTTTAACAAATGACGAGTATTGTAACG
AAGCCATTCTTCAATGTACTGGCGGGAAAAGACTGTATTGTTGTTATTCCCTTGAGCATT
TACAGCATTTGTTTCAGACATGGTAACTGGGTCAGATGAAGAAAATTGAATCTTGCTCAA
ATCCAAATTTGTCAAAGCAGCCAAATTCATATCAATCCCAGAAGTATTTAACAAAGGCTT
TGAATTTGCAAAAAGACCACCCATTTGAGGATTATTCAAATCTAAATTCATAGCATCAAC
AAGACCAACAGTTGATTGATTTGTACAATCAGCCATTTGTTGCTGTTGAACTGAACGAGC
ATTAGCAACTTGAATAAATTGCTGTTGAAGTTGCTGTTGTTGCTGTATTAAATTTTGCTG
TTTTTGTTGAAATTCTGCCATTTGTTGTTGCTGCTGTTTTTGTTGTTGCTGCAATCCTTT
TTTGGCTGCTGCCTTTTTTCTACGTGTTGGTACATTAACAACTGGTTGTTGTTGTTGATT
TTGTTGTTGCTGAACTGCTTGTTGTTGTTGTTGCTGTTGAACAGCAGCAAATGCTTGTGT
TTTTAAAGCATTTATATATTCTTCATTTGTAGCATGTTGTCCAAGTAAATGTTGCTGTTG
TTGTTGAAGTTGTTGCATAATACGAAGTGTTGCGTCATCAGCAGGAATTGCTTCTCTAGG
AATTCTGCGTGCAAATTCAGTTTGACATCCAGATTCAGATGTTTCACGTTTTCCAATTTG
TAAATGCCCCTCGTGAAGACAAGATTCACAAAATTTATTTCGAATTACAGTTTCTAAACG
ATCCAATTGATTTGAGTCATTAATAGATCCACGATCACGATCATTTTCACGTTCAAGTGC
GTAAAATGTGATAGCTTTAACAAGCGCTTTATCCGCCTCCTCCGGACTAAGTTTCATAAT
TCCTTCCAACAAGAGAGGATCTGGCTTCTCAAAAGGTGAAGCAATTAATTCAAGTTTGGC
AATTTGCTCTTTTAAACGATTAGAGTCCTTGTCTCCTTCAGAAAGATGTTTAAGAAAATG
TTTAATTTGATCAGGCAAAAGGTCCTCTTCCTCTTGATAACGGTCCTTGATAAAGTCAAA
TTCTTCTTTACAAATTGCTCCAACAGCCCCCAATTCATTTGTTGACGCAGATTTATAAAG
ACGCTTTTTAGTTCCCCCTCCTCCTCCTTGTTTTCCATCTTGTTTACTACAAATATTCTT
TTTATTGTTCTCCTCATTATTCGGTTCAACAGATTTTGAAGTTTTATCAATTTTTTTATT
TGGTGTTGTTTGTAATTTTTCTTCTTTATTTGGTGAAGTAAATGGAGGTGTTCCACCACG
TTGTTGTTTCTCCTGCTGTTTTTTATCTGTAATTATTCCATTATCAACATTTGTAGAATT
ATTTGTTGTTGTAGTATTTGCATCTTTTGTATTTGTTGATTTATTTTTTGTTGCTTTTGA
TGATGCACCACCACCACTACAACGTGTTGTTGTACCCATAGCTTGTCTTAATGCATTTAA
ATTTGTTGTAGAATCATCGTCAATTTTTGATAAATCTCCACCTTTTTCAATTCGTTGAAT
TGATTGTTTCAATTTCATATCTATCAAATGTGCTTTTTGTGTTTCCAATTCAATTTTGCA
TTGAGGGTCTTTATCTTTACAAAATTTTAACGCTTGAGTGTTACAATCAATTGCTTTGTC
TATTAGTCCACGTTGACATTGTAAGTCTGCTAATCGCTTATAATCTTGAATTTTCTTTTT
AAACTCTGAGTGCGTTAAAATATTTTTGGGAGGATCAGCTTTGACTTGAACTTCTAAGGT
AACTTTGTCGTCTTTTATATAGCCCTGAGACTCATCCAAAATGTCCGCCCAAGTCATAAA
ACAAGAATATCCCCAATCATTTTCCTTGGCAGTATAAACATGATTTGTTTTCCTGATGAA
ATTTGGAATGCCAGCTTTTTGAGATATGAGCCTTAACTCTGCCGATGCTTGACAAGACCA
TGATTCAGAATATGCATCAGGACAACATTGAAGAAAAAATCCAAGGCACTTTTGAGTTCC
CTTCTTCTGCACTACATGTTGTCGCGGCATCACCATAATGCGCCAAGGCACTGTCTGTAT
ATATTTGCACGGCCCTCTTACAGTATCAGACATGTGACGAAAATTTTGGATTACTAGTTG
TAACGTTCCATCTGAACAACTTGAACTCGCGTCCATCGTCACAGACGCAGCTGATGCCGC
ATTTATCGCAGTATTTGAAGCAGTATTTGTCGTTTGCTGATTTGCTGCAGCAGAGAGTGT
AGGTATTGGCAGTTGAGAAGGAAGAGGATGATTATTATTATTGTTTTGTTGAGAAGGTTG
TTGAAGATGTAATAATGAGGCAGGCACAACATCTGAGCTGCCAGTAAAGTAAAATGCCTG
TTGCTGTTGAATAAATCCTGAAGGATCTTCGCCTAGAGCGCGAAGGAATCTTAGAGGAGG
AAATTCATCGTTGTATTCAGTTTGGACGCCGACAGATGGATCACGCAATCCAGAAGCTAC
AGCAAGTCTAGAAAGAGCTTCTTCTTCATCGCAACATTGTCCATCACTATCCTCATCTTG
TTCCTGAGGTTCCGGACTAGAACAGCAACCCAAATGAAAGGCATTATGTGGAGCAACTTG
TCCTTCTTCGTCCTCACTAGTTCTCGTCGTTCTAACAGATGAGTTTGAGATGGAATTGCT
TCCGCCGGGTGACGTGTCCCCAGATTGATTAGTTGTCATTTTTAGGCGCTTTTAAATAAA
TTTTTGTAGAAGCACACTTTTCTGGTCAATAATGTATAAATTTAAAGTCT
>Unigene0000020
GAAAGAATTTGCTACAAAGTGTTCAACATGCAACCAAGCTACCTTTCTCACTCTCCCCTC
TTCTCTTAGAGAGAGAGAGAGAGAGAGAGAGAGTGAAGAGATATTGTTCACTGTTTCAAA
CTTCAGCCATTCGTGAGGTCTACCGATTCTTAATTCAAGAAATGGAGTCCATGCTAATTG
GGTCTTTCCAGAAACCTTCGCTTTCGCTTCCCTTTGCAGCTGAGCTATGCTCGCTTCCTA
CTGGGAATCATTTAAAATGCAAAGCTTTCAGCAATGTAGGAAGGATCTATGCCGTATCAG
AGAGGTTATGTGTGCGGAGGCAAAATTTGGTGCACCAATCTGTCAAAAATATCACCCAAA
GAAGAGTTACACTAAATCCCAAGGGTGATTCGAAGTATGTAGTAAATTCAGCCTCAGGGC
ATTCTCTTGAATCTGAACCTTCTAAGAGCCCTTTGGGTCCCTTGCACCAAGGCTTAGATG
CTTTCTACAGGTTTTCACGGCCTCATACGGTTATAGGAACAGCACTGAGCATCGTTTCAG
TTTCTCTCCTTGCGGTCGAGAAACTATCAGATTTTTCTCCATTATTTTTTGCTGGCTTGC
TAGAGGCAATTGTTGCTGCTCTGTTGATGAATATTTATATTGTTGGTTTAAATCAAATAT
CTGATATAGAAATCGACAAGGTTGGCTTCCAGATATATTATGAAACCATGTCTGCTTATG
AGAAAATACTTTTTCCGTCCTCTCTTAAATCTGGATTTTGATTTGACAAAAAGAAATAAA
CAATGAAATAATAAGGTTATACCTAGGTTCAAGGGTATTTCATTGTTTAATGCTCTGGAA
TAAAGCCTGTGTCTTTTGATTGGTAATATGGAGTGATGGTAGTATTTGAATCGGCCTTGA
TTAAACTACAAAGATGAAATGAGCTGTATTTTCTTGGATAATTTTCATGTATCTGCTGCC
CTCTTAGCTCGAAGGATGAGCTTCTTCTCTAAACCAGGACTAGCGGCTCTAGTTAAATGG
GCGGATCTGTTCTCTATCAAGATTGTTCAAGCCCAATCAAGGCTCTGGTACTTGTACTTT
TATAGGCTGAAATTTCATAATTGCCCAAATCTCAATACAATTCCTTTGTATTTTCTGTCT
TGTGGTTGTTGAGCTCACTTGACGATGATATAAAAGGTATAAAATCTAGTTAAATCATGT
CTGTGCTGTCCTTTTAGCTTCGAGGATAAGCTTCTTTAAAAGGGGACTGACAGTTATAGT
AAATGGGTGGATCATTCTCTATCAAGATTGTCAAAATCCGGTGGAGGCTCATGTGCTGGT
AGTTTTGTAGGCTAAAACTTCATATTTGATGCTCAAATCTCAAAATGATATATTTCTATT
TTCTATCTTCTGGTTTTTGAGCTCACTGTGCGATGATATTAGGTACAAACATAGGTTAAA
CTAGAACCATCACTGCTTTACGACTGCAAAAGCTTTTAAATGTTCGGTTCTTCTGTTACC
ATTAGTAACTGTGTGTGTTGCAATGTGCTTTTGTTATTGGTGAAATTTTTATTAATTCTT
TTGCGTCCATATCTTAAATAGTGTTGCCCACTTTAGATGAAAACTTGACACGAAGCCCAT
GTCAGGTGAACAAACCTTACCTTCCGTTGGCATCTGGAGAATATTCAGTCAAAACTGGTG
TAATGATCGTATCATCCTTTGGCATCTTGAGTTTTTGGCTTGGATGGATTGTTGGTTCGT
GGCCTTTATTTTGGGCCCTCTTCATCAGCTTCATGCTTGGAACTGCGTATTCTATTGATG
TACCGCTTTTGAGATGGAAAAGATTCGCCGTAGTTGCAGCTATGTGCATCTTTGCCGTGC
GCGCAGTGATCGTGCAAATAGCTTTCTATTTGCACATCCAGACGTATGTGTTTGGACGAC
CAGGCATACTCACAAAGCCTGTGATTTTTGCAACTGCATTCATGAGCTTCTTCTCTGTCG
TCATTGCGCTGTTTAAGGATATACCTGATATTGTTGGGGACAAGATATACGGAATTCAAT
CATTTACAGTCCGACTGGGCCAAGAGAAGGTTTTCTGGATCTGCATTTCACTTCTTGAAA
TGGCATATGCCGTTGCATTGTTTGTCGGAGTTACATCTTCTTGCACGTGGAGCAAGTGGG
CCACGCTCGTTGGTCATACCGTGTTGGGTTATCTGCTCTGGAGTCGTGCAAAATCTATCG
ATTTCAAGAGCAAGACAGCAATAACATCCTTTTATATGTTCATATGGAAGGTAATCCCCT
TTTTAGAAACAGATTGCTTTTTTTACTATCAATTCAAGATTTCCAAGTGCTGCGCAAGTA
TGCATCTGTTCTTGCATCGTAGCGCAGAATGCATGATTAATCGCACTAGCAACTCGAACC
AAAACTAATACGAGCCCTAACCAAGCTTGATTGTCGAGCTGCTCTTGCGTTATCTGGTTT
CACGACTCGCTCGACATGATCCCAGTTTTCGAGCTGTCGTTGAAAATTGTATTATTCTCT
CAGACAATTGTTGATGAGACTGTTTTCTACTCCTACCTTCGATAACGAACCGGATTTTTT
CCGACTAAAATTTAAGCAGATCTGTGACCTCTTCTTCTGCTGTGCAGCTCTTTTATGCTG
AGTATCTGCTCATTCCTCTGGTCCGGTGATCTCGGGTTCGTCGTTTTTATGGCAACGGCG
ATGGATGGCCGACGCTTGTTAGACTTATGATCTTCATTTGGTTACTATTTTTAGGCTATT
CCTAATTTCTACTCTGTTGGTGATGAACATATTCAAAAGAACATTAAAACCACTGATTTA
ATTAATTTCCTAGTGTTTTTTTTCCAAATGTAGTATCTCTTGCTTTTGATGTTTAAG
>Unigene0000021
GAGGGATTGCAGTAGTCACTATCTTTATACAAAATTAAAATATAATCTCTCCCAATAAAT
TAACGCCATCTTGAATGATAAAATTTGGCAGTGCTAACAACCTGATCAATTGGTAAATCT
GGCAAGTCAGAAAACAAAAGAATAGCTTCATTAAAATTTGCTTTAATTAATTTTGAACGA
AGTTGTAAAAGAATAGCAACACCAATAAAAAGTGGAAATTCAGAGTCAGAAAGAAGAAGA
GCATCCCAAAGATGAAATAATTTATGTAAAGGAAGAACATGTGCAAAACAAGTTAAAAAC
CAGGGAATAGCGAAAAGTTCAGGTTGAAAATCCAAAGAAACCAAATGTGCAAATAATTCA
GAATCACAAAATTCAATAACACGCATAAATTCCGCCAAATAACTTCGAATTACAATTGAA
TTGTCTTTGAGGAAGAAACCTCGTAAATAACGGTCAATAAAAGCATTTAGACAACGAAAA
GCTGTTGATAAATCATTAAAATGTAAAATTAAAAAAGGAGCGCTTAAAGAGTCCAATCCT
TGCCAATAAACAAATTCATCTTTTCTACTAACAAGTAAAGCTTTAAGGAGTATTTTTAAT
TGATGATGTGCTAGTGGGGAAGACATCAATTCATCATATTGATGACAACGGGGAATATCA
ACTTGAAGTTGTCTGTCGGATATATGTTCAGAAAAAGTGTCCAAAGAATAAAAACTCTGC
CATAAATGATCATCAAAATTCTCCCCATTTTTATTAAAAGGCAAAACACCCAAAATTGCA
GCCCAAACAGCGCCACGATAAACTGGAGGGATGTCGTGACAACTCTCCGCACGCAATAAT
TCTGATTTGCTAGGCCAAGCAGCAAGCAAATGGCGAAATAAACGCATTCGTTGATACTGA
TATTCAATATCCCTTTCTTTAACAAGTAATGATTGTATTCCACAAGTTTCTTCATCTTCT
CTAAAACTTTTCGAATCAATTGTTGTATTTCCTCCATTGCTAATTTCTTCTTGTTCTCTT
TTAAATTCTAATGTAATAAAACGTTTTGAGTAATTTAAATCGTTTAAACGTTGAATTAAA
TTTTTCATGGGTAATTCAAATATACAAACAGGCAAAATACTCCTATCAGTCTCATTTATA
CCAAACATGTGAAAGTTTTCAATAATAAGACTGGGTAAAGTCAAAATAGGTGGTTGTGTT
TTAATTAATCCTTTACGTAATAATATTGTTTCAAAACTGCTTCCACACAATTTCCAAAGA
AAAAAAAGTTCATTTAATACTTTTTGGTTAAAACCTAATCTTTCAAATTGATTTTCGTTT
TTTATACGTTCTTTAATTTGGTCAATTTCCTCATCCAAATCAACAAAATTAGTTTTATTG
TCATTTCCTTCAGCTTCACTAATATTAGCGTCAATCGCAGCCTTTTTAAGCATTTGTAAT
AAATTTGTAGAATTTGGCCTTTTAGAAGGTTGAATATTTAAACAATTTAGAATAATTTGA
TAAACGGGATTTAAAGAATTTTGTCTTTTGGCAAATGCAGGGCAAACATTTTTAATTTTA
TTTAAAAGTTGGGGAAGAATAGAGCCCTCATTTTCTTTAACAAGTAAAGTTGCTAAAACG
TCGGAAATTTGACGTCGAGAAAAAACTTCAGAAAATCTCCATCCAGTAAATAATTCAATC
AATAAAATTCCAAAAGACCAAATATCAACACAAAAATAGTTTGAATGATCCAATCCTTGT
GGAAGTAAATTTAACAAAAGTTCAGGCGCCAAATACAATGGGAATTCATTGGAAGAGAGA
AGTTTGTGGTAATAAATGCCAGAAATAAAACAAAGGCCAAATTGAGAGAGTTTTACATGA
ATTTCCTCATTCTCCTTTTTGGGCACAACATACAATTTATCTAAACTTAAGGATCCTATT
GCAAAACAATTTTTATGACAAAATTCCAAAGCTGAACAGACTTGAATTGCCACAGAAAAA
ACTGATTGTAAATTTTGATTACCTAATTTGTTATTCAAAAATCCATCATCTCGAAAATAA
GGATCAGAATAATGTTCAGACAGAAGTGCATATCCGTTGGGTATTGTTAAACACCTGCTA
AATTCAAAATATTTACACAAATTATCATGTGAAAGTCCAGTTATTCTAGCAAATCTACCC
AACATATAAGTGTAAATATTTGATGGATCAGGCAATTCATTGTTGTTGTCGTTTGAAGGA
CTTTTTGCCCGGACATCAATTTCATCTCCAATTTTAAGTCGAATTATTGTTGCAGCTAAT
TTCATTAAAGTACTGTTCCAGAAAATTTTTTTACATTATTAATAGCTGAATTTTAGGGAA
CGTCCCAGTTGAGCAACT
>Unigene0000022
TCTCTCTCCAGCCGTCTCCCTCACCCTGCCCATCTCGGCATCTCTCTCGCAGCCTCCCTC
CAAGTCGTCGTTGTCGGCCTCACCAGCTCACCCTACCAGTGCCGACCTCCCTCTCAATCC
AGTTCGTTGGTGAAGGCATAGTTACAGGTCGTCGCCCTCCCTCACCCTGCCCATCTCTCT
CCCAGCCTCCTTCCAAATCGTCAGCCTCACCCTGCCAGTGCCAGCCTCCCGCTCAATCCA
GTTCGCCGGCGAAGGCGAAGTTACAGCGCCTACAGGTCGCCGCTCTCTTCACACTCTCTG
CCCAACTCGCCGAGTCCCGACTACGTCAGCTTCTCCATCTCGCCGCTGCACCACACCATT
CGCCGCCGCCATAATAGCCACCTCTCGACGCACCGTTCACCGCCAGAACAATGCACCGCC
GGCAGAGCTTCATCTTCCGTTCTCCATCGGCCGGATGTCGATGTCCACCACAGGATGCTC
AAAATCTAAGATCAGCAGAATATGAGGCATTATATACAGGGATAGCTAGAGAATCTCTGC
CACGGCCATTTTCTTGAAGGAACTTAGCGGTGCTATATATGCATTTTGTAACATCCATCA
TTCAAGAAATAACAACAGCACTGGGAATTTACTGCTTCAGGATAACTAGAAAAGAAGCTT
AAGCTGTGACTGCTGCACGATTTTCGATGTGCCTGCTTGTATCTTGAGGAACAGCAAAAC
GTATTTGGATGGACTGAAAATGTTCCTTGATTTTGCTTTCTCCAAAGAAAATGTTCCTTG
ATTCATATGTTGGTATGCTTGTTCTATTTTAAAATATTGATAGCATTTATTCTTTCTTTG
TTTTCCCTTGAAATATATGCTTGCTAAGTTTAACTTTCACTTTTATTCAATTATCTAGTA
TCCTGTTGTTGGAATAATTCTAATGGGTTTTTCCCTTGCAAATTTTAGGTGAAAGCTAAT
GACTATTTGGATTGATGAGAAGCTGAATAGCTTTAAAAGTGGAGCCTAGAGGTTCCATTC
AAAGACAGTTGGTACCACAGAGAAACCTATTTTAAAATAGTTGATATAATATACACC
>Unigene0000023
ACCAAAACAGAACCACAGTTGCTCCCCTTCTTAATGCCACTGATTACCTGCAAAAAACAA
TTGAAAATAGGCAATTTTAAGCAACTGATATAGATCAACATATATATCAAAGCTAAGCAA
ATTTAATACATGAAACTTCACTCATTTAAAAAACTAATATACTACAAAAATGTAAATATC
AGAGAAGTTCAAGAATATGAAAATTTCTTATTCTATTGTTGTCTTCTTCGCTTTCACTAA
CTTTACTACCACACAAAAGCCAACCATAATCTAATATGGAATCAACCATTCTCGATGCAA
TGTGTACTTCTTATTCAATTTCTCAACACTCATTTATAGAATTAGAAACGTGAAAATATA
CAAAGAAACATGACTTCTAAATTAGAAAAGGACAAAATCTTGTCATGAAGAAAATTCATA
ATCGAATTCAAACCTCACGTCCACAATAACACCAGCAATTCAATTGGAACCAATAAGTCG
AAGCCTTGGAATAAGAATTAGAAATACCAATAGCTAGCATTAATTGATTAGAAATATCAA
AGCCTTGGAATAAGGGAACGCCATGAAGTGCAAAAGTGTCAACGCACTCAAATTGCCCAA
GGTGATTAACAACCAAAATCTTTCTATAACTACATAGGTAGTGATTATGTATTCTACAGC
AATACTCTTGGAAATAGAAATTAATAACAAAATTTTGATTTATTTTACCTAAACAAGGAA
ACTTGCGTGACATTGGAAGACCACCACATCTCAACAGGATCAACCAAGTATTTTCTCAAT
ATCCCAGCCCATCCATACCCCACCATCGTGTGCGGTGTGCGTGAGTTGCCGACGGACAGA
TGGACGACGGTCTGAAAAGGAACGGCACTTCCAATACCAGCCTTCTTCAGAGCAGGAGTA
TCGTTTAATTAAGTAACTTGCAGCAACACTGAAACCAGTATCTTGATTCGTGATGCTCGC
AGCCATCTCCTCCCACAATTGACGGCTTCTCATGGCCAATTCCCATTTCTTGCTCCCTGG
GATTTTGTGAACCCTCCATATGTAATCCTGCCCCGAAGACCCATCTTTCTGACCCGTTTC
TTATCTTCTTCACAGCTAGGGTTTGAAAACCCTAGCCCGCCGCCGTCGTACACTCGGCCG
CCGTCTGGATGGCCGCCGAAATGTACTTCCACGTCTCGATCATTCACCGTCCACCGCCAG
CGTCGCTACGACTTGTCTCTGCAAACTCCCCGTCGCGCGAGGATGGTCTGCAGTCCTCTG
AAGAGCCTCTGTCCGACGCCTATCA
>Unigene0000024
AGATGCTATACGTATTGTATACATCCACAATGCTTGGGGGCATAGCCAACTTATAGGCTA
CAAAGGCCTAACTTATCTAAGATCTCAAAAGGTCCTATATAACGGGGTCGTAACTTGACC
CTCTTTCCGAAACGTATAACTCCATTTGAGGGAGAGACTTTGAGGAAAACTCGATCCCCA
ACATTAAATTCTAATTCCGATCGGCGTTTATCGGCGTAAGACTTTTGTCTATCTTGAGTT
TCTTTGATTCTTTGCTTGATGTGGTCTACTTTCTCAATCATCTGTTGGATCAGTTCAGGA
CCT
>Unigene0000025
TACCCACCCAGGCCACATATCCACAACTCTCAGCCACCGACCCGGCACCGGTTACCTCGA
CTCGCTGCACCACCAGCTCCACTACGACACGGCGCTGCCTCAGCCACCACCACATCCGTC
TCACATCTGCATTTGGCCGCCTCAGCTATCACCACCACTGTCTCTCCCTAAAGCAAATTT
CGGGTGTTTTATTTTTGTTGGCTGAATCCATTATAACTTCCGTACATCACAAAAATAAAT
CTCTCGAACTTCACCTAATCGGTCTTGCTGGAATGCATAGAGCAGATTAGTTCATTTTGC
TGAATCTCAGGCACTTGAATATCTCTGTTGACAGCAGCAGTGCTCTCACCTAGCCTTCTC
CTCCGTCGCCCCACTCCGCAGTAGCAGCAGTTTCCAACGCTCAACTAACCAACAACAGGT
AAGCGGTAGGCTATTTGGGTGTTTTGGAAGTTTGATTTTATATTTTTTTATCCACCGTTT
GAGTCAAGCATCTTTTAGATCTGAAAAAATACTATGAATATTTTGTAGGTCTATCAAAAT
AATCCAACATTAGACAAAGAAAACAAATTATGGTGTTGGAAATTCTTCAATGCAAATCTA
GTTAGTTTAGATTTACTACCTTGTAAATTATTTACTGTAAAAATTAACTCATTTCTTTCT
TATGCATCTGAATCTTCAGCTTGAGAAGCATACAACAATAGTTGTATTCTTTTTATTTTT
TATTTTTTATTTTTGTGCAGAATCTGTACAGACTAGAGAGTCTTATCTTCATTGCTTAAT
TCATGGATAATGTTGAACAATAGGTATTAACCAAAATTTAGCCAACTTTTAGATTAAACA
TTGTACACTGGGCAAACCGCTAGAGAATTTGGAGTGGATTGACACGCGGCCACCAACTCC
GGTTACTCTACTTGCTCCAGCCCAAATACGTCGTCGTTTTGCTACATCACTTAGAGGTTG
TGCCTTCTTTTCTCATTTCCCCCCGGTTGTTGTGGATTTTTTTACAGAGTAAGTAATTTC
GCGGTTCAAGCATGTAAAATATATTGGACTTCACGCTGATGTAGCAGCTGGAAACAACAA
AGAAGATGCGTGTTTGCTAGCTGCATTGTTGGCATGGGCGGCATTGGAAATACGACTCTC
AGATCACTGACAACAAATACTGCTGCTGAGGATAAAAAGCAAATCGTACCTATATAAAGT
ATGTTGCACTGATAAACCTGTCCTGAGAAGTTCTCCATATGGTGTAACAAGAACACACCA
CAATCAACATTTATCGACTTCTGTTGCCATGCAAATTTCACATATTCAATTGGATATGAT
GTGAACTCCTCAGCCTTTTGATGGTTTATTTCTCTCAGGATTTGCATTGGATTCTTGATT
GTCAAGTTTAAATCTCATACTAAATATGAGGAGGAAGCAAAGTGCATTAAAAACAAAAAC
AAACTATGAATCCTCAGAAGAGCAGAAACCTTGTTTGGATTTGGTTACTACAACGAAGCA
AGTGTCCAGCTCAAATTATGTTAGCTGTGATGAAAAATTATCCAAATCAGAAAGAGTTCC
TCTGAATAGTGTTGAAGATAATGATAAAGGTGTTTCTGAAGAAGATTCAGAAACCAATCC
TGATGTTGTAATGATAGTATCACTGCTGCTAAGTGATTCTCCACGATTCCTAAAAGAAAA
AGAAAACCTCATGGAGAAATTGCTCGCGTTAAAGAGGACAAGCGCAAAAAGAAAATAAAA
AACAACAAAGAATGTGAAAGATCACTGACAATAAATGCTGCTGCTGAGGATAAAAAGCAA
AGCGTACCTATCGAAAGGGCCTTGAAAACAGAGGCAACTTATATAGTAAAGTGTAGGGCA
GCTGGTATTTGTGAACTAATACCTTTGTTAAATAAAAGTCAGTGTGAAGCTGTAGTTGAA
TTAGGCTTTGGGGGCATTTTACAATGAAAGAACTGGGATACATTTCTTGGCGGATTATGA
GCTGGTTTTGGAGAAACTTTAACCAAAAAAGCAGAGTCTTAAGCTTTAAAAACCAGAAAA
CCATTGTCGTTACTTCTAACGACGTTGAGGATATTTTCATGATCCCAAAAAACGGGCCAG
ATGTTTTATTGAATTCAAAAGAGGACTCGGACATTTTTATAATGATCCATGAGTTCAAAC
AAAGATTTGATTTAAAGGAATCTGGTACTCATGCACAACTTTTAAATATTCTGAAGCACA
ACAATGCTTTGAAAGATGGAGCTAATGATTTCAAAAGAATTTTCATCCTCTACATAATGT
CTGCATTCTTAGCTTCTACAGCAAACCAAAGTGTTGATTTTAGTTTCTTCAAAACATTGA
CCAATATTGAAAGAGTAAAATCTTTTAATTGGTCCAAGTTTGTGTTAGAAAGGATGTTTT
GAGGGTTTGACCCATTATTAGTGGCTGCCCACTAATACTAATTATACTCTATCTCCAACG
GTTCAAATGGCTTGGCGATGCCGAGCCAACCGATCTTCCTTTGATAAAACATTGGACTGC
TAAGAGAATAAAATTAAGATTAGAAGCTGAAAAGGATGCTGGAGATTTTGGAGTTGGTGA
ATGGGTAGAGGGTGTTTACCCTATTAGTAATGGAAGAAAAGAAACACAAACTATGGAAGA
ACTAGTAGGGCAAGAAGCAATGGTTGCAAAACAGGAAGCATTAAGGGGACATGAAATAGT
CTCATTCCTAGAGGAAGACTGTATTGATGAGGAAAGGGATGGAGTTAGGTGGATCAAGTA
CTGGCTGCCTGATTATGAAAAAACAAACTTGGAGATAAAAAATATTGCCAAAGATCGCTT
TGAAGAGTTATTGATGCAATTCGATCGGAACATGAAAATCATGGGCAACAGGCATATAAA
AAAGCTCTTGGATTACAAGGACCAATGTGTAAACCGTATCAAGCAAAGGGAAGAATATGC
TATGAAGCATAAATCCCCATACACATTTGATGAATATTATCATGATGACATAGCCTTTCT
TAGCCAGCCATTGATTATTCAACATATTGATGAAGTTGTGGCAGAGTTTGTGAGACAAAA
TAAAGGTTATCTGAGTGAAGGTGATTTGAAAAGGATAGCAAAGGAAACAGAAGATAAGTT
GAAGAAAGAAGAAAAGAGAACAAGACCTGAAAAATCAAGAAATCTTGAGAAAGATGACCG
CAGAACTTGAGAGAAGAAAGAAAGATTTAGCAGAATCAGAGTGCAAAAAAAGGGAAGAAC
TTGAGAGAAAGAAACAGGAGGAATTGACAAACATGGAAGAACAGAGAAAGAAAAATCAAG
AGCTTGAGATAAAAAAGAAAGAAGAAGAATCTCAGAGAAAGAAAGAGCAGCTAGAAAATG
ATAGAAGAAAGAAGGAGATTAGAACAAAATTTAGAGATGACAATATGAAGAAATATTAGG
AGAGTCAAAAGAGAAAGCACGAGAATGAAATGAAGAATGCAGAGAGTAACAAGCAAGAAA
AGGAAAAAGTGTATGTGAATCGTACAAAGAAACACAAGAAAGATCCTTAAATACCATCAT
TTGACTTGCTTATTTCATCCCAAACTGATTCAAGTTGTAATACCCCGTTTCCTCGAGCTA
AGTTTAGAATAATTTTGAACTTAGATTTAAGATGATTCACGCCGGATAAAGAAAAAGAAT
TTATTTTAATTCCAACAAAAATGATTTACAAAAAGCTTTTGTAAATTTAGTTATTAAATT
TATGTGCATTGCATATTTATTTAATTTAGCATTCAAGCATTTTCACGAGCTTTTAATTAG
CAAACCCTGAAGAATTTCTACAGTTTCGACAATTTTATCCTGAGGGATTTTATTTGTCCA
ATCAGTCCCAAAAGTTAGCTAAAAGCATACATCCCATCAGCCACCCTACAACTCTTACCA
TCATAGCCTTACCATCAACTTTTTCCCTTCTCTGCGAAGCCATACACTTTGGCAAGATAT
TTACTTCACCATTTTTCTTTCACTCATTTACCTCACTCTGTCATAAGCAGAATTCAAGTG
CAGCAATTCCAGGTTTTCCTCCTACTGATCTCTCATCGGATTTATGTTCTTAACTTTCAC
AACATTCTCTTTTTCTTATTCAAGAATCTGCCCAAGATACCAGAACCCCTAGAAGAAACT
CAGACACGATTTTATTTCATCTACACCACACAACAACAAATCCAGTGAAAGGTTATATTT
CTGACTCATCCAGTTCACGCCAATTTCATCAATTCTTAGCCGAGCAGCAAAGCACAAACA
CACATCCATAATCTCATCAAGATACATGCATATATATTGTGTATATATTTACATTCAACA
TGACTGTTGTAAAGAAGAAAGGGAAAAGATTTAAAATTTGAAGCTTTATTTTTGTTCCCT
GCTTTCGATCTTGCCGTATTGAGTCGAGAGGGGGGTGGAGAGAGATGGGCGGCTGAGGGT
TCAACGGAGGGAGGCAGGGCACGGCGGCGGTGCCGCTGCTGCCCGGCCACGG
>Unigene0000026
TTTTTGTTGGAATTAAATAAATTTCTTTTTCTCAATCCGGCGTGAATCATCTTAAATCTA
AGTTCAAAATTATTCTAAACTTAGCTCGAGGAAACGGGGTATTACATCCCTCCCTCCTTA
AAAAAAATTCCGTCCTCGGAATTGCATATCTGGTATTCTAGCTTGTGATACTAGTCGTTC
GTTTCATTCATCTCTTTTGTGGAAAATTTGTGGCCTTTTCCATCCTGTGATGGTTCCACT
ACATGACGAGAATAAAATTATTGCTTTGAAAAACTTGAACCTTGCGATCAAGTATCTGGA
CTGATTTCTCTTCACAACTTAGGTACTGGCTATGACTACTTTATCTTGCTTAATCACATG
CTTTCTTAATTGCGAGGTGTAATACGTATTGTATACATCCACAATGCTTGGTGGGAGAGC
CAACTTATAGGCTACAAAGGCCTAACTTATCTAGGATCTCAAAAGGTCCTATATAACGGG
GTCGTAACTTGCCCCTCTTTCCGAAACGTATAACTCCCTTTGAGGGAGAAACTTTGAGGA
AAACTCGATCCCCAACATTGAATTCTCACTCCGATCGGCGTTTATCGGCGTAAGACTTTT
GTCTATCTTGAGCTTCTTTGATTCTTTGCTTGATGTGGTCGACCTTCTCAACCATCTGTT
GGACCAGTTCAGGACCTAACAACTTTCTCTCGCCCACTTCATCCCAGTAAAGTGGTGATC
GACATTTTCGGCCATACAAAGCCTCATATGGAGCCATTCCAATTGTTGCTTGATAACTGT
TGTTATAAGCAAATTCTACAAGAGGTAACAAATCCTCCCAACTTCCACCTTTGTCTGTGA
CAATCGTTCGCAGCATATCTTCTAGGATCTGAATCGTTCTTTCTGACTGCCCGTCAGTCT
GAGGGTGGTATGCTGTGCTGAAATTCAGCTGAGTGCCCATTGCTTCTTGTAAACTTTTCC
AGAAACGCGATGTGAATCTGGTGTCACGATCTGACGTGATAGATACAGGTACACCGTGAA
GGCGTACTATCTCTTTGACATATAACTTTGCAAGTTTCTCCAATCCAAAAGTCATTTGAA
TTGGCAGAAAGTGCGCTGACTTTGATAATCGGTCCACTATGACCCAAATAGCAGTGTTTC
CACGTGCCGACCTCGGTAGGCTCACTACGAAGTCCATGTTAATGTGCTCCCACTTCCACT
CAGGGATAGGTAGTGGTTGCAGCATTCCATACGGCCTCTGATGCACGGCCTTCACTTGTT
GACAAGCGAGACATCGCTCTACAAACAACGCTACATCTCTTTTCATTCCTTTCCACCAGA
AAATTTTCTTTAATTCCTGGTGCATTTTGTACTGCCTGGATGTGCAGTGTATGGAGTATC
ATGAGCCTCGTTCATAATCTCGTTCTTCAACTCTTCATTGTGCGGCACACACAATCTTTT
ACCAACCATAAGCGCATTATTCTTTGCTTCTGTGAATCCTTTCGTTTCACTCGTTCTTGC
AGCAAGACGCATCTTCTCCAAGAATCAATCTTCTCTTTGTGCTTGCACATTTCCTTTTCT
CAAATCAGGTTTAGCTGTCAGCGCAGCTACACAACCCGATACTGCGTTCGGAGGATGAAT
AATCTCTAAACTGAGTGAGGCGAAGTCACGAATCAGTTCCTTCTGCTGGGTGATGAAATA
TTCTAGCTTAGCCTTCGTCTTTCGACTCCGAGCATCAGCTACTACGTTCACTTTTTTTTG
GATGGTAGCTAACGGTGTTATCATGATCCTTTACTAATTCGAGCTATCTTCGTTGTCTCA
TGTTCAAATTCTTTTGCTCGAAGGAGTACTTTAAACTCTTATGATCTGTAAAGATTTGAC
ACTTAACTCCATAGAGGTAGTGTCTCCAAATCTTCAGCGCGTGCACGACGGCTGCTAGTT
CTAAATCATGAGTCGGGTACTTCAGCTCATGGGGCTTCAATTGACGAGACGCGTATGCTA
TCACTTTCTGATTTTGCATCAACACGCAACCCAATCCTAGTTTCGAGGCATCAGTATACA
CCACGAATTCTTCATTCTCTTCTGGTATTGCTAACACTGGTGCAGTAGTCAGCCTAGTCT
TGAACTCCTTAAAACTTTGTTTACAAGCTTCGGACCAGACATACTTAGTCCTTTTTCTTA
AAAGCCGAGTCATTGGCCTAGCCAATTTTGAGAATCTTTCGATGAACCTTATGTTGTAAC
CTGCTAGACCGAGGAAACTTCTGATCTCATTGACATTTGATGGTGCCTTCCATTCCTTGA
CTGCTTCGACCTTGGCGGGGTCTACTTTGATTCCTTCAGTCGACACTATGTGACCGAGAA
ACATAACTTCCTTTAACCAAAATTCACACTTGTTGAATTTGGTAAACCATTTCTCATTGC
GCAGGGTTTTGAGTACGATGCGTAAGTGCTCTTCATGTTGTTCTTTGGTCTTAGAGTATA
CGAGGATGTCGTCGATAAACACTAAGACAAAACTAGCGAGATACTGATGGAAAACTCTGT
TCATCAGGTCCATGAAAACTGCTGGGGAATTTGTTAAATCGAAGGGCATCACTGTGAACT
CGTAAAGTCCATAACGCGTTCGAAACGCTGTCTTTGGGATGTCTTCTCTTTCCATCCTGA
GTTGGTGGTAACCAGATCTTAGGTCAATCTTGGAAAACACACCGGCTCCTCTCAACTGAT
TTAACAGGTCGTCTATCCTCGGAAGGGGATATCTATTCTTATAATCAATACACATCCTTA
GTGTATCATCTTTTCTTTGACGTCTTGAATTAGTGCTCCCCATAGTGACATACTATGTTG
CATGAAACTAGGTCTGGTGAAAATTTGGTAATTTATTGGGAAAAAAAATATCTTTGTGCT
CTCAAATCTGTTGAACTTCCTTAATTGATTCCTTCGTCCTAAGTCACCTTCTCAGATTGA
CCAGGGAATTCTAACATCAAACTTTTCGCATCGTCTTCGTAACTTTCACTTCGAGGATTA
ATGACACTCCTTCTACCATGTAAACTCATTTTCCCATTTCCAAATGGTTATTTAATGGGG
GTTTCTAAGTTTCCATTGTGGTGGCGTTCCAACTTTATTCTTGTTGTAGCTTCTGGCACT
TTAGCCAAAGCATTCACTCTCTTAGCTTGAGCCTACTAGCCTTGGGGTTGGGTTATACCT
TAAGTTTAGTTCTAGTGCTTTCCTTCCATTTCCTTTTTCTTTACCTCCATCTTGAGGTGG
TGTACATATCTTGTTTGTGCGTGAACTTTTTCCTTCTCCAATTGTTGTAGTGACTCGGTG
GTGAGAGTCTCGTTCATTGCTTGTTCCTTCATAATATCTCCCTAGTTTACTAGGGAAATT
GAAAATCTCATGCCGCGATTCATTTACGAACTCCTTTACGCATTTCTCATTATTCATTTA
TAAATGACTTAAATAAGCATTTTAAACTCCATTAAAAAGGAATTGATTTAAAACATTTTA
ATCCTTTTAAAATCCATACTCATAAAGCCTTAACTCATGCTCTATCTCATATTCTATCAC
CTTACTCAACTCTATATAAACTCTCCACTCATCTCACATCCTTAAGTTCAAGGATAGATT
TCAAGAAAATCATGGTTCTAAGTCTCGATTTATCTCTCATATAAGACTCGTCTAACTTCA
TTCAAACACATAGGCAATACAATCACATAAGGCACATAAGAAATCACAATCAAACATCAA
CAAAACATGCTCTACTGACTCAACTTCAAAATTTAAACTGTTCTGACTCTGACATTTCTT
GGACTCGAGACTCATACCAAAAGAAAGATCTTCGAGTCTAGTTTCATATAAAAAAAAGTA
GAGGCGAAAACTCCAAGT
>Unigene0000027
AAAAAATAAAGAAATCTGCATTAACATATTAATGTCATGCTCTCTAGAAAACAATTACAT
TATAAAATTTAGTTCCGAGGACAAAATTCGTGAACAGAGTACATTACATACGTCACAAAA
AAGCTAACATTAACTTGTGGAGAAAATTAATGTCATGTCAGCAAAGGAGCAAAAGTATTT
TAGGGGATAAATCGAGGTGTCGCTAACTCAACCCAAAACTTGATCAAGGCATTAGGCATC
AAACCAAAACAGCAGCAGATGGCAACGTCTTCTTTTCTTTTTCTTTTTTCTGAGAACCAG
CCTTGATTGAGAATCACAAGATAATTTCATTTACAGATCAATGATGCGATCTGGCCAGCA
CTTCCTCTCACTCTGGAATCATATTCTCATTGTCTGCATCACCTTCTTGCTCGATTGTAG
GCTTTGATGGACCCTGAGCTCCAGGGGCTTGTTTCTTCTTGATGCCACTTACTATATCAT
CGATTCTCAAAAGCATGCAAGCAGCTTCAATGGCGGTCTTGAATGCTTGAGCCTTCACAG
TGTATGAATCCCATATCTATACATCCAGTGGGAGAATTAATAAAACGGAAAAGGGTGATG
ACACATGTTCAGGATCTAATTAGGAAAGTAAAAAATATAGTAAACACGGTTGCTAGTGAG
AGCACAGAGTTAGAAAACCGGAAACTTTAAGAACACCCGCAGAGCCATTTCTCTGCAGAT
GAAAGTTAGCTAAAAGTTATAGATCCAAGAGGCAAATCTCATCGCATTAAAATATTGAGC
TACTGCAGCTGCCAAAACAATTCCTAACGATGGGAGAAACTCAAGTACTGTTGAAGGGAA
GGGAAGGGAAAGGAAGAGAGGTACACCAAAACATACCTTACGTTCTTTCATGTCAGTAAT
TTCACCAGTATTTCCATCTATGCCAATCCAAGCATTCTCACCACTTCCATGCTTTCCTTG
CAAGGCAGTCATGGTTCGAATCACATTGACTCCACAATTCTGAGCCAAAGTTCTTGGAAT
AGCCTCAAATGCAATTGCAGCAGCTTCATAAGGCCACTTTTCTATGCCTTCAATAGATGA
GCTCTTTTGCTTTAGCATAGCTGATACAGTCAGCTCAGTAGCGCCCCCACCTGGAACAAG
TTTTGGATTCTTTATTATGTTTCTTGCCACAGACATGGCATCCTGCAGATTCCTCTCCAC
TTCATTCAGCAGGTCCTTGCTAGCGCCCCTCAAAAGAATCGTGCATGCTTTTGGGTCCTT
GCACTCATCAATGAAAGCAAAGAACTCATCACCTATTTTCCTAACCTCAAAAAGTCCAGC
ACCGGTACCAACATCAGATTCCTGCAATTCATCAGGTCTGTTCACAATTACTGCCCCAGA
AGCCTTGGCAATTCTGTTGTTATCCGTCTTCCTGAGTCTTCTGATTGCGCTAACACCAGC
CTTGCTAAAATAATGGCAAGCAAGATCACTCAGCCCCTTCTCAGTTATTACCAAATCTGG
TTTGAACTTCAGTATCTGAGCACATAGGTTCTCAATGTATTCCTCTTCCATTTTCAGTAA
GACACTCCAATCTTCTTCCTTCATCAATTCGGCATTGGTTTGGTTCTCACCTTTCTTGTA
CTCAAGGGGGGAATCAAGAAGAATAATTCTCGGATTTACTATCTTTCTTCTCATTTTACC
AGGAGCCACAACATCCTTGTTAATCATGACCCCTTTCAAAACTTTTGAGTCTTCCAACTG
ACCCCCAGGAACCTTCTCCACCTTAATGTACTTTTTGATATCCACCTCACGCAGTCCTTG
GCCGAGTTCAACTCCCACCGTGGTTGTTGCATCAATTGCCAAGTCAGCGATCAAATCCCC
AAATTGACTGGTAAATTTTGTCCCAATACAACTCTTGACGAGCCCCAACATTGTTGCACG
ATCCTTTACATCTATAGTCATTGCAATTTTGTCAAGCACAGCGATAGCATCCTCCAGAGC
CTTGTTATAAGCTCGACAAATGACTGTCGGATGATAATTCTTGTCAATAAAAGCTTCCGC
AACATGGAGCATTTCTCCAGCAAGGACAATCACAGATGTTGTCCCATCTCCTACCTCCTC
ATCCTGGGTTCGGCTTAGCTCAATCATTGACTTTGCTGCTGGGTGTGCCACATCTAATTC
ACGAAGAATAGCATTTCCATCATTTGTCACTACAATCCCTCCAGCCGCATCAAGCAGCAT
TTTCAACATTGACCGTGGACCCAAAGTAGTACGAATAATATCGGCAACAGCCTTGGATGC
TTGGATATTAGCATGGTGAACCTTGCTTCCAGATTCACGCTTCACCGTATCTTTGAGGAC
GAGGACTGGCGCATGCATCTCGACTTTCGATTTGAAATTGCAAGATCAGCAAGAGAAGAG
TGAAGATCGACGCAGAGGAATCAAATGAAGGCAAAAGGCGCTTCTTGGAAAACCCTGGAT
GTTGAACAAGGGTACAAAAAGAAGAAGAAAAATAATACAGAGTGAAGAAAGAAGAAGAAG
AAATGCG
>Unigene0000028
AAGTAAAGCACTCCATCTACTTAACTCATAAATAAAGGCTTTCTTAATCTCCGTGCCCAA
AAGTAAGGGGCCAATACAAATGGGACGGAGGGACTATAGTAGTATTACTTTCCCAGTCAG
TAAGGGGTAAATAATTTTGACCAGCTAGAATTTTATTGGTCCAGGATTCTCAGACTCTTC
ATTTTTGAAGCCATACTTGTGGCCTTTTGATACAGCACAAGACTCATTGTTAACAAAACC
AACTTGTACTATAGATCAATGACTGATCAATATCTCATTTTTTGGTATCGTAAAGTGGAC
CGTGGATGCATAGAAGAAACATTTAAAAATTTATATGTTTATGTATTACGGTCTTATTTT
GAGTCCTTACGAGCAGTATCCACATATCCTAAATTTTTGAAAGTTACAAGTTGGTCTCAA
ATATCTGCCTGTATATGGTACATGTAATCCAATTACATAGATCCTCAAATAGTTACAAAG
TTCTCTAGAGTTTTTTTTTTTTTTTTTTTTTTTTTTTTTTGACATAGAGTTCTCTAGAGT
TTCTTGACACAAGCATTGGGTGAAGTGTTGAGTAAAGAATATACAATGTGAAAGCAACCT
ATTGCTCTAGAATCTAGATTATATTGTTTGAGATGAGGAAAACTTCAGCAACAGCTTCAT
GCTATGATGTAAAAACCATGTGGTATTACTCAACCTGGATTTTCTATTAAAACACATTGT
GGTAGAAGCAAGAGTATAGTATGAAGTGTGCGTGTGTTGGCCTAGCAGTAGGAGGTTAAT
GCCCAAGACCTAAAGTCCTGGGTTCGAGTCCTCCGTCCGCAGTCTTTGAATTTATTTATT
TACTTATGTAATTTATCAAAAAAAAAAAACAAGAGTATAGTATGAAGTGTTTTTGAAATA
TTGGAATTGAAGTAGGGATAGGCACATCATTGCAATAGAATTTAAAATTTTCTGACCAGC
TCCGAGTTAAGGCTAAATAAAAGGTTAGCCATCACTTCTGTATATTTTATGTTTCTGTGA
CACACTTATCTTTCCATTAGTGCAGCCCTAGTAGACAGCTTAGTTGCTAAAACTCGTGCT
TGGGAACAAGATCGTGGC
>Unigene0000029
AGACATCGTATCTATATTGTCAGCAGAGCAGCTTAATTATCAGGAACGCTTCACACGAAC
TTGAAAGATATCATTTTCATAATTCCGTCGTTTCAATATTATTCCCCTGTTGTTTCTCAA
AAGAGTTTTGGACTTCCTTCGTTTCTCTACTATCCTTTCTGTTGATATCAAAAGAGTTTC
GGACGACTTATCGTCAACCTCAATCAGTTTAAGTGTTGGAATGTCTCCAATACTACTTGG
AATCTTATATAGACTAGGACACTGGCGGAGCATTAGGCACTCGAGTTTCGGAAAGTGGCT
GCTTTCGGTTATCCAATCAACCAAATGTGATCCGTCGATTAGCAGAAGTCTCAGCTCACG
AAATTGCCCCTTACATGTCTCCCAGTGAATGCCTTTGCAAGCATAGTTTCTTAGTTTAAG
CACTTGAAGATTTGGTAATGAACCAATGGTTGTCATATCACCCCAAGAAAGCCTCCAACC
GCTCAAGGTTAACCTTCTCAACTGCGATGGAAAGTTTAGACCTCTAAATGAAAAATCTCC
ATGTGCACGCATCTCCGATTCCATTTCTATACATGAAAAATCTACATGCATCTCCAATTT
CAGTTTCTCGAGTTGACATAGATATTTAAGATTGTTGAGGCGATAGCGTGTATCCGTGTC
AAACATCTCCCTGGAATAGCATATTCCCAACTTTTTAACGTTTGGAATCATTTCCAGCAT
TCTTTTATTGCACAGGAAGTCGGTTGCAAGTGAAAGTTCCCGCAGGTTCTGAAGGGGAAT
GTTTTCCCCTTCAGGGTAGGGTAAGGGTTGAAATGAGAAGGCAATAAGATGTCTTAATTG
TCGCAACCTCCAAATCTCCACGGGCAAATTAACCTCAGATCTATAAATAATTAGACTCTG
AAGATTCTGAAGCTTTGATATGGCTGAAGGAACAATACTATTGGGAATGTTGGAAGCAAG
GTAAGTTAAATGAACTAGATCAAACACTTGACCAGGCTCCCAATCCCAATGATTGTTTCT
ACGTAAAACATGAAGGACCCTCAGCGAACTAAACTTCTCTACAATGCCCTCAGATCTATA
TCCTTTCTTTGGAATACATATTATGGTACGGATGTGTGAACTATGCTCATAGTCTTTGAG
ATGTAGATCATACGAACTAGCACTTATGCTATGATGATCTTTTATGAGACGTGGAACAAA
ATGCCTTCGCAGGATAGGCGTAGGTAAGTAATCCATAGTAGAAAGAATTACCTTCTCTTT
CGCAGCCTTCCTTAGGCAGAATTCCCGCACAATATCGTGAAGGCTGCAACTCTTTATTTT
CCTATCAGACTTCCTGTTGGTGACCAAAACTAAACTTCTTTCGACAAGATCTTCCAAGCA
ATCTTCTGCCTCTTCTTCCAAGCTTTTAGATCCATTTGAAAGTGTTACAAAACCTTCAGA
TATCCAAAGATTAACAAGTTCCGTAACACGAATCTCCTGATCTTCTGGAAAGCCAGCCAT
ATATAAAAGACACGACTTCAAGTGATCCGGTAAATGAGTATAACCTAAACAGATTATTGT
CTCAAGCTGCCCGTCATTTGCAGCAATTTGCGCCCATGAGGATCGAGTATGAACCTTAGA
TAGAAGTCCTGCCACCACCACAATTGAAAGGGGGAGTCCCCCGCAATTTTGAACAATTTT
CTTCCCAATATCTTCTAGTTCAATAGGGAAGTCTTTATCGGCGTACACCTTCTGCTTTAG
CAAATTCCAGCTATGATGTGCATCCAACAGCCTCATTGTATGAATGGAGCTAGAAGAGTC
GACATAGTCAGCCACATCCTGCAGCCTTGTGGTCACTATGATCCGACTCCCATTACCAAC
GTCAGGAAACAACATCTTTATATCATCCCAAGCTTTCTTACTCCACATGTCGTCCATTAC
AATAAGGTACCTTCTAAGCTCTAAGTGTTTGCGAATTAAGGACTCTATAGGAACGTCGCT
CTCTGCATCTCTTACGGATGAAATTTCTTTCATGGAAGCTAGCAGATTTAGAACAATATG
TTCTACACTATGATCTTGTGATATTGGTGCGTCGTTTTACACCAAAAATATCCGGCAGTC
AGCCGGTATGCCCACACTGCGCAGACAGCAGTAAGCAAGAT
>Unigene0000030
AAAAGACATGGAAGAATTTCAACACAAAAAGTGTGAATTAATAAAAGAAGCTGGAAAAGT
TGAAGAAAGCTTGAAAGATTTTATGGAGCAGGAAGAAGGCTCTTTATTAACTGTAAGAAG
AGAAGATGAAGAAGAGAAGGAAAAAGAAAAAGAGGAACAAAATAAAGTGATTGAGATATC
TGAAAGGCTTCTTTCATTTATTGAACCTTCCAAAGAAGATAAAAAAGTAAAGATGACAGA
GGATCCCAAACCTGAACAAGCTTCTTCTTATGAAACAACTAAACAATCAGAAATGGATTT
AATACCTTTGAAAGTTGAAAAGAAGAATATTGGGTATTATGAAAATCTTCCTCCTTCCTC
AACATATCAAGAAAAGAAGACTGAAAGCCCCTTATTTAAAACAAACAAATCAACAGAATT
GGATAAATCTAAAATTGATCAATTTGTTAATATTTACTCGTCTGGACGTTCTGATGAAAT
TTCAACAACTGTTAAAACAACAGAACATCCAAAAATTAAAGAACCATCTCCCATCCAAAA
GACAAAAATACAAAAAGAACCTGAAGATATTCGTTTTAGTGTTGAGAAGAATATAGAAGA
AGCAATAAAAGAAGATAAAAAGGATTTGAAGCCAAAAATAAAGGAAGAGGAGGAA
>Unigene0000031
TCAAAGGAAATAGTAGTATTAGTTTTACAGATACTCAAAAGAAAACCAAAAAAAACAAGG
AAGATAAATAATTAGATAATCAAACAAGTATTTTTGGACAAAGAAAATCTACATGTTACA
ACTTACAAAATGTATTGTGTGGCCTACTCAACTAATTGGGTATATCCCTCTTCTTCTTTT
TCCGGCAACGGCATGGTGGCCGAGGCGCTAAATATCCTTTTTCCGGCAACAGCAAGGCAG
CCGAGGCACAAATATCCGGCATGCTCCCAACAAAATTGTGGTAATTTCCCGGTCGGAGAG
CTCCGGAACTTCCCCTAACCCTAACCCCCTAAATCTGCTATCGGCGCATTGGATCCAGAC
GAGCATTTGCTGCTCTATTCATCGTGTGTGCCGTAGATTCCATCCCATCGGCCGGCTCGT
CAACTTCTTTTTTCTCAGCGGAAACTCGAGACAAACGCCGTTCTCCGGTGACGTGGAATT
CTCAAATTTTCCACGTCATTATTATTCAGGCACAAATTCCACACAAGCTTCAGTTGGCCT
ATTGGAATTTTTCAGTGCCAGAAAAATCAGCTCATCCTGATAATGCAGCATATACATTGC
TCGCAAATCGCCACGATCAAGCGAAGAAAATTACGAATCTGACTTCATGATCCCCTTTCT
CCTCTTGATGAGTCCATTCATCAAAGAAAGATAAGAGAATTTATTTAGAGTGACACCCTT
CTCAGTCTGTTCCAAAAATATACTCATTGCATCTTTGTATCTCCCTTCAGCGCATAGCTC
ATCAATCTGTTCTGAATAAACTATCGAACTCGAATCTGCTCCACCCAAAGCTTCTCTATA
AACCACATTTTGTCCCTCATCGCCCTGCTTCGAACAAGGCATCAGTTTATACTTCTCTGA
CATTTTCAACAACAGTTCTTGAGCTTCTTCGGTTTTTCCAGCATCATGAAGAGCACCAAC
AATGGCGTTGATAGTATAACTATCCGGTCCCAGTTTCTTCTCTTCCATTTCAGGAACAAG
ATCCAAAGCATCGCCAAGTCTCCCTTCCTTGCATAAGGCTGCGATTATTGTATTGTAGCT
AACAGCATCGAGGCTTTTCCCTTTCTCAATCCATGTATGGAAGAGCTTGATAGCTTTCTC
AATCATCCCATCCTTGCATAGCCCGTGAAGAAGAATGTTGCAAGTATAGATATCGGGTTT
AAATGCTTTCTCTTCAACCATCTTGTTGTGAAATTGAAACGCTTGCAACACATTTCCCTC
CCAACAGTAGCCGTGTATGATGGTATTGTAGGTCGTCTCATCAGGGACAAATCCGTTCTC
CAATAGCTCGTTGAGTTTACTTATTCCAAGCTCCGTTTTTCCCACCTGGCAAAGCCCCCC
AATCACCGAATTGTAAGTGATGATGCTGGGAATTATACCCTTTTCCTTCATTTCATCCCA
AACCTGCATAGCTCTCTCTACGTTTTCTTCCTTAAAGTATCCGACTATAAGAGTGCCATA
GCTCACTTCATCTACGATATAGCCCCTCTTGTTTGCAGAACTCAGCAACTCGTATGCATC
TTGAAGCTTCCTCTCCCGGCATAGATTGTGTAGAGCTGTATTAAGGGTCACTGTGTCCAT
CTTCAAACCTTTCCCATTCATCCGATTCATCATCTTAAAAGCCTCTGCCAGCTCACCGGA
CTTACAAAATCCGCTAATCAAAGTATTGTAGGTGACACAATCCGGTGAAAATCCAGCCTC
TTCCATCTTAGCAACCATCTCACTAGCCTCCTTCATCCGACCTTCCTTAACATACCACTT
GATCATGATATTATGAGTCACCTCATTCGGCTGCACTCCCTTCCCCTTCATCTCATCCAC
CAGTTTCAGAGCCATGGAGCTGTTCTTCTCTTCAAAACACGCGTTAATCAGCGTGTTGTA
AGTGATCACATCGGGCAGCAGCTTCAACCCTTCCATCTCATCCCTGAGCCTAAACGCGTC
ATCTATCTTCTTAGAGCTGCACAGCCCGTTGATCAGCGTGTTGTAGGTCCAAACATCGGG
CAAAAGATTATCCCGAGACATCAATTCAACAATCGAGGTTGCATCCTTCAACAACCCCAT
CTTGCAGTATCCATACACCAAGATGTTATACGTCCTCTTATTCGGGAAAAGCCCCTTGCT
CTTCATTTCCAACAGCAAATCGCGTATATCGTGTAATTTCCCCTTCTTAGACAATGCATC
TAAAACAGTGTTATAGCTAGCATTATCTGGCATTACCTTAAAATCATGCTCCATTTTCCT
CAACAAATGAATTGCATCGTTAAACTTATATTCTAAACAGTAGCCATTAATCAAGATGTT
GAAAGTAACCACACTGGGGGAAACCCCCAATTTCACAGCATCATCAAACAACTCTTTACA
AAAATGCGTAGAGCGAGAGGAAAGATCTTTCTTTACCAGTGAATTCAGCAAGGTGTTGAG
AGTGAGCAAATTAGGGCGGATTTTGAGGCGCTTCATCTTTTTGAAGAGCTGCGCGGCGAG
GTGGGGCCAGCCGGAGCGGCAGTAGGCGAAGATGCAGGTGTTGAGGAGGGTTGCGGACGG
CGGCGGAAGGGGGCGGGCGGGGTGGAGGAGGTGGCGGTGGAGGTGGTGGTGGGGGTGCTC
GGAGACGATGGCAGAAGATGGCAGAGGCGACGAGGCTGGGGTAGAGGCGACGAGGCCGGG
GCAGAGGCGACGAGGCCGGGGGCGAAGCAGGAGATGGCGGAGGCGAC
>Unigene0000032
AGTTAGATCCTGTGGCCATGCCAACTCCGGATCGTACAAAGATCCTCGTATTTTCAGCAA
GAATTATGGTGACGACTCGTACGGAGGGATATGTTGATTTTGAGATATACGATCATTTGA
ATGGAACCTCAGAGGAACTGCCCCTGCCCCCTTTACCTGATCATCTTATGAGTCGACCTC
GATCATATTTTTTTATTACTACTTACTACTTCACCAACGACACCACCTTTATCCTTCACA
CTGGTACTTCTGTGGGCCTCACATTAAGTCTTGATCTCAACCAAAAGCAATGGAAGGTGA
TTATGAATGACAATACTTGTTTGAAAGGGGCTGAGGTTGTTCAAGTCACTGATGGTGATT
TAGGGGTGTCTAGGTATGGAGTGTATGACATGATTAGGAGAAAAAAATGTAGCAACATTC
CTCGTAATCCCAATGTAGATGAGCATTTAATACGACGATTTTATAAGGTGATGACTCTGT
AGATGCAGATCTTAATCAATCACCAAAAATTTGCATTCTACATACGGATTTTGATTGGGA
GCATAGGAGAACTCCATTCCGTCCTCGTGTTTACATTGACGTTCACCAGATCGATCTTGC
TGCCGCAATATCTCATGTTCGCGGAGTCATCAAGGGCGGTGGTGGACGACGTGGTGGTGT
CAGGGGATCTGGTGGTGGACGGCATGGTGACTACGTTTACAC
>Unigene0000033
AGAGGTTGGCAAGGATTCAAGCCATGGTTGCCTAGAGTATCATTGCCGCTTATGCACCTT
CCGCATTAAGCATAGCAGCCCTGTACAGCGAGGGGTAGGCTCAGGCTTCCAGCTCTAAAC
TTGGGGATGTTGATTTACGGTTTAGGGATTAACAACACCTCCGAGGCGCTGTTCGGACCG
AGGTCAAGATGAACATTGCAAAGCTAAGTTTTCCAACTTTTTTCACTTTGTTGATTTTTT
GTGAATTACCAACGTTTCTCTTACTATGATCCTAGTTGGTGTTGAATTCAACACTCGAGT
ATTGATTAACTAAGATATGGACATGACACTTTATTCGATGAAGAATCGAACAGTAGGGGG
ATAGTCTAAGTTGATATATCGATCTGTTATAATAATGAGTAACTATCGTTGAAATTTGGG
GACTGATTTGGCTATAATTTTTACTATGATTTTATGATGATTTCTCTAAGTTTGGAACCG
ACAGCGTCGCGATTTACTTTGATTTGGAGCTTGATATTGTTCTATTTTGACTCTAAGTTT
GGGACTTACATTGTCATGATTTGACTTGAATTTTGCAGTAAGGGCCTTACTAATCTGGGT
ACCATTTTTCGTTCAGCACTGGAGAGGGCCTTTGGGTTACAAACATTTAGCATTTGCTGC
GACGGTGCCTTATCATCATTGAAATGGGCAGCGCGGGTTCACAAAGAAGATCCAGTGCAG
CTAGTTGTGGTCCACTTTCCCCTCTGTTGATTAAGCTGCGCCGACAGCTCTGGTCCTCCC
TTTCCTCCGCTGTTAAGCTGCGCAGCCAGATCGGGTCCTCACTCTCCTCCGTTATTAAGC
TGCGCAGCCGGCTCCGGGTCTCCCTCTCCTCCGTTATTAAGCTGCGCAGCCAGCTCCGGG
TCTCCCTCTCCTCCGTTGTTAAGCTGCACGGCCAGCTCCGTAAATTTCTAGTTGGATCAT
AGCTGGAGCGCGGCGCTTGAGTGCTGTGGAGCCTATGCCTTTTGCAAAATTGGGGAATCG
AAGAAACAGAGCCCTGAAGGCCACCGCGTTCCAGCGCCCTGAAATTCCAGTACCAAAATC
CCAGATATTGTTCATCTTCAACCAAGAGGGAAAAAAGGTCATTCTATCCGGATCAATGGA
AAACCTTCCTCCAAGGTGGAAAAATGGGGAAGTTGGGTCTCCCACGAATAGGATTCGGAG
TCACAGATGGGGGCCGCCCTTTGCCTCGCCGCACCGGTGGCGGCGCAGCCGGAGCCCAGT
GCAGCTCGTAGATCTCGATCTCTCGCTAACTCTCTTTTTCTTTGATTATGAATGCAAACA
TACAGCGCAGTGCCCTCGTTCACCATTGACCATAAGCCCTGCTCCAAGAGAAGGCGGGTC
ATGACAAGGTTGTTAGGCGACATCAAGAAGGGGCTCGGGCAATCATATGAAGAAGCTAAG
TTTTCTATCTTTCATTACTGCATTGAATTGGGATGAATCAATCATGTTCCTTCTATTGCT
AGTTCTATCAAGTGTTGATTGAATTTTTAATTGTTGGCCTAAATGACTAGGGTGTGGTCA
TAACATGGTACTCAATGGGGAATCCTGCGAAAATAACAGCCCTACTTGAGGCTATATGTT
CAACGTTGATTCAACGATGAGGGACAGGACTACCGCATCAGTTGACGGGTGCAAGTTATG
GCGCAATTTACATATGCTAATATCAAGTTGTGAAACCTACAGCGCTGCCAGCTGCCTCTC
TCCCTTGTCACGGTTCAGCAGCACAGCTGCCTCTCTTCCTCGTCGCAGTTCAGCAGCGCA
GCACTTCAGCTGCGCAGCCAACTCTGGCCGTAGTGTCATGCTTGCTGCCAACAATGATGA
TGGGCGACAGCCCCATTCAACCTGAAGATATCCTGGGCGTGTTGATCCCATAATATCGTA
TACAACATGATTGCTTAAGGGAGTTATCGGCTGAAAACGCCAATTGAAGTTCAGGAAGAC
TCATCCAAGTCGTCGAAGATTTGCTCAATATCCACCACGTTCGTGGTTGGGGGATCACAG
CTACTCTGATTCACAGCTCGGGAACAAAGCAGGGTTCGGCACGAAGACATCTCCGTTATT
AAGCTGCGCAGCCAGCTCCGGGTATCATTCTCCTCCGTTATTAAGCTGCGCAGCCAGCTC
CGGCTCTCCCTCTCTTCCGT
>Unigene0000034
AGAATCATAACATCATTAGGCTCGCAAAGTTTTAAATCTAGAACCTTTTCAAACAATTTC
ACAGCTTCGGCCTCCTTATCGACTAAGAAAAACCCGTTAATGAGAGTGCTGCATGTCACA
ATATTTAGTTCGTAACCTCTCTTGAAAAATAATCCCATAATAGCAAAGCCAGATTTTATA
TCTTTCAAGAGACAGCAACAGTTTACAGCAATAGTAATTGTGTAAGTATCAACTGGAACA
CCCATCCTAAGCAGTTCATCAAACATATAAAGTGCAAAAGAGTAATGCTCAATCTTTGCA
GTTACACTCATAAGATTATTGTGTACATGCGAACAGAAGGCTCCGGCTGCATTCTCTTCA
TTTTTTGAAGAAATTCAGTTGCATCGTTTAGTTCTTTAACACAACTGAAATCGATTCCGG
GCCGCGAAGGTTGAAAAGCCTCGGAATTCATGGAAGAAGATTTCTCAATCGATGGTCGCA
CATAAATCGGAAGAGAAGAGAGAGAACAGAGGAGAGAGAATACCCGAGTTATGCGACCAT
CGATTGAGAAATCCCCTTCCATGAATGAATGAGATCAATTGCAGAAACAGCTGCTCTTCT
GCTCATCATCCTTAATCGGCGGTGAGATTTAATGTGAAGAAAGGGAGAGTGTTGGGCGGC
GACTGCGAGATTAGATCTGAAGAAAG
>Unigene0000035
ATTATTAAATGTATTTAATTTTAGCAACTTACCTAAATATAAAATGAGCAATCCATAAAA
TGAATAATCAACTAAATTATTTTACGCCTTCCAACTTTACAAGACCGAATACTGAAGTCA
ATTGGGCTCAACTTGCACAAAGATGGATTTATTCACATCAGATGCAACAACAGCAACAGG
CCTTCATTCCTCCACCACCTGGACCTTTTCCACAACAACCGCCTCCACCACTTATTCCAC
CAGCTCATCCGCCTCATGGTCATCCAGCTGGTCCTCACATGCCATATCATCAATTTGAAC
GTGCTCCGCAATATCATCAGCAACACTTTTCTCATCCGCCTCCTCCGCTTAATCATTGGA
GGCAGCCATGGATGCCACCTCCTCCAAACTTGGGATATCCTCCGCCACGTTATCCACTCA
ATGCGCTTACATCATCTTCGGAATCTTATCCAACTAATTTGCAAAATCAATCGAATGACG
ATGAAGAGTATCAAGCCCATTACGACCCTTCACTTGATCAAGATGAGTCTACGGAATGTT
CTCAACGTCAACCCCAGACTGAAACTGACTCGAGTAATTTACCAGAAGGCGCAATGAGTC
ATTGGATGGTTGATCAGCCTTGGGCTTCGGGAGTCTATAATTCCAATTATATGCCTGTTA
TTGATATGCAAATGCGTAAGAAACTTCCTTATTGGATTCTGGAAGGCTTAGAAAAAGCCG
AAAAAGAAAAGAAGAAAAAACAGGAAAAAGAAGAATTGGAAAAACGCAAAAAGGAAGAGG
AAGAAGAAAAGCGGAAAAAGAGGGAAGAAAAAGGGCTTGGAAAATTTGATTCTGATAGCG
AAGAAGAAGAGGATGGTTCTTCCAATGGTGAAGTAAAAAAGAAAAATGGGAAGAACTCTC
CTGTCATTCCTGAGAAACGCCAATTTCGAGAATTTGTTCAAGAAGAGATTGAGGATAATC
GAACAGAGGAGGAGCTGAAAGAGGAAGCGATTGCATTGATGAGAAGTCTAATAACTAGCG
TACTTTTGAGTGTTACAAATCGAGAAATTGAACGTATTGCTGAAGAACAACTTACAAAAG
AGAAGAATAAAGGTTGGGAAAATTGGGACTTTCTGGCGATTATTATTTATTCTTGGTGTT
GTTGTGTTTATTCATCAAAACACCACCCTCTTACACACTATTAGGAATCTTTTTCAAGTA
TTACAATTTTGTTTAGCACAACCGAAATTACTTGCAAAAAGCTCGGCACTTGCCGCATTG
ACTTCTTTATTTGATGATGAAGGTGATGATGAATCAAGCACTGATGGAGAAGATTCTTCT
CCAAACAAAAATACTTGTAAAAATTTGGAACAAATTGGACAGCCCAAAATAGAGGAAGGA
TTGAATAAAGCAGAAGAAAATTCTGTGGTTTTTAAGGTACCATTGGCCCCGCAACCGAGG
AGTGCTACAAAATTGGAACTGTCGCAAGATGAGAAATTGGAAAAGCTAAAAAAGTTTATA
GAAAATAAAAATGAGGAATCCAAAGATGAGAGAAAGAAGGAAATTAAAAAGGAGTCAAGT
TCAATATCCAAGGAAGATGTCGTCAGTTTGCCTTCCCGCCATTCTCCAAATAAAGAAAAG
GAGCGAGGTAAGGAATCAGATCGTGATCACCGTAGAAGGGGTGGAGGGGAAAGAGAATCA
TCTTCTTCCAGTGGAAGGCGTGATCGAAGCAAGGAACGCAAAAGGGAAAGAAGTCGAGAA
CGGGGTGAAGAAAGGTATATTAGTAGTAAAAATAAAGAAAGAGGAGGAAGGAAGGAATAT
GAAAGGGATAGAAATAGGGAGGGTACAAGAAGACGTTCAAAGAGTCGAAGTCCTAGAGAA
AAAAGATACAAAAGTTCGCATCACAATCGTTCCCCAAG
>Unigene0000036
ATTGGATTGTGTTGATGCTTTGCTTTTTTGGATTAATAAGGTTTGTCTGATCGTTCGTGA
TGATGTTGAACGTAATTGTGTTGCTTTAACCAATGGAAGAAATGAAAGTGACGAACCTTC
TATTAATGGCACAACAATTCCTGAGATGGAAGATCTTTATGAAGACCTTTGTGATGGAAC
TTGTATCTGCACGTTAGTATCTTTCTATCGTCCTGATGAATTGCCTTTGAAAGAAGTTTG
CTTTAAGGATCCAATGAGTGTAAATGATTGCAAGTTTAATTTGGAATTATTAAGAAATTT
CTGTGCGACATATTTGCCTTGGAATCCTTTTCATTTTCGAATTGATGATATTCTGTTTTT
ACACGAGTCATTACAACCTAATGTAAATGCCTTTCTAGCAGATTTGTTTATGTTTTTTGA
AGGGCAACAAGTGGTAGATTCTGAGCCTGTACCAATCCAACAAACTGTTCAGCGCAATTT
TCTTCGAACACAGCCACTTCCTGATCAACAAGCCGATGCAGGAATGATGGAAAAGATACA
AAGTGCTCGGGACTTAAACAATGACAAAAGAAGAAATAGAGCCTTCTCTGCTGCAACGGA
TGATGTGTTCTTTCTTGGTACTGGTTCATTACCAAGGACAAGAAATATGTCTATTGCTTC
GCCTCGTCAAACAAGGCTTGAGCAGAATTTACCTTTTCAGTCCTCTACAGGCGGAAGTTC
CACCTTACATCGTTTTCCCATCTCTTCAAATCAAGATAGGGGTTTTAGTCTTCAGTTGGA
ACCCTGGCGAAATCAACTGCCCGGATATCAACAACAACAGCAAAATTTTGGTCAATTTCA
AGGATTTCAGAGAGCTAATACACTAAATCGCCCTTCAAAAGATGAAGACCAAACTCCTCG
TCCAACGAGTGTTTTAATGCAATCACAACCACAATTTAATTTAGGCAGTCATAATACATT
GGTTGATCAATTATCAAATCAATTCAACAACAATTTAAAATTTTCCTCTCCTCCTGGTCA
GCGTCAACAATTTCCTTTACAATTTTCACAACAACCTTCAAGACAACAAGCAAATGTTTT
TGGTGTGAATGCATTTCCGACTTTTCAAAGCACTCCACAACAAAATTTTCCCAATAAACA
ATTTGCTTCTTTACAACAACAAGATATATCCCCTATTGGACCTCCACCACCAGATTCAAT
TGTTTATTCAGATTATTCTTTTGCGGAACAGCCAAATACTTCAATGCTTCAGCAAAATAT
ACAAGGGCAACAAATGCCGCAAACAATGCAACATATGCAAGGGAATGTTAATCCACAAAT
TTTTCCTGAACAACAACAGCTGTTCCAGCAACAACATTTCCCTTCTGCTTGCCCACAGTC
AAATTATATTTCTTCAACAAATTCTAGCAATTTATATTCAACGCCAATGCAAACCTTTAA
TTCTGGATATTGTGGACAACAACAACCTTCTGTTTATTATACGCCAACATCTTATAATCA
AAACCAAAATATTGAATATATGGGTGGAGGAGGACAATTACAACAATCTTTATCTCAACC
TTCTCATTTACATTTGCTGCATCAACAAAATCAATTGCCACAATTATCTCATTCCATTCA
TAGTCAATTTGGACAAAAACCATCTTTTCAATATCAAAATCAACAGAATCAGCCTTATAA
TAATCAAATAATGCCACAACAGCAATACACACCAATTCCTTCATTGCCTTTCAATCATCC
TGGAGGTAGCACTGTATTTCCTGTTTCTGCTGATCCATTTTCTCTTACTCATTTGCAAAA
TTATCAACAACAAATGCAACAATGCAACTCAAATCAACATAAACCAAATGAACAAAATAA
TATTCCATTTCGATTGCAGCAATCTAATATACAGGATTCTGATATCGAACCTGACCCAGA
AAACGATTTAAGACAAGAACTAGCTAATTGGGGAAAAACATATCGTTTAACAGAAAAGCC
ACAGCGTAAAACGTGGGCCTCTAAAAAAGTTGAAATGCAACAAAGAATTATTGCGAGTAA
TCCTGTAGCAGCATTAAATGCAGCTTTGCATGGTTCTCGATCAGCAACAGCATTGGCTTC
ACAAGCAAAGGATCAAAATGATTCTTCTTCTACTCCTAAAAATGGTAGTAATGGAGCTTC
TACATTGAGTAGTGATGAAAGGACTGTGAATCAAAATATAAACATATCTTTGGACGTTTC
AGACTCGGATAGTACAGAAATGACCCCAGAAATGCTTGCAAAACGTCAAGCGTTGCTTAT
AAGTCAATTAAAACGAAAGGAAAGAATTGTTGCAAAAAGTGAAGAAAAGGAACTTGCTTC
TTTAGAAAAACGACAATCTGAAATGCAAAAATTAGAATTGGCTGAACAAAGAAGGATAGA
AAGGGAGCAAAGACGTCTAAAATGCCTGGAAGACTATAAACGTAAAAAATTGGAACAAGA
ATTAGGTGAACAACCAGGTGGTTCAGCACGAATGTGTAGCTCATCAACAATGTCATTAAA
TAATCGTGGACAAAGTCAACCTCCGTTTAGACGTCCAAAAAGTCAAACTAATCTTAATAT
AAACCAAACACGTACACTTCAACGACCATTTAGAGCACAAAGCAGCGTTAATAATGGTGG
TGATAATGACGAAAATGCAGGGATTTCGGGCTCTCGTAGTAATGTACCAGCATCAGTTTT
GGGAGAACCTTCATTAAAATTATATGCCCGACAACAACCAAAATCAAATCGAACTCTTAT
ACTTAATGCTTTGCAATATAGTATTTTCCCTGGTCATGTATCTAATGAAAGTAGACAAAA
GGTACAAAATGCCATAGCTTCAAGTGACTCTAAACACTTTCTTGTTCTATTTCGTGACCA
TAGACTACAATATCGAGGTTTATATACATGGGATCAATTTTCTGAAGCTGTTCACAAAAT
TGAGGGTTCGGGTCCAAAAGTTTGCCGAGAGCCAATGATGACAATTATGTATAAATATGA
TTCGGGTGCAAAATCTTTTGGAAAGATTCCAACAAAACATCTTTCTGCAACAATTGACGG
GTTTGTAATTGCTGAACAATATTGGCAACGACCAAAAATTCCTTTTAGTGGAAGATGAAT
ATCATCAAAAAATATTTTGCTTATCTACTTCTATATTTTTTACTTTTGAAAAATCGCCTT
ATTAAAGCCACCCTTAATTTTGTTGGATTTCACTGCTAAAAATGTTTACTTGCTATATAT
TATGTTTGGAACACCGGTGCTCAAAATACTGAATTGATGATGCTATGTGGCCGTTTGTAA
TTATAAAAATATCCGTCCTTTATAAACTACATATATTTACAAATGATATTATTTTTAATT
TAAAGAATGGGAATTTTTGATAAATAATCTATTGGCTTTTGAAGTTTACGATTATATTGG
CA
>Unigene0000037
CTGTGTTCGAAGAAAATTGCGCTGAACAGTTTGTTGGATTGGTACAATCTCCGAATCCAC
TACTTGTTGACCTTCAAAAAACATAAACAAATCCGCTAGAAAGGCATTCACATTCGGCTG
CAACGACTCATGTAAAAATAGAATATCATCAATTCGAAAATGAAAAGGATTCCAAGGCAA
ATTTGTTGCACAAAAATTTCTCAACAATTCCAAATTAAACTTGCAATCATTTACACTCAT
TGGATCTTTGAAGAAAACTTCTTTCAAAGGCAATTCATCAGGACGATAGAAAGATACTAA
CGTGCAGATACAAGTTCCATCACAAAGGTCTTCATAAAGATCTTCCATCTCAGGAATTGT
TATGTCATTAATAGAAGGTTCGTCACTTTCACTTCTTCCATTGGTTAAAGCAACACAATT
ACGTTCAACATCATCACGAACGATAAGACAAACCTTATTAATCCAAAAAAGCAAAGCATC
AACACAATCCAATGGTTCTTCTCTTTTCTCAATTACAGCATAATTTGATATTGCTTGAAC
TACTCTATCGATTGAGATAATTGATCGAAGATGAGCTACCATCAAAGAGTCAATAAATAC
AAGATGAGAATTCGTGTTGAATGGTGATTGACTTCTAAGTAATTCTACCGTGACAGATTG
CCCATCCTTGTCCTTAACATCAATTCCTGCTTGCATCAAAGCATGGAAAAGAAGACCAAG
ACCCCCATTCAAAAAAGAAGGATCATGAAATATCTTCGCCGCTGCTTGACCATAAAAAGA
TCCATTAGTTAAACAAAAAATGACTGGTTGCGTTAATTCAATTCGATCCTCGCTATTTAA
TCTAAAAGGTTCACAAAGAGAATCTGGCAATTGATTTTGATCATTATAAATACGAGTAAT
TAGCCATCTTATTGAAGCTTGAAGTCTTGCATCTTCAAAGTTATAATTGCTTGTTGACAT
AGCTTTATCGCTGTTAATATTATTTGTATTCTCACCCATGCTTGTTTTTGTCCTTTTCTA
AGGAAAATTTTTATTGTGTTTTTGCAGTCAGTATTTTTCTGGTAGTAGTTCAGAATTGCT
CAGCGGGGCGTCTAAAATAATTTGCTGCGCCAAGCGTAAGAAAGAAAATAATGTGGCTTA
A
>Unigene0000038
ATCAAAGCCCTTCATTCACGTGAGAGTAGCAAAGGAATCACACATCTGCGTCCATTGGTG
AAAGGTGCACGAATTCTTGCTATTCATGTGTCTTTTCTTCAGATTGGTGCATGCTGCGTG
ATAATCTTTGTTTTGTACTTTGTTGTGTTTCTGTTTTACGATTCTTGGCCGGAGGTTGAT
ACTCCCGGCCATTTGCTCGGGTGATAGAATTTCAGTTTGTTCTTTAGAGTGGACGTACGT
GACTTGATGTTCTTGTGCTAAGTTTTACTCTTATCTCTGTATCATTTAGTGCTTTAAGTT
ACGTACTACTGGAAATAGATAATCACTGTGTTCATCTTTGTATACTTGCCGTCGAAGTTT
TTGAGTTTATGTTCTTGTTTGTTCCATTCATTTTTCTGGTGTTTTTCCGATTGCTTCCTC
GGTTTGGAGTGTTTCTGGGTTAGCTGTGCATCTTCGGATGTATTCAAGTTGCTGGAATCG
CTTCCCTATCGTTTGAGCATTTGGTTTCTTGCCGGAAGTGTGATCGGAACTCGTGATTGT
GGCTTTTCCACTGCTGCTTTGTTCTTCTTTGTATACTTGCTGGAATCTTCTTGCATTATT
CGTAAGGTAGTGGTTTATTTGTATACTTGCCGTAATTCTCTTAAAGTTTGATCGGATTGT
TACTCCGGCGTCCCATAACGTCGATCATTGCTGCCCCTATTCTCTCTTCGTTTTAAGTGC
CATATTCAAATTCAAATTGTGAACAGGTGGGTGCATGCGTTGCATTAAATTGTGAATAGT
GAATAGTGGGGTGCATGCGTTGCATGCGGTGTACTAAAGTGTGTGTATAACCGATAATTC
AAGGGAACATACAGCCGCTTCTTTAAGGGAAAAGTCATCTACTTTACTTAGTGGGGACAT
AAGAGTGATGGGATTTTAACATGTTTGTCTGAAGTTTGCTCTAGACGTCATTCTCCTCTT
GCATGGATTGATTATTATTAACATAAAGTGGCACCTTTATTATTCGAATTAGTGGGAACA
TAGGACCTACTTTTTCGTTTGTCAATTAGTGCTGCTGATTATTCTTTCGTGTGAAGTTGT
TTTTCAAATTGTGTGTGCGTAGTGGGTGCCACTAGGAAGGTGCACTATTACTTTGTTGAT
ATTTATCACCTACACTGCCATTAAACGAGAATTAACTTGTGACTAGTGGGAGACTAGTGG
CTACTTTATTGAATGCATACAAATCGCGCATTATTCACTTTTACATTGGTCGCCACTTTT
GTCTTGTCTTAATTTACCAAGTATACTTGTGCTTAGTGGAGGACTAGTTGACGACTAATT
GTCATTAAAACTTCCATTAGCCGAGATATACCTAGTGTTAGTGGGAACAAATAGGGTGTG
CACTAATTCTTTAGGAAAACATCTTTACCGTGCCCTATTCATTGAGTGTATGGATTCTTA
ATTGATTTACTTTAATTACACATACACTTGACCGAACCGTAC
>Unigene0000039
GATTGACAAACTTATTTAGTTTTCCACAAAAATGTTATGACTCCACACACTACTAAATAT
TTTATCCACATATATACATGTTTGGTATACTGTAACAGATGTATAATGGGGAATATGCAA
TTTTTGCTTTATGCTTCTACATAGCTTGCATTTCGTAATAGTCAATTAGCACATCATTGC
TTGAAACAATCAAAGTATTTAAGGTGAATGAGACCCTTGTGATCATATTGCCCTTCTCTT
TGGACAACTGTGAGCCTGCAAAACCATGGCAGATGCTTCACCTCTATGCAGTCCTCTATA
CTACTGCCTTTGGGGCCACGGGGATTAGGCCATGCATCTCTTCCTTTGGAGCATATCAAT
TTGATGAAAGAAGCAGGGACTACAAGGAGCATCTCAAAAGATTCTTAAACTCCTTCTACC
TCTGAGTCACGGTTGGAACAATCCTGGCATTCACAGCAAATAGTGTACATTCAGATAAAA
CACGGTTGGGATAGCCCCTTTGGTTCGTTAGCCATAGCTATGGGCATGTCCGACCTGGTT
TTCTTTCTCGGAACTCATCTTTAGAGGCACAAGTTACCTGGTGGAAGCCCACTCACATGG
GTGGCATAGTTCCTGTTTCCGCCTTTAGGAAGAGAAAAGCTTTGTTTCAGAGCAGCAAGA
CAGACGACTTGTACGAGCTTCCGAGCAAAAGATCAGCCATCAAGGGGAGCAGCAAGATCG
CACTTACTGTTGATTTCAAATATTTGGACATGGTGGCTGAGTGGCTCTGAAGTTGAAAGA
AGATGGCGTTGATCCAAGCCCCTGGAGGCTCTTCAGGGTCACACAAGTTGAGATAAAAAT
CCTTCTGAAACTGGTCCCAAATCCAGCTTGCACCATTATGCTCAATCTTATATCAACAGA
ATATCCAACTCTATCAGTACAGCAAGCGTACAGATTAAACACTCAATGGGCAATCTGAAG
GTGCTCGTAACGTGCACTTGGTCTTTCCTGGACTCAGCATATTCCTACTGCTCTCACTGT
ATTACTCAGGGTTTGTTCTGTTGTCTTGGAGAATCACGGGACATCCCACGGTGCCTCTTA
GCTTATCGAACTGATACTTGGGGAGCATACTGGTGGCGTATCAATAGAGGGCTGATGAGA
AACATAATCAAAATGATGATGGTGATGGATTTGGGACCATCTGTCTACCAAGAAGATTTC
GAGAAACCATTTTGTGATGTTTCTGTTGATTTCTACAAAGGAGAATCACATGTGTTAGAG
TGTAATGATTGTGAGGACTACTTGAAGAAAGTTGAACGACGTTTAAATGAAGAAATTGAG
AGGGTATCTCATTATTTGGATGTGAAAACTGAAGCAAAGATAATGCACGTATTTTATGTT
AAATTTTCAGTTGTTGTGGAGTATATGACTTATGGAATTGGTTTGACGACCAAAGGGAGT
ATTATATAAATAGCCACTTGAATACTTATTAGATTAATTATGGAATTGCGTAAAACTTTT
GATAGTTCAATCGACTTCCCAAGTTTTTTCATTCGAT
>Unigene0000040
CCGCCGTTTACCGGGGCTTCGATCAAGAGCTTCGCGTTACCGCTAACCCCATCAATTAAC
CTTCCGGCACCGGGCAGGCGTCACACCGTATACGTCCACTTTCGTGTTTGCACAGTGCTG
TGTTTTTAATAAACAGTTGCAGCCAGCTGGTATCTTCGACTGATTTCAGCTCCATCCGCG
AGGGACTTCACCTACATATCAGCGTGCCTTCTCCCGAAGTTACGGCACCATTTTGCCTAG
TTCCTTCACCCGAGTTCTCTCAAGCGCCTTGGTATTCTCTACCTGACCACCTGTGTCGGT
TTGGGGTACGATTTGATGTTACCTGATGCTTAGAGGCTTTTCCTGGAAGCAGGGCATTTG
TTGCTTCAGCACCGTAGTGCCTCGTCATCACGCCTCAGCCTTGATTTTCCGGATTTGCCT
GGAAAACCAGCCTACACGCTTAAACCGGGACAACCGTCGCCCGGCCAACATAGCCTTCTC
CGTCCCCCCTTCGCAGTAACACCAAGTACAGGAATATTAACCTGTTTCCCATCGACTACG
CCTTTCGGCCTCGCCTTAGGGGTCGACTCACCCTGCCCCGATTAACGTTGGACAGGAACC
CTTGGTCTTCCGGCGAGCGGGCTTTTCACCCGCTTTATCGTTACTTATGTCAGCATTCGC
ACTTCTGATACCTCCAGCATGCCTCACAGCACACCTTCACAGGCTTACAGAACGCTCCCC
TACCCAACAACGCATAAGCGTCGCTGCCGCAGCTTCGGTGCATGGTTTAGCCCCGTTACA
TCTTCCGCGCAGGCCGACTCGACTAGTGAGCTATTACGCTTTCTTTAAAGGGTGGCTGCT
TCTAAGCCAACCTCCTAGCTGTCTAAGCCTTCCCACATCGTTTCCCACTTAACCATGACT
TTGGGACCTTAGCTGGCGGTCTGGGTTGTTTCCCTCTTCACGACGGACGTTAGCACCCGC
CGTGTGTCTCCCACCGGTTCACTTCCTGGTATTCGGAGTTTGCATAGGTTTGCTAAGTCG
GGATGACCCGCTAGCCTAAACAGTGCTCTACCCCCAGGAGTGCTCGATGAGGCACTACCT
AAATAGCTTTCGGGGAGAACCAGCTATCGCCGGCCTTGATTAGCCTTTCACTCCTATCCA
CAGCTCATCGACATACTATTGCAACAGTAGTTCGTTCGGACCTCCAGTGAGTATTACCTC
ACCTTCATCCTGGCCATGGATAGATCGACCGGCTTCGGGTCTATTCCCAGCGACTGATTC
GCCCTATTCGGACTCGGTTTCCCTACGGCTCCCCTATACGGTTAGCCTCGCCACTGAAAA
TAACTCGCTGACCCATTATACAAAAGGTACGCCATCACCCTTGCGGGCTCTGACTGCTTG
TACGTATGCGGTTTCAGGTTCTATTTCACTCCCCTCTCCGGGGTTCTTTTCGCCTTTCCC
TCACGGTACTGGTTCACTATCGGTCGATTACGAGTATTTAGCCTTGGAGGATGGTCCCCC
CATCTTCAGACAGGATTTCACGTGTCCCGCCCTACTTGTCGCAAGCCTAGTTCCACACCA
TCGATTTCGCATACGGGGCTATCACCCACTATGGCCGGACTTTCCATTCCGTTTTGCTAT
CGTTGATGCTAAATCTTGCAGGCTGATCCCATTTCGCTCGCCACTACTTTGGGAATCTCG
GTTGATTTCTTTTC
>Unigene0000041
CTGCAACGGGTGGGTGCCCATACACTGCGGTGTTCAGCTTCGAAGCTCAGAATAAATCGC
CCAAAAACTGCTCACTTTCGCTTTCGATTCGCAATTCTCTCCAAATTTCGTCTTAATCAT
TTGATTGTATCTCCATCAACATGGTAGAAGCAACGGCTGGTGACTCGGACAAAGAGGATT
TGAACTCAAGGGACTCGGACGAAGATGATCTTGCTGAAGCCGAGGAGGAGAAGACGTGGT
CGGGTGAAGGAGGTGAAGTTGTCGAACCACATGTAGGTATGGAATTCGACTCAGAAGATG
ATGCTAGGAGATTCTATAATGACTATGCTAGGAGGGTAGGATTCGTCGTGCGCGTCATGC
AACGCCGCCGTTCCGAGATTGACGGTAGAACCCTTGCCCGCCGGCTCGGATGTAACAAAC
AGGGCTTCTCCCCAAACACAAAAGGCATGATCGGGCCCGAGAAGAAGCCACGGCCCAGCG
CACGCGAAGGTTGCAAGGCAACGATACTATTCAAGTTGGAGAAGTCCGGGAAGTGGGTGG
TGACGCGTTTTGTCAAGGAACACAACCACCCTCTAGTCGTCACCGCCCAAGAAGACACGA
ATGTGCTCGATAAGGACAAGAGGATCCAAGAACTCGCACGTGAGCTGCAACGGCAGGAAG
AGCTCTGCGCTGCGTACAGGGAGAGACTGATCAACCTTCTTTCGACCGTCGAGAGCCAAG
CCGATCAAATGTCTTCAAAAGTTCTAGCAGTGGTTGAAAGTGTGAAGAAAGCAGAAGCAG
AAGCTCTTACTGAAGCCCTAACAATACCCCTGGATAAATAGCTGTATAATGTAAGAGTCA
TGTTCATGTTGTTATTCTTAGTATATATCAAGATTTCTTTTAATATGTTATTTTGTTATT
ACTATTAATAAGAGTGCAACCTTTTTCACAGTGGCTACCTCATTTTGTTATTGATTTGTA
ATGTAGCATAAATATAGAGATCCCAACAACTTGTAATGTATACATGTATCTACTCTACGC
CTGCTCACTGGTTTACTTTGCTTAGCAGCAGCTACAGCATCGTCGAGATACGAGCACGCC
GACTTTGACAGCGTGCTGCCCCGTAAATTTCCTACCTCGACTGACCGTGATCTTCGACAA
GACGGATCATTTATTGCATCATTGTGCCATATCTCTTGTTGCATCTGCACATGATCGATA
CCAAGAAAATTTAAATATATATACCGATCTTGTCGTGCGACGTCTTCTATTGCATCTTGT
CGTCTCCACGGCACGGACGCGTATCTATTGCATCTTGTCGTCTCCACGGCACGGACGACG
CGTCCGGTGGAATTTGTCGAAGCTTTTCACCCTTTGCCATGGTGATGTGATGATCCTCAA
AATCTTCACTTTCATTCAAGCAGAGCAGTGTGATCTATCTCCTCTTTTTCTTCAAAAGTG
ACGCAGCTCGCAGAACCATTCGATCAACCTCATCAAGATCCGCCGCATCTCCGTCTCCGT
CGCGTGATTTCCCCTCCTTTCTCGAATCGGCAGATATCCTGCGCAGGTGTTCTTCAAAAT
CGTCGTCCTCTCCCTCACTCTGCACCGGAAACTTTTCAAACTCGTCCATATAAAGAGGCT
TTTCGTCTCTCCCTTCGATCTCCGCGTCCGATTCCGTCTCAAAAATATCCGACAGATCTT
CGGTGTCCGAAACCATATCCGAATCTACGCTCGAGTTGGTGTCATTTCCTTCACTCTTAG
CCAATAGTTCTTTCAACCTATCAGACCCTTCGAACTCTCGATTGGGAAGGTTTCCGGAAT
CAAGACCACCAGCCTCATTCGCCTGGTTTTCTTCGTTCGTGCTAGGTTCACTACTTCCCG
CCCGAGCCTGAAGCAGCTCGAGCTCCTGCTCGAGTCTCGGAATATATCTCTTAACAGCCC
TCAGAGCATCCCTATACCTCGACTTATCCAACGCCTTCTTTCTCGAGAGGGTTTCCCTCG
GAGACATTATCTCGGTCGGGGGTTGACAATAGTTCTTCCCTCTGTACATGATTATGGTGT
TGTCTTCCTGAATATCGAGCACAATCCCACCGCTCAATCTTGCCAGCTCCGAAGCAATCT
CCTTCACCTCTTCCGGAGAGAACGTCTTCACGATGACCTTCAACGTCTGATGCTTCTTCC
AGTGCAAGTGCATGTTCAGTATAACGCCTTGATATAGCCCTCGCCTCCCAACGGGGACAT
AATTCTTGCTCTTCTCGCCCATCTTCAAAAAGTAGAAGTGTTCTTCGGGTGTCAGTATTT
CAGGGTCGTGCATCGTGTCCGATGTCTCTTTAGGCTCGATTTTTCTGAGAGCTTCAAGTA
ATCTTTCCTCTTTCCTTCGAGCCTTCATCAATTTGTAGAGGATTTTCTCTTCGGCGGTCA
TCCTTTCATAGGATTTCTTCTTCTTATACCTGAAGTGCTTCAACCACCTCACCACAGCTC
TCTTCCCTTTCAATTTCTTCCTCTTCGTGGCCCGACCCGCACCCGTCCCATCATCCGCCC
CACCATTTTGCCCCACCTCAGGCTCCGCATTCCTCAGAACCCGACCCGAATGGAACCCGC
CAAAGTTACACATTTGCCCCACAATCACACGATTCCCAGCAGCAAGAGGTATGCTTCTGC
TAACAATCCTCGAGCTTTGAAATATGATTTGAGAATGGGAGAAGAGAGGCGACAAGGGCG
TGGAATTTGGGCGGAGACGTTTGAGGAATGGGAATTTAGATGCCAAATTTCTCACCGCCA
TTTTTGTGTTTCTTTGCTT
>Unigene0000042
CGAATTGAAATTAAAGTATTTACACCTCAAAATTTTACAGCATCAGATCAGTAGTTCTGC
TGCAGAAAATAATACAAAGTGAGATCCAAAATCCACTATAACTATTCTACAAATGGACTC
CATGCTATGGCTATGCATCTTCTGTTGAGAAACAACTACTCTTTCCCTATCTCTTTAGAT
GTTTGCATCAGGGCAACATTAGCAACTTGCACACAACTGCTTTCATTATATACACTCTAG
ATAACTTGATACACTCTCTTACAGTTGAAAGTTATCGATCATATGTTGTATTACATCCGC
ACCGTCAGAATTGATGCATTGAGTTTTAACCTGAATTGTGTTATGGGCAAGAAGTCTTTG
CACACCTCCGTTGAAGTTGACATCGACTCGCTCCCAGTTCAGACTAGTTAGCCCTCTGAT
CATCGTCTCTTCCATATCCCTGGTTCTGCCTCTAGCAACTTTGACTTCTAAGGAAACTTC
TCCTTGAGGGCTGACGGCATTTGATTTTTCCTCGTTGACAATATGGGGGTATTTAGCATT
TCTCACGAGACTCCGACGCTTTGGGAGCTCACTCCGACGACGCAATGATGATGAACTCCA
CCCCACAAGATCTAGGTTTATTGTCAAGGACATTATACAAAGGGGAATATCAAAGTATGA
AGAAGGAACTCTTGCAAGCAATTGAGGAAAATCCATACCTTTTTGAAACTACTGACTAAA
AGTTTGAATCTATTCAATGACAAAATTAGGCTACAGCTTATAGATAAAGATGAAGGCAAA
GGAAAATGAGACATTGCAAAACATTATTAGGATACTGTCAAAGCGTACATTTGCATAGGC
AGCACGCCTCTTGAATGACTGCAATGCAGATATAAATTTAAGATCTTCAGAGTCGCTGCT
CATTCTCAGAAGAATGGGAGCTTTTCCATCATCAGAATCATTCAAGAATAAATGCTTCCC
TGTTCTACCTAGTAGAAATGAAGCACGGGATGCTAATTTCTCCATGGTGTAGAGCCCACA
GAAAGCTGGAACCTGTTTATGCCCCCTCGAACCAAGATGCGGCGTTGCAAAGGTAATGAA
GTTCACAGGTTCAAGCCCAGCAATATATCCCCTTTGTTTCTCCTCCAGAGATGATCTATG
TGACTCATCCCCAACATGTTCACCATTTTGTTCACCATGTTTTGGTGTTACATTTTGTTG
GTAAAGCACAGCAATGGCGTATCTTGCTATCACGCCACCAAGTGAGTGACCTAGAAAAGA
AATCTTTTGAAGCTTTGGATGACGCCCGACAACAGAAATCACCTCATCAGCTAATCTCTT
CCCCATAACATCAACACCATCAAACGTCAACATTGAAGTATTAGACTGACTGCAATGTAC
TATAACGTCATCTGGATACGCCTTCATGAACTGCTTTGCTGCATACCTCCAATTTTGAGC
ACTTCCAATAATCCCATTGACAGTAACAACGAGGTGCGTCGGTGAGTGATCCCTCCCCTT
GCAAGCAGCCTCCATGTCGAAACCACCGTCGCCGGCTGGCGTCTCCACCGCCGGAACGCT
GTCGTCTACTCTCATACACGGAAATCTCGGAATAAAATAATAGCTCAACTTCTTCTTCTC
TTCCTTTTTCATGGTGTTCCGACTGCCAAGCTTGTTTTCCATCTCTCTCTCTTCTTTCAC
ACTTTGTGCTCTGTTATTCTCCGTCTCCATTGAAGTATGGTGGTCGAAATGTATGATTGA
TTACCAAATGTGTTTCTGTTGAGAAGTTAGTTAAAGAAATGGAAGCGCCATGGCTGACT
>Unigene0000043
GTCAAAATAAAAAATAAATAATGAATAAGTAATCTCTTATCTGTGAGAATACACAGTACC
ATGGGGAAGGGGACGAATGGCTTATCCCATATTTATGGGAATAGGCATGAAATGACGATT
CTCATTACAAAAAATAAGCGATTCTCGTGTTCAAAACTAAGGTTGTGCATTTGGATCGAA
TTGACCGGATCAAACTGAGAACCGACAACTTGAAAACTACCGAACAGACCCGGACCGAAG
TTAAGAATGAAATCGAACCGGAACCGACCCTTGTTTATTGGTCCAGTTCGGTCCAAACCA
AACAAAGTCGGCAGAATTTCAGAATGCATTCAGTAGAGATGTCAATCTAGCCCGAAACTC
GTGGGCTGGCCCGATTAACCCGCCATCCGATGGGTTAGGGTTGAATATTTTCAACCCGAT
AAAAGTTACAACACGATTAGCCCATAATCGAATAGCCCGACACCCGATAGGGCGGCCCGA
CTAACCCGATGGGCTAGCCCGAAATCCGAATACTTAATATTGAATATTTAGATATAAAAA
TAAAAAAATGACAAAATATTATAAAGTCTCATCATTTCACTTTTCTGTATGTTTGAGATG
CTTTGATTCTTTGAATTCAAACTATTGTTTGATATTTTATTATTTTTTTGTTAACAAAGT
TGAACATTTTATTGTTGCCAACTTATTTATATGTTATGTAATCATGATGTTTTTTTCAAT
ATCTTTTATTTTATGCATTTCATGCTTATACATTATACATTAGATCATTAAAAATAACAA
AATACAAATGATTATTTTATTTTCACACATTTAAGCCAACTAGCCCGATGGGCTAGCCCG
AAACCCGAACGTTTAGGGTTAGGGTTGAAAATTTATAACCCGACAAAATCTCCAACCTGA
TTAGCCCACACCCGATTAACCCGAAACTCGATAGGGCTGGCCCGAAACCTGGTGGGCTAG
CCCGATTGACATCTCTGACTCTACCCAAGTCCGACCTGCGCCCCATTCTCTTTCGTCTCT
CTCTTTCAATCACTCACTCACACTCGAGCACAATAATTCAGCCCCTCGCTTCCCTCGGTC
CTCCTGTCGCGGCCACCGGCCGGCAGCGCCGCCACCGGAGGCCGGCAAGCCCTGCCTCCC
TCTCCCTCTTCCTCCTTGCACCTCTGTCTCTCCTCTCATCTCTCTTTCTCAAACTCCGCC
CCGCGGCTTCCCATCCGACGAGAAGCCGCCGTCGACTGCCTCCCTCGTTTCTCCAGATCC
AGCCTCGATTCCCGGAGACCGCACGACCAGAAGGCCGCCGCCGCCGAGCTCAGTCAAAGC
CCCACAACTTCCACTGCCTCACCTCCGATTCCGGCGAGCAGCAGCAGCTAGCGAAGCCAG
CCACCGCCGAAGCCCGGAACCGCCGACTCCCTCGACTCTCTTCCTGTCTCACTCTCCGTC
CTCGGCCGGACAGCAGCAGCGGAGCCGCCGTGCCCTGGCCTCCCTCTTCCCCTATCTCTC
TCTATAATCCAGCATGGTAATCCCTCTTACCCACACTCGGTCCAGCAGTTTTGTTTTTAA
TCGAAAACTCATAAAAATTTTATTTCTTTAAAACATTACAGAAACGAAAATAATAACTTT
TATTCAAATCACATATATCTCATATATGCAGATTGATGAAAATAATTATGTACATACATA
GATGTATAAGCATTTAATCTATAGCATAGTGATAATAGGTGTGTCTGAAATTGGTTTGCT
GCTTAAATGAGATTTGAGAGATGTTTAAATCATATGATAAAGGAAAGAGGTATGAGAGTT
CAAAGATGAAACCTTTGAAAGACAATGATATGTGCTTGCTGGTTTTTCTTCTGCTTCTTT
TGTCTTTGGTAGAGAGGATGTCGAATGAGAATTTACTTGAACACTGGTAGAAAATGAATG
GAAGTTGCTGCCTTCTCGTGGAATTCTCAGTGTGGAATGGTGAAGTGAGTTCTTGGCTGA
TTTGTTAAGAGGAGAAGGTTGGCTGTTTGGTGGAGAAATGACGGGTACTTGAGTGGAGGA
ATGATGAGTACTTGAGTGGAGGTATTGAGTGGAGATAGTGGAGCATGGACCGATTAGAAT
GCTTTGTGATAGAAATTTTGGACTTCAGTGCTAAATAAATCGC
>Unigene0000044
TGTACTAAAAAAATATATGAGCTGTTGATGATGACAAACAAGAATTATGAGCCCAAATTT
AACAAACGAGTACAACTAGTTCAAGCAGAGATCAAGATTCATTAAAAATTGTTGATGCTA
TTTTTCTCAACTAGAATCAATCAATCTGTTTCGCTCACTTGATCGGGCTGTTCTTGAAAT
CCTGTCAAGCTCGAGGAGCGGAGCTCCTCGATGCGGGCGGCGACCTGAGAGATCGAGGGG
CGGTTGTCGGGGTACTGAGCCGTGCAGTCGATCCCGAGCTGGAGGAGCTGCACCATCTCC
TCCTCGAGGTTGTGGTGGCGGAGGAGCTCGAGGTCGAACACCTCGGAGGTCCACTCCTCC
CGGACCACGGACTGCACCCACCGCGGCAGGTCCACCCCGTCCTCGTTCAGGAGGGCGTGC
GTGGGCGCCTTCCCCGTGAGCAGCTCCAGCAGGAGGACGCCGAAGCTGTAGACGTCGGCC
TGCTGGGAGACCCTGCGGGGATCGGTCACCTCCGGGGCGCGGTAGCCAGCCACGCGGGTA
GGGGAGGACGGGGGCCCGACCAGATGGTTGAGGCCGAAGTCTGAGACGCGCGCGTCGTGT
GACTTGGTGAGGAGGATGTTGGACGACTTGATGTTGCCGTGGGAGACGCCGGGGCCTTGC
AGGTGGAGGTATTCGATGCCTCGTGCAGCTCCGAGGGCGATGCCGGACCTCATCTCCCAG
TTTAACGGCGTCTGGCCGCCTCCCTTGTTTCCATGTAAGAGTGCAGAGAGGCTTCCCATT
GGCATATAGTCATAGACAAGAAGCTTCTCCTCCCTACTATAGTAGTAAGCTCTAAGAGGC
ACCAAATTGTGATGATCCATAGCTCCAACACTCTCAATCTTGTCCTTGAATTCCTTCTCC
GAAATGGTGACATCCTTGAGCCTCTTCACAGCCACCAAACGTCCCCTTCCGCCATTTATC
CCTTTCCATGGATTTCGTGCTTCATCGGGCCATCCAGTTCGGCACCCAAGGTCATCAGCT
TCGTCACAGAACTATTGATGTCTGTTACTGTAAACGACAGGAGCGATGAATAACCCTTGT
TTTCAACATGGTCGCTGAAAAAATGAAGCAAAGCTATAGAGCATGGCATTTTAACAAGCT
AGCTAAATAAATACGCATAATGTTGGATCACATCCATCCATCTATTCTCGAGATTTCTAA
ATCAACGAAAAGAAAAGGCGTTCGCCACAGGGATTACGAGCCAAGCGTTGTAACACGAAA
AGCAGCCATGGAAGCCACAATAAGAACTTGAAGTATATCTCTCACAGTTTTGATAGTTTG
TTTGAGATGTTTCAATGGATATACTCAGCAACATAATCTTCACCTTTGAAGTTTGAACAA
AAAAGTCATAACATTGCTGCAAAAAGGGCACTAATCAGTGATCACTATGAATTTCTAGGG
TTCTAACCAAGGGTTTGCCCACCATTAAAAACTAAATTCAATCACATTTTCTTGTAGCAC
AAAAATAAGCAATAATTTCAAGAAACAAACTCCATCTTTTGACTGCGGAATCAAATGAGT
CATATGGCATAATAATCAAATTAATTTTCCTAACCACATTCGCAAAAGCATTTACTCTGG
TTTTCTTCGGCAAGCCACAGTTTGTGTTTTGCCCTAACCCCCAAAAACCTTTCTTCCAAT
CATTTGCAGCAAAATACTACCCAATTTCATCGACATCAACAAAATTAATCGAGCAATCAA
GAAACAATGATTTTGGATTTCGAGAGATGCGAAACGCACCGGGGATTATGGAGGAGGGCG
AGCTTGAGCGGGCCGGAGTGGAGC
>Unigene0000045
CTGCAATATCCCCACGCCCCGGCAATTGGGTGTTGGAAAAATCTTTAGATGGAACAAATT
TCCAACCTTGGCAATTTTTTGCCGCCTCGGATTCTGACTGTATGCGACTGTTTGGAATGC
CGGCATCTACGGGTGTGCCGAGATTTGAAAGGGATGATCAAGTTATTTGTACTTCCTATT
TTTCGAAATTGAATCCATTGGAGCATGGAGAGATACACATTTCTCTTGTCAATGGACGTC
CTGGAGTAGAAAAGTCCAGTCAATCACTTCATGAATTTACCAAAACAAGATTTGTGCGTC
TGAGACTTTTAAGCCTAAAAACATTACATGCTGATTTAATGGTAATCAACCACCGCGATA
AAACACTTGACCATTCAGTCACTCGTCGCTATTTCTATACAATCTCAGATATAAGTATAG
GTGGACAATGTATTTGTTATGGACATGCAGAGAGATGTACACCAGATGTTGTACATGGAC
AATTTCGTTGTGAATGTCGTCACAATACTTGTGGAGAATCTTGTTCTCAATGTTGCCCTC
TTTTTAACCAATTGCCTTGGCAAGTTGGGACACATGAACATCCAAATATATGTCAATCTT
GTCAATGTTTCAACCACGCATCTCAATGTGTGTATGACGCAGAGGTAGAACGCCAAAGAC
TCAGTGTAACCCCTGAGGGAATTTACGAGGGTGGGGGTAGATGTTTAGACTGTCAGCACA
ACACTGAAGGAATAAATTGTGAAAAATGCAAAAAAGAATATTTTCGTCCAGCAAATATTT
CACATTATCGTCACGATGCTTGTAGACCTTGTGATTGTGATTTGACTGGATCTGAAAGTA
ATGTTTGTATTAGGGATGAAACTGAAGCTTTTAATGAAATGAGGCCCGGAGATTGCCGTT
GCAAACCAGGCTTTGGAGGCCGTCGTTGTGAACGTTGTGCTCTTGGTTTTCGCAAATATC
CACTTTGTGAACCTTGTAAATGTCATCAATCTGGCTCCTTAAATTTTGAAACTTGTGAAG
AAGAACATTGTATTTGCAAGCAAAATGTGGAGGGAGAACGTTGTGATCGTTGCCGTCCTG
GCACTATTTATTTGGATAATGAAAATCCTTTGGGATGTCAGCCATGTTTTTGTTTTGGGA
AAAGTAGGGAATGTAGAGAGAATTTTTGGAATATTGGACAGATTTCACACAATAACGGCT
GGAATTTAACCGATTTACTCGGCCATTCCTCAATTCCACAACCAGAAACATTAATAAATA
ATGGAATAATTGATCAACAATTAATATTTAATATTGAAGACTTGAGAAATTCGAAACGCC
CATTACCTCAATTTTATTATTGGAGCGCTCCTAAAAATTTTCTTGGAAACCGTTTAAATT
CTTTTGGGTCAAATTTGTATTATTTTGTTTATTATGTGCCTAGAGAATTCGATAGAGGAC
AACAAATACCTGTGGCTGATGTTGTCATTGAAGGAAATGGTGTCAAGTTGGAGTATTATA
GTCGAATAAACTTTTTCCCACGAGAAAACATTAGTGTAACTATTCCTCTAAAACCAACCC
AAAATTGGTTAGATGGAAGAACTAGAAGACCAATTGATAAAGCTATGATGATGCGAGTTT
TATCAGATATTAATTCACTTCTGGTACGTGCCCGTTACCATCAAGACCAACTACAATCTA
GTATTTATGGATTTCGAATGGAAACAGCTTATGAACAAAATAATTTAGCAAACATTAATT
CAAATATTTTGCCTATATCTTTGGGGAAAAGTACTCGAAAACATGTTTTGCCTGTTGAAG
TTTGTGTTTGCCCTGAACATTTTGAGGGGAATAGCTGTGAACGTTGTCA
>Unigene0000046
AAAGAAACAAACAATAGAAATTTCAAAAAAAAAGTTTGGGCAAAAACAACCGGGTAAAAT
ACCTAATGAAGATTATTAATAAAATAAAAAACCCGGAATGTTAGGGAAAATAAAAAAAAT
AAAAATTGATATTATTATTAATAAAAATGGCAAAATTAATTTAGTAAATATGTTTTAGTG
CCGTTGTTGATTACGAGAAGAAAAAGTAGTAGAAGATCCAAAAGTTAAAGGGGGAGTGTT
ACAAATTGAATTTGTTGTTGTTGTAGGGCTTGTTGGGCTTAATACTTTAAAATTAGATCT
ATCCATTCTTGACCGAACAATATGTCGCCAAATTCGGCAAGCAATTCCTCCACGTATCCC
CAATCGAATCAACTCTTCGCGAGTGACCAATTCAAGTAAATCACGCTTTGTATAGCATTC
ACTTTCAATCAACAAAATTGAAGTTAGATCGCAGCCTATTCGTCGTAACCAATCACGGAT
TGACTCATCACCTTCACAATCAACATCGCCGGTTGTTGTATTTGTTGTCAATGTCCCCCC
ACTTCCAATACCGCTATCTTCATTTAAGGAAGAAATTAACAAATTATTTTGTTCTTGTTG
TAAATGATTAGAAGAAGAAGATGCAGCAACATTACAAAATGTTCGTATACGTTCTTGACG
ATCAGAGAATGCTGCTTCAAGAACTCCAAGTAAACGTTTCTCAACAGCAATTAGTTCATC
ACAAAGTAATTTAATTTGTTCAGAATAAGAAGACAATGAAGAAGAGGAAGCAGCTCCAGA
AGGTGGGATAATTGAAGGTGAAGATTGTTGTTGTTGCTGCCGATTATTAGCATCAATACA
ACAAACTGAAGGCATTTGTTGTTGAATAAAAGATTGTTGTTGTTGTTGTTCAGGTATTGC
TGTTTGTTGTTGCTCTTCTGGTTTTAAAAGACGTAAGGCCTGTTGAACTGCATTACGAAT
AAGATCGTCTAATGTAAACATCCAATGTGGCTTGATTTTTTGTAATTTAAGTAGAGGTTG
AACCGTTGTAGGAAAGAGATAAAGTGCAATAATCAGCTGATTAATTGGCGCTCCCGGCTC
TTGTCTAGGACTTAAATTTTGTTGTGAAATTGTTGAGAGTGTATTTTGTAAATGTTCGGC
TGCCATTTCACAACCACCACCGCCCTCCTTTGGCAAAATAAAAAGGCGTAATCCTTGTAA
TAATTGAGTAAGTGAAGCTTTAGAAATTATTAGCTCATCAACACCAATTTCCAAGGATAA
TTGCTCATGCCATTTTTCTATTATCTGTGTTTCATGTTGCTCTAACATAAGTAACAACGT
TGCACGACGTTCACCTTCCTTTTGAAGAGTGAAGAAAAAATTACACAAAGAATTTTCTTC
CGGAATGCTTAAAGCTGTTGAAGGTGAAATTCCGGCAATAAAAGGCCCGGATTCTGAACC
AAAAGAAGGACTGGCTGTTAAAGGCGTTTGAAAATCACGGACTGGACTGGCAGGTTGAGA
AACATGAGGAATAGCCAAAGGACTAGAAGGTTGTTGTCTAGGATGTGCTGAACAAACACG
CATTTGATGATGCTGATATTGTTGTTGACCACTTGCCGCACAACCAGACCCACATGTTTG
TATTTGAGTACAAGGTTGTTGTGAAGTTGCCTCTAAAGAAAGTAATGAAGAGGAGGCTGT
TGTTGATGAACTACAAAAGATACCCGATGATGGTGTTAATTTTGGGGAAACTGAAGTAGA
GAAAGGAAGAGTGCAAAAACAAGTTGAAGCAGTACTAATTAATATTGGATTTGCAGATGA
AGGTCCAGAATGTCCAAGAGATGAAGGTGTTGAAAGGCATGGTTCAATACGCAATTTCAA
ATTTCTTTCATGACCAAGACGGCCAATAATACCCCCACCTCCACCACTTCCAGTGCTTCT
ATTATTTTCTAATGTTGTCCCACAACTTCCTCTTTTTGTGGCAATCATTGGGCTAATATG
GAGAGAAGTAACAGCTGTAGAAGTATTTATATTGTTGGATGTTGTAACAGGTGACAAATT
TCGAGATGAGGATTGTTGTTGCTGGTGTTTATTGGAAGGTTTGCTGCTTCCTGTTTCAGA
AATCGATGCAGAAACAGTTGCCCCAGATGCAGTCATTCCACCCATATGTGAAGCGGAGCG
ATAAAATTTACTTGGATGTTTAACAGGGGGAGCTCCATCAATTCTCTTTTTGCTACTAGT
TCCACGATTTGAATTTCCAAAATATTGTAAAATAAAAGGATCATTTAACAATTCAGCTGC
TGTAGGTCGCTCTGACGGATCTGGCTTGAAACAACTCTTAATAAAATTTGTAGCCAAATC
CCCCAAATGTCCAGGTATTGGTGGATGCATTCCATGCATACCAACTTTGAAAACAGCAGC
TTCAGGAATGCCCAATTCAATAAATGGTGGCTTGCCAGTAACCATTTCAATTAAAGTTGC
ACCAAAACTCCAAATATCAGCAGCTGGTCCGTAACCCCTTTGACCACCAGTAATAACTTC
AGGAGCCATATATTGCAACGTTCCCTTGAACGTGTCTGTCACTGGATTTAAACCAGCAAG
ACGTTTGCAGGTACCAAAATCAGAAATTTTGCACAATCCAGAATATGTGTTAACCAAAAC
ATTTTCTCCTTTAATATCTCGATGAACAATTTTTTGTGAATGTAAATATTTCAATCCTTC
AAGAATTTGACGAGCATAAATAGCCATTGTTTGAAGATTATCGAGAGGACCCCATTTTGA
GCGAATTAATGAACTTAGACTGCCTCCAGGAACCTGCTCCATAAAAATAAGAAAGAAACT
TCCAGATTCACGTTTATCCAATTTTGACCCCAGATACTTGACAATATTGTCATGAGACAA
AGTAGAATGTAACTGTATTTCTTCCATAAGAGGTTGAACCTCTTCTTCATTTTTCACTTC
AATTTCTTTAACAACTATAGATCGTTGAGAAGTTACATCTCTTGCAGCATAAACAATTCC
ATAAGTTCCTCGTCCCAAGACAATTCTTTCACGATTACTGTCAACTTCGTATTCAAATTT
AAGTGAATCAGTTTCAACACTTGCGAGAATATTACGTTCAGCCCCGCCATCCATTGCAAG
AATTTGAGTTATCATTCTTTGACAGTGAATTGCAGATGGAAAAGTTAAATTAAAATCATC
AGAATTTTCATAAACATACAAAAACATTGATCTATCGTCACGTTTCGATGCACTAACAGC
CTTTATATTATTCGCTTTAAATTCCCAACGATGAACACCATCAGACAAATTAAGATCTTC
ACGCTTTTTCTGACCTTCTTTTAGTACGTGGTAGAGAATGATATTATCCCGATTAACATT
CAAATAGCTCGGAGTCAACGTTTTGTTCAATTCCTGAATAAGAACAGGAAAACGAGTACT
TGTAGAAACTAATTCTTCTTCTGTTGCTTCATCATCATCTTCTTCCTCATTATCATCCGT
ATCCACATTTTCGCGTTTTTTGGATTGATTTATTGGAGGTTTTTGAGAATCTATTGCTTC
CATAAAAAATTCTGTCCAAAAAAGAAATGTCTTTTTGTCACGTTCAACTGGTGAAAGTTG
CAATGTAGCAGTACAACGATTGATTAATTTAATATTTTCCATTGTAGATTTGAGAAACCA
AACAGGGGGCTTCAACATAGCCATTTTCTCAGCTGCCTGGCAGGCCTTATTGTAGTCCTC
TGCTAACACTGACACTTCAAAAAATGTAGCAACATCCCAATAATCTGTTAAATTAGCGAG
TGCTCCTTTTCGGCCAAGTAAGCTATTCAAAACTAAACCGATTTGTTGTAACTCTGGAGA
ATTTTCAAATGTTTCACCACGTGCTCGAAGCATTGTTGTTAAATTAATTCCACTATATTC
CAATGGAGAAAGATTGAAAGCCTTTCGATACCATTCAATTGCTTTATCCAACGCTTGTTT
ATCTTCATAACCACTAGAAATAAATTTATCTTTGTAGACACGACCAGCCAAACAGATTAC
ATCAGGCGAAACCATTTGATTGCCAGAAGAGTCCATAATTTGTTCAACTGTTGTAAGTGC
TTTATCTCGATCCCCGTTTTTATTTCTTCTGTTTAAAGCAAATGCATAAAGAAAACGGAC
AGCCTGTGCATGGGTTATTTGTTTTTGGTCAATACGTTCCAAATCATCTATCATACCTAT
AATTCCATCATAGTCTTGTGTATCACGCAAACATAGAAGAAATTGATGAACAGTATCAAC
AGACAAAACATCAGGATTATCCAGCCTAGTCCTCATTCTTTCAAGAAATTTGCATTGTTC
TCTATGCGAATCAATATCTCTAACTTTGCGTAAATCACTAAGAAATTTTTCTCGAGCATG
GGCATTAGCTTCAATTGTCACATTATTTAATACTTGCTTTATTCGATCAGCAAAAGTTCC
AAAAGAATCGCTACGTCCCTTTTTCAACATTTTTTGATATTTTAATTCGTGACGTTCAAA
ACATCCCAATTTGGAAGAACGATCAGCGGAAAGTAAAACAGGGGGTAATGTTGAGCCACC
GTCCTCTTTGGCAAGAAAATAGACAATTAAAGAACATTGTGTTAAAGTTCGCTTTAAGGC
TTCAATCTGCATTTCACATTTTTGATCATCAGGAATATCAGGTGGTGAACAACACATAAT
TATTATATTATAGGTTTGTCCCATTGACTCGCGAACACCGACATGATAGCAAAGGCTCGG
CTGTTGATGAGTTATCGAAAAATCAATAAGTGCAATGTCAGCATTATAAAAATTGTCAAG
TGTTGAAGACTCTCCAAAATCTAATCGGTCAAAATCGATTAACTGTAAATTAACGTTCAA
AGCAGCAGAAACAGCTTCAATATCCTGACAAGCCATTTCTCGAACTTTAAGAAATTTTTG
GACTTTTTTGTCAATAACCAAAACAGTTTTGAGTCTTCTAAGAGAACCACCCAAACGTTG
TTGTTCATTAATATTCGTTTGGGTTTTGGTTGTGGAAGATGAAGAAACATTATTGTAAAA
AGCGGAAGATGAAGGGATTACACGGGAAGAAGAGTCGATAGATTGGACAAAATCCATTCT
AATTGGAATAAATTAAATTCT
>Unigene0000047
CATATATTCATATTAAAGAGTCAAGACACGTTCAAGTACTGCAAAATACAGCATATTCTA
TTAAAAATCAAAAGCATAAACCATATTCAATGTAAAGAACATATATGTCTGTTCAAACAT
TTACAAGGGATTTGACTGCAAGTGCAAGGTTGCCATTACTGCGACTAAGCGCCATGACAC
ATCTTTGGATGCTATCAGTGACCTTTTCAGAGTCTGTGACTTCACACAGGTGCATTTCCT
CAAGCTGAATCAGCTCGAAGAGATAAAGCTCAACCAACGGGGGTGGTATACCCTTAATTT
TGTGTTCAAAAAACCTATAAAAGACTTCTACAAGTCTTTCCAGTCCCCTAGTTGAATCTG
TCACTGTAGATTGTAGGCTTTGGCATATACCATACAATTCCTTAACAGCCTCCGGCTTTG
CTACACAACCAATGAACTGAGGACTTTGCATCATTTCTCTCATCTCAGGCTTGGAATTAA
GCACGTCCTGTAACTGTTGATTGAAGGCAAGCACCTATAAAAGGCAGATCAGTAAGTAAA
ATTGTAGCATAACTAAAGTAAAGACAAAAAATAGTAGTATAACCTCAGTCAGGTGTTGAG
GAATGGACATCATGTTAAACATCAGAGAAGTTGCGCCTGGGCTCTCTAGCACAGTTTGAT
TGTATTCAACAGCAACAGTCGAGTACAGGGCCCTCTGCAAATTGAATAATCTTGACTCAT
ATTCTCTAACCTCAAGATTTCCCAATGGACCTCCAGAAGCACCAAAGGGCAAGGGGCCCC
TTGCCCGCCCAATTAGGCCAGCTTCATACTGCCTAAATGCATTCAGAACTAAATGGAATT
TTTTCTTCTTCTCTGCAAACAGCTGACCATTCATAGTAGCTTTTAGTATCCAAAATATGA
CACTTGACTCATTTGACCTAGGTCTTAGCTCTGGAAAATGTGACATGCGAAAGGCCATGT
CAGAGTTGGACGAAGCTATATGAGTAACTGATTCAGTCAGCACAAAAATAGTGGCTTCAT
CTTCTACACCATAATCTGAAAGCAATTTATTGTCTTCCATGAACTGCCCTTTGAAGAGCA
GCTGTTGCTTATCCATGGGGATATAGCAACATTGCTCAATAACAACCTTCAAATCCTTCA
CTTCTGAATTTCTTTGAAGTGAAGTGGAGTAATCACTTGATTGGTTTATGTCCGTAAAGG
TAATCCAAACCTTACGGCCAGGGACAGCAACTCCAGCCATTTATCCCAAATTTTCAGAAC
CCAGAAATTTTCCCTTTCTCAAACTATAGAGCTCTGTTACTGGAAAAGATCTTTCACTTA
AAAATAAAAGAGTAGGTCAGAACTGACACCAAAGCAAAATCACTCTAAGGTTAAAGAGTT
TAACAGTACCAACAAATTTTCAGAATATATCACGGCAATAATTTACAAAAAAACACACTA
AATTACAGACACTCTAAATAATCCCTTTTCAGAATATATCACGTCACAAAAGAGACATAA
AACAGGCCTTGAATGCTTATTGAGAGGAGACAAGCAACTTATTGAGAGGAGACAAGCAAC
AAAGCGGAAGCACAGAAAACAACAGGATCGCAAGATACCAAAAGAACAAAAAACCAAAAA
GCAGCAAAGAGAACCAATCCTAAAACTACAAATTTTCAAAATATGCCAGGGCAATAATTT
CCAAAAAACACAAGAAATCACACAGTCACTCTAAATAACCCTTTTCTATCTTGTTTTTCA
GAATACTCTAAATAACCCCTTTTCTCTCTTGTTTTCCAGAATACTCGCACGAGGAGACCC
TTTAAAGGGAATCCAGACGAACTGGACCGTCACAAAAGAGACCTATCACAGGCCTTGAAT
GCCAAGGGTTTATTGAGAGGAGACGAGCAACAAAGCGGAAGAACAGAAAACAACAGGATC
ATACCAAAAGAACAAAAAACCAAAAAGCAGCACAGAGAACCAATCCTAAAACTACAAATC
TTCAGAATATATCAAGGCAATAATTTCCAAAAATCACAAGAAACCACACAGCCACTCTAC
AGAACCCCTTTCTCTCCTGTTTCAGAACCCCTTTCTCTCCTGTTCTCTCCTGTTTCAGAA
CCCCTTTCTCTCCTGTTCTCTCCTGTTTCAGAACCCCTTTCTCTCCTGTTTTCCAGAGGA
GAACAGAAAACAACAGGATCATACCAAAAGAACAAAAAACCAAAAAGCAGCACAGAGAAC
CAATCCTAAAACTACAAATCTTCAGAATATATCAAGGCAATAATTTCCAAAAATCACAAG
AAACCACACAGCCACTCTACAGAACCCCTTTCTCTCCTGTTTCAGAACCCCTTTCTCTTT
CCAGAGGAGACCCTTTAAAGGGAATCCAGACGAACTGGACAGCCATTCTAAATAACCCAG
CACATAAAAAATCGCAAGATACCAAAAGAACAAAAAAACAAAAAGCAGCACATAGAACCA
ATCATAAATCCTAAAACTAGGAGAGGTTCCAGCCAATTTACCGTATCTTAAAGAATAGAA
TTCACCTTTCTCAGAATAGAAGAATTCAACTACTAGAGCTTTCGAAAGAGGAGAAAATAA
CGAACTGCTTTCAATTCTTTCGAAGGAGGAGAAGCGAACTACTAGAGCTTTCGAAAGAGG
AGAAAATAACGAAATGCTTTCAATTCTTTCGAAGGAGAAAATAACATGTTCGGCCCACTT
GGGAGTTGGGCCTACAAATATACATATATATTTTATAATTATAATATAATATAGTGAATT
CAGTTTTACCATATAGATTTAAAATTTTGTAACTGAAAGTTCAAAATATTTACGAAAACA
CAAAAAAAACTAATATTCGATTTTTTTTTTCTTATAAGCAACTAATCTGCGAAAAGAAAA
GATCTTTTTGCTTTAAAAAAAATTGTGCCCAAATCACAAAAAATGAAAAACTAGAAAAAT
AAAAAAGTAATATGCAACCCTTTGTAGATACTCACAGATCTACAAACAATGATGTTATAA
AAACAAAAAAACAAAAAAAATTATAAACTAATCTCAGATCTACAAACAATGATGCTATAA
AAACATAAAACAAAAAAAATTACTAATCTGCGAAAAAGATAATTTTGTTCAATTTTGCAT
ATCTGCAAAGAAAGAATGCCAAAAAAAAACAAGTGAAAAAATGACTGAGCAAACAAAAAA
TGAGAAAGAATGCCAAAAAAAAATAAGTGGAAATATGACCAGAGCAAACAAAAAATGAGA
GAAAATGAGAGAGAGGGAGAGAAGAGAGGAGGCGAGAGAAAATT
>Unigene0000048
CCCAGGTGCTTCATTTCTTTTAGATGAATCATGAATCCATTATTCAATACATTCCCTCAT
TAAAACTATTTATGCCAACTTTGAATTGCAAAAGCTAATATGAAATATGCAGGTAGTTTG
TTTGGTGACATATAAACAACTATTAGCATCGTTTTTCCAAGCTGCAGGACCATCCCAAAC
GACCCAGGCCAGCTCATGCTATGTTAACCATTGCAGAACTGCAATCTGCAATATATGGAA
AGTGTGTGTGTGTAAGTACATGCGAATCTGTATGTATGCAAAATCCCACGAATAGTGTAG
ATTCCAGCATTTTATGTGTTATAATAATGCATGATTTATTATACAATACTCATATATAAA
TAATACATAGAATATGCTAAAGTGAACTTTTACACTATAGAACCAATAGAATTCTAAATT
TACCCCTAATTATAATGGTAGAAAAATAAAACTCATGAGCATAAACACATGGACATCCCA
ACGGTTTGATAATCATAACTCTAAAGAGTCAACGCAACCTTGAAGCATTAAATAGAACTT
CATCCGGAGAATTGATTCATCAACCGTGGAGCACGGCTACAATATACGGCAACAATTAAA
GCGGCAAAAAAGGGCATATTTTGACAATCACAAAACAAAAAACACACGTTACACGTAAAG
CAACAATTTTTTCCAACATGATCACAGGGACAGAAACAAAAAATTCATAAGAGCAACAAC
CCGAAGCAGGATAGTAAATGCATAGATACACGCATCAACCAATACAACAATCCCACCAAA
ACAGAAATAAACACAAACAGAAGCAGGATTCTAAATGCATAAATACGCATCAAAATTAAA
CTGAATCAACTTAAAAATCAATATATCTGACTTCCATAGGCACGAAATGAAGAGCAATGC
TTGTTCCGGAAAACACTTAGATCAGATCCCGATGGGGTGCAGAATTGACAGCCGACCGAG
TCATTCATTCAAGGAGAATGGTGGAGGCGGGCGATTGAGCGGATGCGGCAGAATTATTAG
TGAACTAATAAATTTATAACTAAAAATCTAGGTTTTAAAATTTCTATTGTTAAACATTTA
CCTTGTATATACTTTTAATCTTTCCAAAAAAATTCTTTCTAAAATAGAGAAATTATTCTA
TATTTAATCTTTCCAAAAAAAAATCTTTCTAAAGTAGAGAAATTATTCTATATTTACTAT
CGTAATGTTTCTTAATATAAAACTTACCATGAAGGAGAAAAACTTACCATGGGTAGATCG
ATGCGCGGCGGCGACGGCGAAGGCGGTGGCCGGTGAGAGTTGCAAATTTCTG
>Unigene0000049
GATGAACAAATAAAAACATAAAAATCATTAAAAGAATGTTCTTCTTCTTCTTCTTCTTCT
CTTTTCCCTTAAAAAACAACAATTATTTCCAAATCAAAACATTAATTTCCTTTTTTCTCC
TTTTACAATTTTTAAATTTTTCAAATTCCCAACAACAAAATAATAATAAAATAGCCGCAG
TTTATTCTTCACAAAAAAGAGAATTAATTTATAATGGAGAAATTGAAAATAATAAAAGTG
AAGAAATATTAATTAATAATCATTGTTCTAGTGGAAAACCTTGCAAATCTGGATTAATTA
TTCCGTTGTGGGAGCCACAGGAGGTATCTCTACCAATTCGTTTTTTCCGTGCTTTTGTCT
ATTTATTGGCCTTATTATACCTCTTTTATGGAATTTCAATTGTTTCTGACAGATTTATGG
CTGCAATAGAAGTAATTACAAGTCAAGAACGAGAAGTTGAAGTAACTAAAGTAACTGGAG
AAAAAATAAAAGTACTTGTAAGGGTGTGGAATGAAACTGTTAGCAATTTAACTTTAATGG
CTTTAGGTTCTTCTGCACCAGAAATTCTCCTTTCAGTAATTGAAATTTTTGGCAATAATT
TTGAAGCAGGGGATTTGGGACCGAGCACAATTGTGGGAAGCGCAGCATTCAATTTATTTA
TAATTGTTGGAATCTGCATATTGATTGTCCCCTCAAATGAAATAAGAAGAATTGACCGAA
TAGATGTTTTTTGGGTAACCGTAATTTGGTCAACATTCGCCTACATTTGGCTTTTTCTTA
TTCTTTGCGTATTTTCACCAAACGTTGTTGAGGTATGGGAAGGATTGTTAACACTTTTGT
TCTTCCCTTTAACTGTTGGCAGCGCCTTTATAGCCAATAAACACGCAAAAACTTTTGGAC
AGCGGCTTTTGGGCGCGAATGCAATAACTTCATTTAGACATACTCCAAGACTTGGAAAAC
AGCAAAGTACTCATGTTGGAATTAGAGCTGCTAATGGAAGTGAAAAGGATGTTGATGTTG
CACTTCTTGGCCCACTCAAAAACGATTCAAATTCTGTAGCCTTAATGCAACAAAGGCATT
ATTTAGACGTTATAAAAAAGCTACGAGCTGAAAATCCAAACCTTTCTGTACAAGAATTGG
AAAGGTTGGCATCTAACTGGATATTTACTGAAGTTCCCAAAAGCAGAGCTTTTTATAGAA
TTCAGGCAATTCGTAAAATGACTGGAAATGGAGATATAAGCATTAAAAGACTAAAGGAAC
GGGCAGAAGATGAACATCAAAATGTTGCAATGCCCTTAATGCCTGATAAACCAAAACAAG
TTACTGTTGGATTTGATCCAGCAGAATATTGTGTTTTGGAAAATGTCGGGACTGTTGAAC
TTCGCTGTGTTCTCGACAGAGGGTCTTTGGCTGTTTCAACAGAAGTTACTGTTACATATA
CTACAATTGCCGATACCGCTGCAGAATATGAAGATTTTATTCCAACACAAGGAGTATTAA
CATTTGGGCCTTCTGAAAGTGAGAAGTTTATTGAAATTGGGATTGTTGATAATGACGAAT
ATGAAGATGATGAACAATTTTTTGTAAAATTAACAAATTTGGATGCTTATTGTGCAGACA
ATCCTGGACAAAAATTACCAGCACAATTTAAGGAAGGTGGAAGTGTTGCTACTGTAATGA
TTATTGATGATGATCATTCTGGTGCTTTTAGTTTTACTTCACAAGTATTTAGAGTACCTG
AAAGTCAGGGACAATTCGCGCTTGAAATTCGAAGGCACAGAGGTGCAAGAGGAACAGTTA
TTTTACCTTACAAAACAATTGAAGGAAGTGCAAAAGAAGGAAAGGATTATACTGGACAAG
AGGCCGAACTTTTATTTTACAATAACCAAACAAAAGCAACAATTTATATTGAAATTACAA
ATGATGATGAATATGAAAAATCAGAAGATTTTTATGTTGAATTGGGCCCTCCCCGCTTAA
AAGATTCTTCCCCCCGTAGTGAAGTTGCTAATGGACCGGATGGACGTCCAATTCTTGGAG
AGCATCATCGATGTAAAGTAGTAATTACTGAAGATCGAGAATTTAAAAATTTCATTGACA
AAATGATTGCTAATGCAAATGTTGGGATTTTAGTAGGAACACATAGTTGGAGACAACAAT
TTATTGAAGCATTAACTGTTGAAGATATTGATGGAGACGGTTCAATAAGCAACAAAGAAA
AAGCTTTGCACGGAGTTTCTGTATTTTGGAAATTACTCTTTGCATTAATTCCACCGACAG
ATTATATTAATGGGTGGCTAACATTTTTTGTTTCAATTTTTGTTATTGGAATATTAACTG
CTTTTATTGGGGATATTGCTTCTTTGTTTGGTTGTACTATTGGATTGAGGGATTCTGTTA
CAGCAATAACACTTGTGGCAATGGGAACATCACTTCCAGACACATTTGCTTCAAAAACAG
CAGCAATTCAAGACAAAACAGCCGATTCTTCAATCGGAAATGTTACTGGATCAAATGCAG
TCAATGTATTTTTGGGGATTGGATTAGCTTGGGCAATAGCCGCAGTTTATCATTCTTTGA
ATGGGGGGCATTTTATTGTAGAGGCAGGTTCTTTAGCTTCTTCTGTTACAATGTTTATAC
TTGGATCTGTAGTAACAATTGGCCTTTTGCAATGGCGACGTTATAATCCAAACATTGCCG
GTGAATTGGGAGGTCCTAGAGGAAATAAATTGTTCTCATTCCTTATTTTCTTGTCTGTTT
GGCTTGTCTATATTGTTTATAGTACTTTAGTTGCCTATTGCCTC
>Unigene0000050
CAACGACCAAAAAATGTGAAATATCGCATAATCCGGCAACTCACTGAGTCGATCCATCTT
CAAAATCAAAACCTCAAAATGAACGCTTCGTTCACTCGGATGCTGGAGCTTCGAATAACC
CTAGTTTGAGCTAATCAACAAACACAGAGAGCTCAAAAGCCATTAAATCGGGCTGTAAAC
GAGCTTGGGTCGTCTATTTGAGCTCGAGCTCGGCTCGTAAAAGGCTCGTTGAGCCGAGCT
AGAGAAAGAGCTTGTTCAACCCATGGAGGCTGCGACTAGAAGCGACAGAGGCGGCGGCGG
AGTCGGTGAATCTGAAAAAATCAGTTGACGAAAGGATGTACTTTTGTTACAGCCGATGGG
GTAGCAGGTTGACAATGGCGGCGAAAAGTAGAGAAGATGAATTGAATGATAGCGGGATTG
ATTTCGGCCGGTATGGGGTGGGGTGGTGCGGTGGTGAAAGAGAGGCTGAAGATGAGTGGC
GGCGGGTTCGGAATTGAAGATACATT
>Unigene0000051
TATTTTAAAATAAATAATAAATTATTTTTAAAAATTTTAAAAAATCCTCATCATTTTTCT
TCTGCAGCAGATTGTTCCTGCTGCTTCTTCAACTTATACTTCATTCTATTTTTTTCCAGG
GTTCCCTCCTGTAGATATGACATCAGACAGACTTGGCCCAGTAGTTCCAGATTTGACCAG
CCAAGAGACCAATAGACTTGAACGAACTAGTTCTTTGGTCGATTTAGCAATTCGGGACGG
AGTTCCATATCCTCCTAGGCCTGCAATTAATAATGTCCCTCCATACCTTTTTCCAGTTGA
CTCGAACATTTTCTGTACCAAATGTAAATCAGTACACGGTAAACACCTTTAAGTTCCCAA
ATTCTAAATTATCTAAAAATTATTTTAAGGGTGCAATAGGTCCTTATCGACCAGCAAATC
CTGTTTATACTTATTATAGCTATAAATGCTATTTTCCGTATAGAAACTATCGAGGCTACA
CATTGACGGATGCTTATTGGTACGACCGTTATTATTATTTTTCGCCTATATACAAACGGT
CAATGTTTCCAATTAGATTCCGGCACTCTGACTACAAAGCCAATCCAAATTATTGGCATT
ATCCACACACCTATTGGAGCTACCCTTACCAAGGAAAATGGTATGACTATGATAATCCAA
CAAACTACCGCCCGTTCTTCGACCCACGCATCAGCGCATCATTTTCAAGACCTTATCATT
ACACATCACATGCGCTTGCATACCCAAATAACCATCAACAAGGAATGATCCAGAATCGAT
TCTAAATGCTTTAAAAAATAAATTTTTATATAAATAAATTAGAAAAAACAATTTTTGGCC
AATTTTCTGAAATTGAGAACTAAAAATTTTTTTTATTATTTTTAAAAAGTAATTTCCAAA
TCGTCATCATCAGAGTTTGTATTCATATCATCATCATTAGCATCCAAATTAACTTCCTTT
CTTTCAGTAAAAGGGGTTTGAATAGAGTCATCTCCTCCTCCAATAGGTCTAGGTGCATCA
GAAGGTGTTCTATAATTTGAACTAGAATTGCATTGCGTCTGTGGTGTTGAACTATAAGAG
CCTTTAGCCAATTTATCTTGAGTTTCCTTCCTTTTACTTTTAATTAATTGCAAGATTCGG
TAACCCTCCTCCTTTGAAATATCATAATCAAGGCACCTCTGTGCATAATCATAAGATGTA
TCAAGATTTGCTTGTTCCAAATAATAGCTAGCTAGGAATCGACAAGAAGTCGCGATCAGA
CTTAAGTCACCAACCAATTCCTCAGTGTACAATGTCAAATAGGCCTCATAAGCTTTTGCT
GCATTTCTTTTATCATTTTGATCTTCATAAAGTTTTGCTAAATGAATCAATGCATTCCCT
TCAACATCACCAATTTGAAAAGCTTTTTTAAAACATTTTTCAGCATCAGATTTTCTATCC
AATTTTGAGAACATAACTCCAAGAGCAATTAACATTCGAGAATCATCAGGACGACATTTA
TGTGCTTTTTTATAATAAAATAAAGCATTTGATGGTTGTTTCATAATTTCGTGTAATTGG
CCTAATCCATACCATGCTCTATAACAATTTTTGTCAATTAATGTAGCTTTCTTGTAAGAT
GAAGTCGCTGCTTGATGATTTTTTGTTTCCAAATATTCATGGCCTAATAAAACCCAAAGA
GACGCGTTTTTTGGGCATAACATTATTGAACGCTTCAAAAATTCTTGAGCTTGTTCGTGA
ATGTTTTTTGCGCTGTAGTAATTGGCAACAATGCAACAAGTTTCCCAATTAAATTTATGA
CTAACAAAAAACCATTTTGCTAATAAAGCAAGTTCAGTAAAATTTTGTCGAATGTACAAC
GAATCAGAATAGAAATGCATCTGTTCAATTCTATAAGGATCAGATTTTCTAATTTTTTGA
AAAGAACTAATTGCCCCATCGTGTTCTTGTAATTCTGATTGTGCTGTAGCTATTTGACAA
AGAATATAGGGAGAAGCACCCAAATGTTTAGAAACGTCTGTATATGCTTCTATTGCACAA
ACAAAAAGTAAAAGACGAGACATTGTTTCAGCGACAAATAAATTGTAGAGCCAAGTTTTG
CTATAAACTTCTTTTTCTATTTTAACCACATAAAATCCATCCACCAAACTCGAAAGGCAC
TCCCATGCTGGCCAACAACGATTGTCTTGTTGAATCGATTCACTAAATGCTTGAATAGCC
ATATCATTAGCATCACATTTTAGCCTTACGAGACCTAATAAATAATTGAGAAAACAGTCA
AACAAATGTGGAGAATTTAATTTTAATGATTCCAATTCACTTCTTAATTCAGAAATATTA
TCATCAGACGAGGGTTCCTTCGTTTCCAAGTCTTCAGCATCGCCTTCAAATCTATCCCTT
ATAGAGATCAAATACCAAGAATAATAATACAAAAAGGCCTCCAAACAGTCAGATTCTTTG
CATTTTGATAAGAAAAACTTAGCTCGATGGTAATATTTGCTGGTCATCAATGTCCGAACA
AACATGATCAAAGCCCTTCTCTTCATATTCATTTCTCCATAATGCCAATTAGAAGATTGA
GCAACATCAGGTGAAGAAAAATGACTTTGAGGTAGATGGTTTAGTTGTTCATTTGCCCAA
AGAGCATGTTCAAAAATACAACGCAATTCACATTGTTCAGAAAGCCAAAATAAATCATTC
ACAACTTTGGCTGGATTTACGTTGGGCTCAGTTTCATGATCAGCAGCACTTGATTCAAGC
ATAGACTCCATTACTTTTTCTTTGAAAAATATTTTTTGGCAGGAATTGTTTT
>Unigene0000052
AAAAAAAAAAGATGCAATACAATATTACAGATATAGAAATTCCAAGACAAGAATTACTGC
TTCTGTTTATACTTCACTTTACAAACCCCTATTTTTCTATCTATCTACCAACATTAAAAA
AAAACGAAAAATGGAATAGTGTATGTGTGTGAAGAAAATCTGCAGATATCCTTTACGCAT
GCTCAAGCATGCTCAGCCATCTATTGACATTTTTTCTTTGACTCCAGCTCCACGCCTTTG
AAATATTCTTCTTTGACTCCAGCTCCAGCAGCATATTTGCAAAATTTTCACACCCGAACA
CCTTCATGTGGTTTCAGATTTCAGCAGCTATTAATCCTCATCTCATGCCCATTCCATACT
TAAACGTTTTCATCATTCTCTGCCAAAGAAATTTTCAAGTATCAGTTAATTCTTGCTTCA
TTCAACTGCAACCTTCAACCAAAGCAAACATTAAGGTATTCTGTTTCTTTTCAATTTACT
TCCTCCTGATACATGATGCACACCCACAGAAATCATATTCATTAGATTGAAATGCATCAT
ACGAAGGGAGTAGCATAACTAGTTACTTCTATAGAATCAAACCACACATGTTGTCATCAT
GCTATAACATTAAAATTTAGATCCACAGCAAGAGGCATGTAAGTATCATACTTTTAAGCA
GAACCACGGACCTCACACGTTGATTATGAAATGTTTAAGAGATGGAATGAATCATATGCA
CATATCAATGGACTTAGTATATAGCTCTACTATATCACTTGAACAACCTTTTTTTTTTAA
AGAAAACCAAGGTTACAGTAGAATAGTTTAGACTTAGCTTCGAACGGGGAAGGTGGCTGA
CTGCCGGACACCAGGATCGAAACGACGACGGCGAGAACTCCGTCGACTAAACAGGATGGC
TACATCGCGCTAGCTGGCAACTCACAGATGACGGCGAACCATGGAGAACGAAGCCGATGG
CCAATCACCGGAGCAAGGACAGACGGACTGGAGACGATGGTCACGACCCTCGCCGGAAAT
CGTATAGCAGCGACGGGTAGAGACAATTTCCGACATAGGATGTTAGGGCTCGCCCCTGTT
ACCGTGAGTATGTACTTTCAAAGGGAGACCGAGGGCCTCGGGTACAGAGTGAGGAAGGAA
GAAGGGCGCAGGGTTGGGCGCGACGGCAGCCAGTGCCGGATTCCGGAGCCACGGCGGCGG
ACTCCTCGGCGACGGCTGGATCGAGTGAGAAGAGAGAGAGAACACCGATTTGGGAGGAAG
AACGATGTCTAGCAGTCGCCGGACTTACAGAAGCAGCGGCGTCGCGGAGGAAGGCGGCGG
CCGCTCGCCGGTCTTTCAATTGCAGCGGCAGCAGCGAGGACTCCCGGAGGACTAGGGCTC
GCCCTGTGGTCTTGAGCGCATACTATCGGAGAGAGTCAGCAGAGGAAGGAGAACGCCGGA
TCTGGGCAGTGGGAGACGACGCCGGCCGGTAGCCGAATGACCGGAAAAAGGGAAGGGCCG
ATCGAAGAGAGGGCCGAGCGGCTCTGTGTGAGAAATTTTGGAGAGGTAGCGG
>Unigene0000053
CACACACACACACACACATACTAATTATATCATAATTAATTAATGACGAAGGATGTGGAA
GCAGCGCCGCCGCCGGCGGAGTACTCCGCGAAGGACTACCACGACCCGCCCCCGGCGCCG
CTGATCGACTTCGAGGAGCTGACGAAGTGGTCGTTCTACCGCGCGCTGGTGGCGGAGTTC
GTGGCGACGCTGCTCTTCCTCTACGTGACGGTGCTCACCGTGATCGGCTACAAGAGCCAG
AGCGCCACCGACGAGTGCGGCGGCGTGGGCATCCTGGGCATCGCGTGGGCCTTCGGCGGC
ATGATCTTCATCCTCGTCTACTGCACCGCCGGGATCTCCGGCGGCCACATCAACCCGGCC
GTCACCTTCGGGCTCTTCCTGGGGCGGAAGGTGTCGCTCATCAGGGCGGTGATGTACATG
GTGGCGCAGTGCCTCGGCGCCATCTGCGGCGTCGGACTGGTCAAGGCCTTCCAGAAGTCA
TACTACAACCGCTACGGCGGCGGAGCGAATTCGCTCAGCGAAGGGTACAACAAGGGCACC
GGCCTCGGCGCCGAGATAATCGGCACCTTCGTTCTCGTCTACACCGTCTTCTCCGCCACC
GATCCCAAGAGGAGCGCTCGCGACTCCCATGTTCCGGTGAGTCCATCAACTTCTTCTTCT
TCTTCTTTCTTTTTTTTCCTTTTCTACTTTTGACTATTGTTTTTCTGATTTTTTTTAAAT
ATTTAACACATTTATACTAATTTTTTAAAAAAATATAATTATAATATTAATTTTACTGAA
ATTAAATATTCCCTCGGTGCCCCTATAAGTGGTTCAAAACTTTTCGGCGCGAGAATTAAA
GAAAATGTGTGAATTTGTTAAAACTGGTGGGGTCCATATTCTTTTAAGGATTGAACTTTT
ATTTTTGTGGAAATATATCAGTTATAGTCAGAAGGCCCAAAATGAAATACAAGCCACTTT
TAGTGAAACGAAGAGAGAGTATGATTTTAGTAAAAAAAAGTGCTACTTCCGTTCGTGATT
AATAAGTGGGATCTTTTCATGCTGTTATTCGCACATAATTAATATTTACAAAAAAAAAAT
ACTAATTTTACAAGTTTATTAATTATTAGCAAATTAATTGGTGGGTGTCTTTCTCCACTT
TATAAGCATATCTTAGTATTTAATTTTTTAATATATATGTGCTCTTCCATACACATCGCA
TTTATTGTGGATTATTAATGCATTGATTTTGTTCACAGTGGAGTCCATAAATAGTTAAAT
ATTAGGCTATAGTCGAGAAAAATTTAGGTAGTCTAAAATAAAGTATGATGATGTGACATT
AATATAGAGTAGCACCACAGTGGATGCTTCAAATCTGGTCAATAGTTTCTAATAATTAAT
TTGGCTAAGGTTTTTCTTTGAGTGTCAAGCCATCGGATCAAACCGGCCCAATGATTAACT
TAATAAATTTTGTGTACATGGCATATATTGACGATACGATATTGTAACTGATGATAAATG
AAGGTGTTGGCTCCGCTTCCAATTGGATTCGCGGTGTTCATGGTTCACCTGGCCACCATC
CCGATCACCGGCACCGGCATCAACCCTGCTCGGAGCTTCGGCGCCGCCGTCATCTTCAAC
GACGACAAGGCCTGGGATGATCATTGGATATTCTGGGTTGGGCCATTTATTGGAGCTGCG
ATTGCTGCATTATACCACGTTTACATTTTGAGGGCAGGAGCCTTCAAAGCTCTGGGATCA
TTCAGGAGCAACGCCTAATTATTGAATATTGTTATTTTATTATAATAATATTTACCAATG
GCAATTGCGAATCTGCATGATCATCAAGCTGTAGATATTTAATTTTCTTCCCCATGTATT
GATTTCTTCTTCTTCTTCCTCTTTTTTTTTTGTTTTTTTTGTTTGTTTGCTTTATTTTAC
TTTTTTCGTTGTTGTAATTCAAGAAAAATGTTTGTGTATTTTTACACGTTGTTATCAGCT
ATCTCGTTTGGAATTTATGACATTTG
>Unigene0000054
CCAGATCATGTTCGAGACCTTCAACGCGCCTGCCTTCTACGTCGCCATCCAGGCTGTGCT
GTCCCTGTACGCGTCCGGTCGTACCACTGGTATTGTGCTCGACTCTGGTGATGGTGTCAC
CCACACCGTCCCCATCTACGAGGGTTTCGCGCTTCCTCACGCTATCCTTCGTCTCGATCT
TGCCGGTCGTGATCTCACCGATTACTTGATCAAGATTCTCATGGAACGCGGCTACCCCTT
CACCACCACCGCAGAGCGTGAAATCGTCCGTGACATCAAGGAGAAGCTCTGCTATGTCGC
GCTCGACTTCGAGAATGAGATGCAAACCGCCGCTCAAAGCTCTGCGCTCGAGAAGAGCTA
CGAGCTCCCCGACGGTCAAGTGATCACCATCGGCAACGAGCGTTTCCGTGCCCCCGAAGC
ACTCTTCCAGCCCTCGTTCCTCGGCCAGGAGTCCGCCGGTATCCACGAGACCACCTACAA
CTCGATCTTCAAGTGCGATCTCGACATCCGTCGCGACTTGTACGGAAACGTTGTCCTGTC
TGGTGGTACTACTATGTACCCCGGTATTGCGGATCGTATGCAGAAGGAGCTCACTTCGCT
CTCGCCTTCGAGTATGAAGGTCAAGATCGTCGCACCTCCCGAGCGCAAGTACTCCGTCTG
GATCGGTGGTTCTATTCTCGCCTCCCTCTCCACCTTCCAAAATCTGTGGTGCTCGAAGCA
GGAATACGACGAGTCTGGCCCTGGCATCGTCCACCGCAAGTGCTTCTAAACTGGTCGCTC
AACTTATCGCGCTCGCTTCGTTATTCT
>Unigene0000055
AATTAAGATAGTTGGTACAACTTCAATTATTTGATATCATACAGGCCAAGCATGATACAC
GATGGGAAGAAAAAATCAGTAACCTACAGTCAATTAACAATTTACCCTATTTAATTGGTT
CACAGCCTCAAATGAACATCACTCTCCCACCAATTTATACATACACACACACAGAGTGAT
CAGAAGAGTTGAAGTTAAAGAGTTGATATGAATAAAGGTGGAAGAAAAATGAGTGAAGAA
AATGAGGTTCATGTTGTGATGCTGCCATGGCTGGCATTTGGTCACATGATCCCATTCTTG
GATCTCTCTATTGCCTTAGCCAAATTTGGCATTCATGTCTCCTTCATCTCTACTCCCCGA
AACATTTCAAGACTCCCCAAAATCCCACCAAATCTGTCAAAATTCATCGAATTCGTGCCC
CTTCCTCTCCCCAAGCTCGATTCCGATCCCCTGCCGGAGAATGCTGGAGCCACGACCGAC
ATTCCGGCAGACAGAATGGATGACTTGAAGAAAGCCTGTGATCTCCTCCAGGAGCCCATC
AGCAATTTTATTGCTAAGAAGTTACCAAACTGGATAGTGGTTGATTTCTTTTACCACAAG
GTGCTTGATATTGCAGAAGAATTGAATATCCCTGTAATATTTTACCTTATAGTAACTGCT
GCCGCTGCTGTTTTCTGTTGGAAACCTGAGTTTCTGGCTGGTGAGGGCCAAAGACAGACG
AGGACGTCGCCTCAGGACATGACAGTTCCTCCAAATTGGGTTGATTTTCCCTCACAAGTA
GTATGCAGGAATCATGAAGCTACAGCTATGCATAATCTCTTGTATGGTGCAAGCTCATCT
GGAATTCAAGATGGAGCACGCATGACAAGAATAGCCCAAGGATGCCAGGCATTTGCTTTA
CGCACTTGCCTGGAACTCGAAGCTGATTATTTGAAACTATACTCGAAAATCACTGGCAAG
CCGGTGATTCCAATGGGATGTCTTCCACCTCAGAAGGTGGAGGAGAGGAGAACTATAGGG
GAAGAGCCGTGGAGTGGGGTCTTTGATTGGCTTGACAAACAAAAGCCAAAAGCAGTAGTG
TTTGTCGGGTTTGGGAGTGAATACAAATTGCAGAGAAAGGAGATTCATGAGATAGCATAT
GGGATTGAACTCTCCGGGCTTCCCTTTTTATTTATACTGGCAAAGCCTCTTTGGGGTGGT
GATGATGATGAAGTAGTGCCCCCAGGATTTGAGTCCCGGACAGCAGGGAGGGGCGTCGTG
CAGATTGGATGGGCACCCCAGAGGGAAATCCTTGCCCATCCTTCAATAGGAGGTTCGTTG
TTTCATGCAGGGTGGGCTTCTGTTGTGGAAAATATGGCACATGGAAACTACCTTGTGCTG
TTGCCATTCATCATCACTCAACCGTTGGAGACAAGGCTTCTAGTTGAGAAGGGTTTGGCA
ATAGAGGTCGAACGAGCTGAAGATGGATCTTTTACAAGAAATGGCATAGCAAATGCATTG
CAAAAGGCAATGGTCGCTGAGGAAGGAGAAGCACTAAGAGCCAGAACAAAAGAAGCTGCT
GATGGGATTTTCGCAAATAAAGAATTCAACCATAGTTATATGAAGAAGTTTGTGGAGTAT
CTGAAAGATGGGGTTTACGAGAAGAAGTAAGTTCTAATGGGAGTATTCGCTACATATCTG
TTGTTATTATGCTTATTTTACTACAGTTATTCAAGCAAATGCTTTTACTCCAAGTCCCTT
AGCTATAACTGTTTTCTATGTATGAGTTTGCTATGTTACTATGTATCTTTGTATTTGATC
AACATGAATAATACCAGTTGCTTTATCCATGTACATCTTTTCTCTACTTCCTAAGAATAC
TAGAAAGTTAGAAACCAATCAACTAGGAGGGACGTTTAATTTTGAGGATTAGCCTTAATA
GGTAAAAATAGCAAGGTTAATCCCTTGTTTACTAAAATGGATTGCAACTTTGGGATATCC
CAAGACCATTGATTATTTTCTATCATTTGAGCTAGTTTTGTTTGACCCTGACGTATATCC
TATAGAAAGAGTGATTGGAAAAATCCTAGTCTTGAGGATAAAATACTTAATCATGCAAAG
TAAACGCTCTCTAATTTCGTGAAGCTCTCACATTCTCATTGACCAAAACTTGAACTAGTT
TTAGACAAAGATGAGAATTCAAAATCCAGCAAGTTTCACTACATATATATTCATCATGTC
ACAGATTAAAATCAAGCTAACCTCAAAACAAAAGCACATCAACTGAGAGTGTCTCCGCGA
GTAATGCCTAGCATAGCACCAATGTTGTTTGATGATGTTGACAGCCTCAACAAGGATATC
CTGCTCTGCTTCTTTCTCCTACAGCACAATAAGCAGTTGTAGCAAAAAAACAAAAAAACA
AACAGATGTTGCAAAATGGGATCATTACTATGAGCTCAGACATGTATACTGTCAGTGAAT
TTTTGAAATTCAGGACTCAAAGAAGCATATGCGGAGCTAAATGGATCATCCTAAATGCAG
CCGCCAATTACTATCAAAATCTAATTCAAAACCTAAACTACCAATTGAAAAGGATCAAAT
ACGTAAGCGACAGTCAGAGCTATACTTTTATGGTATCGCCAATTGAAAATGGTTGTGATA
TCAACTGCCCAGTGGTGAGAGAAATTCAACCATGAATACATGATCCAGTTTGGAGATTTC
TCATAGAGGACTGGAGATCACAAGCAATCTTCATCAGATCATTCATCCATTCTCTCGGTT
GGGGAGAGGAAGGCCACGAATTCCATGAATTGTGACAGATTTGGTGGGATTTTGACATGT
TTTGGGGAATAGAGATGAAGAAGAAAACACGAATGCCAATAGAGAGATTCATGAACATCA
TTTTCTTC
>Unigene0000056
AAAATATGCACATATCCAATATTACCTCACCTCAACCAATTCATCCCTTTCTTGAAATTT
AGAAACCATACCATTTCTTCAAGTTGCAACATATGCACACTAATACATTGATGCATCTTA
ATTACACAGGTTCGTACATACAAGTTACATAAGCCAAAAACCCAAAAAAAAGTGCTCGCG
ATTTGACTTGTCGTCTCAGACCATCTCCAACAGTTTATACGTTCCGATCAGTTGTTTGAG
AGGACCTTAGAAATAGCTCTAATGGTATTCGGTGTAGTTCTGCAGCAGCCCCCGACTAGG
GCAGCCCCAGCGTCGCGCCATTTCTTCACGTACGACACGAAATCCACATCCGAAACCCCA
CTCGATTGCTTCAAGAAAGAGAGAGATGCAAAGTTTCCCCTTCAAAACTAAAACTAGAGC
CTAAACATCAAAGAATGTAAAGAAACAAGGTTAAGTTCCTTACCACCCACTCCTTTCTAT
TGGCATCATAAGTCTCACCACTGTTGGGATATATGAGGATAGGTTTACCGGTCGCCTTTT
GTATCGATTGGATGAGCTCGTGGATGAATCTTGGTGCAGTGCAATTGATCCCAACTCCAA
TGACTTGTTCACAAGAATCAGCAATGGAGGCGCATTCTTCGACTGCCTCACCGCTCACCA
CATTTGCCCCGTCTTTGCACGAGAAGGAAAACCACGCAGGAACGTTCACGCCCTCTTCTT
CTAGAAGCTCCGCGTACGCCTACCACACACGAGACACAATGCCATGAATATATGCTTCAC
CAAGACAAAGAGTCCTAGGTAGTTCCTATACATCCACAATTGCAACATAATGTCTAATTA
AAGGATCTAGGCTGAAGAAGGGCCTTTTGCATCACATTTGGCTTTGAGTTATTCCACATT
TCAAGTAATGTTACATACTACTAGACATGTAATGTATCGATTGAGTTGTCTCGAGATTAC
CTTAGCCTCGAGCTTATTTGGAATGGTCTCGAACGCGATCAGGTCAGCCCCCGATGCAGC
CAAAACCTGAACCCTTCGACGATGAAAATCTTTCAGAGTCTCCAAACTCACACCATCTCC
ATAGCTCCCACTGATTGAAAGAAAATCACTACAATTAGTCACAAAAAAAATGTAGTCCTA
GAAGGGGACGACACAGGTTTTAATGAATATATTGCTAGTACAGAAAGGGTCCCACTTAAA
AAGTAGTATTAATAATGATAGTTGATTGTACTGCCAGCGGAGTAAGTTTCCAAAAATGAC
AAAAATGGACTATTTTTTGTGGACGGAACGAGTATATAAATCAATCAGCATTCATATTTC
CAAAAGAAGATCAAGTGATGAACCTATACTCGGAGCCATCCGCGAGATACGCGCCATAGC
TTCCAACCGATGCAGCAACCAAAATCGGGCGTTGTTGTGCTACTCTGTCTCCCGAAGCAT
CCCAGAAGCCCTTTGGGGCTCTCTCGTTGTAGATATCCCGAGCCTCGCACGCGATCTTAA
CGCTTTTCTCTAGCAAGGCTTCTCCCTCTTTTCTTGAAATTCCCTTAGCTTCAAAGCCTT
GAAGAGTAGCCTGATAAGATGAAGATATAATTATATTTGCTCCTGCTTCAAGGTAATCCA
GGTGAACCCTTCTAATAAGATGAGGTGAGCTTAAGAGGCACTTAGCACTCCAAAGAGGAT
CGTTGAGGTCGGCGCCGTGGCGTTCCAGCTCCGTCGCGAGGCCGCCGTCGATGACGGCGG
AGCCGCCGCAGCTCCGGAGGAAGTTTGCCATGAGAGAGGAAGGATGATCATCTGGTTTTA
GAACCATGTTTGCAGAAATTAAGTGGTTGAATTGAGAAGTGGAAAAGGGTTTTTTAGCTC
TTTGTTTGCCGTGGTGGTGGCCGTGGAGGCGGCGGCGCCGGCGGCGGTGGAATTATTGAA
GGGGAGAAGCAAAAGTTGGC
>Unigene0000057
AAGCTTTAAGCTCTTTTATATACACAGACCTCAGAACTTTGAGCTCTTCTATAATCAGCA
GAGACAAGTGAGCTTTTAAGTTCTTTTATAAGCGCGCGCGATGGGGGGGACACAAGTGAG
CTTTAGCTCTTTTGCAAGCGACGAGGACAAGTGAGCTTTAAGCTCTTTTATAATCAACAT
CGGGACACGTGAGCGTCATGCTCTATTATGTGAGCTTTAAGTTAATGTAGTAGGGACATG
GACAAGTTTATTTTAATCTCTTTTATAAGCAACATGGACACATGAGCTTTAAACTCTTCT
ATAGGAGACAGGGACAAGCAACGTTTAAGCTTTTCCATAAGCCATAGGGACAAGTGGGCT
TTATGCTCTTTAATAAGCAGGTTGGGACAAGTGAACGTTATGCTTCAAGCTCATTAATTA
ATGATGGGAACAAGTGAGCGTTAAAACTCTTTCATAAATAACAGCGACAAGTGAGCTTTA
CGCCCTTTTATAAGCGGCAGGAGCAAGTAAGCTTTATGGTCTTGTACGAGTGGCAGAGAA
AAGTGAGCTTTAAGCTCTTATATTAAACAACAGGGACACGTGAGCTTTAAGCCCTTTTAT
AAGCAAGAGGGACAAGTGACCTCTATGGTTTTTCATAAATGGGAA
>Unigene0000058
TGTGGCTTATGGAAGAGCTTAAAGCTCACTTATCCATCTCACTTGTATAAGAACTTAAAG
CTCACTTGTCCCTACTGCATATAAAAACAGCATAAAACTTATGTGCTTTTGGCTTATAAA
CGAACTTAATGCTCACGTATCACTCATCGCTTGATTCTCGCATGTCCCTACTGCTTATAA
AAGAGATTAATACTCACTTATCGCGTGGCTTATGAATCAGCCTAAAGCTCACTTGCCCTT
GTTACTTAAAAAGAGCATGAAGCTCACTTGCCCATGCTGTTTATTGAAAAATATAAAGCT
CACTTGTCCCTGTCATTTATAAAAGAACTTAAAGCTCACTTATCCTCATCGTTAATTAAA
GAGCTTAAAGCATAAAGCTCACTTGTCCCTGCTGAATATTAAAGAGCATAAAGCTCCCGT
GTCCCTATGGCTTATAGAAAAGCTTAAAGGTTACTTGTCCCAGTCTCTTATAGAAGAGTT
TAAAGCTCACGCTCCCTGTTGCTTATAAAAGAGATTAAAATAATCTTGTCGATGTCCCTA
ATAGAACAACTTAAAAGCTCACATAAAAGAGCATAGAGCGGATATAAAATAGTTTAAAGC
TCTCTTGTCTCTCCCGCTTATAAAATAGCATAAAGCTCAGCGTTTCCTGCCCATTTATGA
AAAAGCTTAGAGGTCACTTGTCCATCTCGCTTATAAAAGGGCGTAAGGCTCACGTGCCCC
TGTTGTTTAATATAAGAGCTTAAAGCTCACTTTTCTCTGCCACTCGTAAAAGACCATAAA
GCTTACTTGCTCCAGCCGCTCATAAAAGAGCGTAAAGCTCACTTGTCCCTGTCATTTATG
AAAGAGTTTAACGCTCACTTGTTCCCATCATTAATTAAAGAGCTTAAAGCATAACGCTCA
CTTGTCCCTGCTGCTTATTAAAGAGCATAAAGCCCACTTGTCCCTATGGCTTATGGAAAA
GCTTAAAGGTTGCTTGTCCCTGTCTCTTATAGAAGAGTTTAAAGCTCATGTGTCCCTGTT
GCTTATAAAAGATTAAAATAAACTTGTCCATGTCCCTACTAAAACAACTTAAAGCTCACA
TAAAAGAGCATGAAACTCACATGTCCCGATGGATTATAAAAGAGCTTAAAGCTCACTTGT
CCTTGTTGCCTTGCAAAAGAGCTAAAGCTCACTTGTCCCCCCCGCTTATAAAAGAACTTA
AACCTCACTTGTCTCTGCAGCTTATAGAAGAGCTCAAAGTTCTGGGGAAGATCACATTTT
CCTATGGCGTAGAAAAGAGCTTAAAGCTCACTTGTCCCTCTTGTTTATAAAAAAGAGCAT
ATAAAGGTCACATATCTTTATCACTTCTTAAACAGCTTAAAGCTCACGTATCCCTATGGC
TTATAAAAGAGCTTGAAGCTCATTCGTCCTGCTGCTTATAAAAGAGTATGAAGCTCACGT
GCCTGTGGCTCATAAAAGAGCTTAAAGTTTGCTTGTCCCTGTAGCTTATAAAAGGGCTTA
AAGCTGAAAGCTCATGTGTCCTATTGGCTTATAAAAGGGTTTAAAGCTCACTTGTCCCAA
TGGTTTATAGAAGAGCTTAAAGCTCACTTGTCCGAATCACTTACGAAAGTGCTTATATCT
CACGTGTCCCTGCTGCTTATAGAAGACCATGAAGCTTACGTGTCCCTGGGCCTTGTAAAA
GAGCTTACAGCTCACTTGTACCCGTCTCTTATAAAAGAGCGCAACGCTTATGTGTTCCTG
TTGCTGACAAAAGAGCTTAAAGCTTACTTGTTGCTGTCGGTTATATAAGAGTTTGAAGCT
CACTTGTCCCTATCGCTTACAATAGAGTTCAAAGCTCACATGTCCCTGCTGCTTATGAAA
GAGATTTAACGGTCATATGTCCCTCTTTCTTATACAAGACCTTGGTGCTCATGTGTCCAA
TGATTATAAAATAGTACGATGCTCATGTGAAAGCGCTCAATGCTCACGCGTCTGTGTTGC
TTAAGAAAGAACTTTCTCAAGCGTCCCTTTTCTTATGAAAAGAGCTTAATGCTCATGTTT
CTCCTAGAATTTGATGCTCACATGTACCTATTGCTTATAGCTCACGTGTCCCTGCTGCTT
AGAAAAAAAACTTAATTCTCATGTTTCTTTGTTGCTTATAGAAGAGCTTAAAGCTCACTT
GTCCATCTCACTTGTAAAAGAACTTAAAAGAGCTCACGTGTCATGTTACTTTTGAAAGAG
CTGGATTCTCAATCGTCCCTGTTGCATATAAAAGAGTTTAATGCTCACGTGTCCCTTTTG
CTAGTAAAAGAGCTTAATGCTCATGTGTCCCAATAATAGCACACTGCTCATATGTGAAAG
CTCTTAATGGTCACGTATCTGCATGATGCTCAGATATCCCTACTGCTTAAAAAAAAGAAA
AAAAAAACTTAATACTCATGTTTCTTTGTGGCTTATGGAAGAGCTTAAAGCTCACTTATC
CATCTCACTTGTATAAGAACTTAAAGATCACTTGTCCCTACTGCTTATAAAAACAGCATA
AAACTTATGTCCTTTTGGCCTACTGCTTATAAAAACAGCATAAAACTTATGTCCTTTCGA
CTTATAAACGAGCTTAAAGCTCACTTTTCCGTGCCGCTTATAAACGAGCATAAAGTTCAT
TGTCTCTGCTGCTTATAAAAGAGTTTAAAGCTAACTTGTCCTTGTCTGTTCTAAAAGAGA
GCTTAAAGTTCATGTTTCCTTGTTCTATAGGGCTTTAAAGTCCACTTGTCCCTTTGGCTT
ATAAAGGAGCTTAAAGCTCATGTGTCTCTTTTGCTTATAATTTATAAAAGAGCTTAACAG
TCATGTATCCTTCTTGCTTGTCATTGAACTTAAGTTGTTTCCAGTGATTATGAAATAGCA
CAATGCTCGTCTATTAAAGCATTTAATGCTCATGCGTCCAAGTTGCTTATGAAAGAACTT
GCTCAAGCATCTTAGTTGTTCATGAACAGTGCTTAATGCTCATGTATCCCTTAGAGCTTA
ATGCTCACATGTTCATATTGCTTATAAAAAAACTAAAAGCTCATGTGTCCATGTGGTTTA
TAAAAAAGCTTAAAGCTCGATTGTCCGTATCACTTATAAATGAGCTTAAAGCTCACTAGT
CCCTGCTGCTTAGAAAAGAGCATAAAGCTCATATCCCACTTGCTCATGTTGCCAACGAAA
TAGTTTAGAGCTCACATATCCTGATCGCTTATAAAAGAGTTTAAATCTCACATGTTTCAT
TGCTTTTTAAAGATCTCAATGCTCACGTTTCTCTATTGTTTATGACAGAGAGCCCTTAAG
CTCACGTGTCCTTGTCGCTTATAAAAGAGCTTGAAGCTCATATGCCCCCATTGCTTATAA
AAGTGCTTACAGCTCATGCGTCCTGTTGCTTTTGGAAGAACTTAATGCTCTTGTTTCCTT
ATTGCTTATGAAAGAGTAATCTGCTCACGTGTCTCTAATGTTTATGAATGTGGTTTATGC
TTGTGTGTCCCTCTTGCTTATAAAAGAGTGAATTCTCACTTGTCGATGATTATTTTAGAG
TTTAATGCTTACGTGTCCCTCAAGTTCATGAAGGAGCTAAATTCTCAAATGTTTCAGTTG
CTTATGAAAGAGCTTGCTCACATGTCCTTATTGCTTATGAAATAGGTTAATGCTCATGCG
TTGGTTAATGCTCAATTCTCCCTACTGTTTACAAAAGAGTTCAAACTCATGTTTTGCTTC
TTGCTTATGTAAGAGCTTCAAGCTCAGATGTTCTATTGCTTTTGAAAGAGTTTAATACTC
ATGTGTCCCCATTGCTGATGAACGAGCGATATGCTCAAGTGTCTCTCCTACTTATAAAAG
AGTTATATGCTCAATGGCCGTGTGTCGTTTATGATATGAAAGCGCTTAACAATGCTCATG
CGACACATGTTGCTTATGAAAGAGATCGTGGTCAAGGGTCCATGTTGCTTATGAAACGAG
CTTTAGCTCACGTATCCCTCAAAGCTTGATGCTCACATGTCTCTACTTTATATGTCTATC
CTTGTATATATGAAAGAGGTCTTTTGTCCGTCCTTGTGCTTATGAAAGGGCTATGGCTTA
TTTTCCCTAGTGATTGTGAAATGGTGTATGTCGCTATGTTAGTGAAATATATTATAG
>Unigene0000059
ATCATAATAATAGAGAACTAAGCTTACTATTGTAAAGAAATGGCTGCATCGAATATGGCG
ACTGCTATTTCAAGCAACGTGAGGCATATCCGCCCTCCCATCGTCACTTACAAGCCAAGC
ATGTGGGGTCACATTTTCTCAACATTTTCTTACGATCATCAGGTGCAGGAGAAGTATAGC
AAGGAAATGGAAGCATTGAAGAAAGAAATAAGAAGCATGCTAATGGCTGCCAAGTCTACC
AAACTTATGGTTTTGATCGACCAAATTGAGCGTTTGGGACTCTCATATCATTTTGAGATA
GAAATCGAAGAGAAACTCAAACAAGTTTATGATGCCGCAGAAGAAGAAGATTGCGACTTG
TTCACTACTGCGCTTCGATTTCGTTTGCTCAGACAACATCAACATCATGTTTCTTGCAAT
GTATTCGACAAATTTATTGAGAAAGATTGCAAATGGAAAGCAGAAAGCCTTAGCAGCGAC
TTGGAAGGCATGTTGAGTTTGTACGAGGCAGCTCATGTCCGAATTCGAGACGAAAAAATA
TTAGATGAAGCTGCGGAGTTGATAGTTGATGGATTGAATCATATGTTACCAACATTAGAG
TCTCTTATTAAAGAGAAAGTGGAGCAAGCTTTGAAGCATCCCATTCATAGAGGTCTTCCA
CTTTTGAATATCCGATTCTACATTTCCATCTACGAAAGAGATGGATCCACAAATGGATTA
CTTCTCAAACTTGCCAAATTGAATTTCAATTTCCTGCAGAATATCTACAGGAAAGAACTC
GCTCAACTTATGAGGTGGTGGGATAAATTTGACCTAAAGAATAAATTGACGTATGCAAGA
GACAGAATGGTGGAGTGTTATCTTTGGGGCAATGCGTTACGCTACGAACCTCAGTACTCA
TACCTTCGAGTAGCTGTTGCCAAAAACATGCAACTTGTTTCAATTATGGATGACACCTAT
GATAATTATGCTACACTTGAAGAAGATGACCTTTTTACTGAGATTTTGGAGAGGTGGAAT
TTGGATGAGATTGATGTACTCCCAGAATTTATGAAAGTTGTTTATAGATTCATTATGAGT
GTAGACGAAGATTATGTAGGTGAAGCAGAAAAGCAAGGAAAATCCTTCGTAGTCCCTTAC
TATAGAGAAACAGTGAAACAACTTGGTAGAGCTTATAACCAAGAGCAGAAGTGGATCATG
GAAAGGCAAATGCCAAGTTTTGAAGAGTATATGAATAATTCGGTGATTACGAGCTGTATG
TATGTGATGTTCACATCTCTTGTCCCTGGCATGAAATCTGTTAATGAAGAAGCAGTTCAA
TGGCTGCTGAGTGAGCCCAAAATCGTAATTTCCACTGCTAAGATGGGCCGAACCCTCGAG
GACTTAGCCAGCCATGAACGCGAGAATAGGGAAGGCAAGCTGCCAACAGTGGTGGATTGC
TACATGATGGATAAAGGTGTATCAAAGCAAGAGGCGCTTTGTGAGTTTGTGGAACTTGTT
GAGAATGGATGGAAGGATATAAACGCGGAGTGGGCTAAGCGAAGCTCTGTGCCTAAGGAA
ATGGTGGAGCTCCTCCTAAACTACGGCCGCGTAGCTGAGATCACTTACAATAACAAAGAA
GATGGCTACACTAACCCAGAAAAGTATGTGGGGCCATTGATTGCAGCTCTTTACGTGGAT
CCTCTTCTCATTTGACGAACTTGTTTGTTGGTTTTTGTGCCCCACAATGCCTCATCAAAT
ATATTCTCCCTTATGATGAATAAGTTTGGGGGGATGTGTATTTGTAGGTGCACTTCTGTT
TTTATTTTTTGCTTTTGGTTGCGTCTTTAGTTTTTAGTGTCTTGTTTTTATTTCTGTTGA
TGTTTCTTTGAGTCTTGCTATGAGTCGTTTGTTTCTGTTGATTGCGAGACTTTGATGATG
AGTTGAGAATTTGTGGGAATTTCTGATGATTGGCTTGTGATGATTTCTGTGAAAATTGGA
GCAAGTCGCATATGTGTTTCTGCTTTTGAAGTCGAGTATGATTGATGAGCTATAATTGTG
GCCCCGGCCTAAGATACTTGGGATCAAATAATTGAATTGTGAGAATTGTGAGCATTGAGC
CTTGAGTGGTTTATTTGAGCATTGCATGTATTTCACTATAACTTGTTTTAGTTTCTCCCT
TGAGATCACGTTAGTGTGCTTCATAACTTTGATATGATTTAAGGCCATCATTGCTAGCAT
ATATAAATCTCATTGTTGTCCAAATACTTTATATGAACCTAGTTCGTCCTTTTGAGCTTT
GTTATCCATTTCTTTGATATAACCATCACTACTACAAAAATGCACATACATAACACTTCA
TACATAACGTTTTTTTTAAAAAACCGTTATGTATGAGCGCATTTTTGGAATAGATAACGG
TTTTTACAAAAAACCGTTATCTATGTAGTGTTGTCCATACACTTAGATATCGGTTTGAGT
TAAACCGTTATGTTTGTGCGTTATCTATTAGTTGCATACATAACAGTATTACAAACCGTT
AAGCCGACTGTTATCTATGAGCATATTTTACAACGGTTTATTAAACCGTTATGTATGAGA
GTTTTTAAAACGGTTAAGTATAAATATATAGTATTTTTTTTACTCTGGCAGCAGCACACA
CACAGATATATAAAAACCCTAGTTTCATCCTCTCTCAATTCCGGCAGAATTGCCGCCGAA
ATGCCGCTGCTTCCTGGAGCTCGTCCGTCG
>Unigene0000060
GAGTTCTTTTTCTTCTACATTTTCTTCCTCTTCGGGTTCATCCTCTTCATTTTCTCCTTC
CTTTCCCTAAAAGCACAAATTTCCAAATATCTTCAGGAAATTCGTATTTGATGAGCTCCT
CGTTCTCGTACTTGTCGAGGCCCATGAATATGGTGAAATCCCCAGCCTCCGGCAGCGCCT
TGAATTCTTCCTATCAATCAATCAAATTCATCTTCGAATCAAAACTACGCAGATAATCAA
ATCACATTAAAAGAGTATGATATTTCTGATTACTGGAAGATAATCGAAAGGCAGTTCCCT
CGCCCTAGGCGGCCCACGACCCTGGCTATGGCCGCTAAGGCCCCCTCCTCTGAATGCCAT
GTATTATATCGTCGCCGGACGGAGGCATCGAGGCCGAAGAAGGCATGGCGCAGAAAGGCT
AGGTGAGGGCGGCGTAGTCACGCACTGTTGTTGTCAATCGAAAGAGGCAGGTCGGAGCGA
GCTGGTGAGGTCTGGAGTGCGGCGCATCGCAGATCGGCCGTACTGGAGGGAGGGACGACG
GCGCCGGCTTGAGGCCGAAGTACAGCGAATTGTGGCGGGTGACTGGGTGAGGGGAGAGCG
TATGTGAGAAACGGG
>Unigene0000061
TTTTAAACCATGACTTTGGGGGTCAAAATGAAATGAAAAGACAAGCATGCCCTTACTAAT
TAGTGAATAAAAATAAAACAAAATTTAAATCAAATTTGACTTAAAAAATTTGTAATAAAA
CAAAATAAAAAACTGAAAGTTGACCTTAATAATTAAAAAACAAAATGAAAAATTAGAGCT
GCTTCTTATTTTTCTCCCCACCGCGACCTCTGTCTCTCCCGAACGAATGGCGAACGACGA
CTTCTCACCCGAACCGAGATTTCTTCTCCTTCCCCGTTGAACGTGCGGCGGCACTCGGAT
GCCCGAACGGAGACTTCTTCTCCTTCCCCGTTGAGAGTACCGGAGAAGCAACAGCAGCGT
CGATCCAGAGCAACGGAGGCTTTGGTTTAGTCGGGAGATCCGACGCCGATGGCGACTCTC
GCCGATTCACGGAACAGCGGCAGACGGAGCCAAGTGGCGCGGCAATTCCGCCTGATTCAA
CAGAGAGCTAGGGCTCGTTCGACAGAGGGAATGAAAGGCGACTGATTTTTACCGGGTTTT
AGAGAAACCACGACAGCGCCGGCTCCCCCAATTTCAGTGTAGCAACGCCGGGCTTGAGAA
GAGATGAGTAGCCGACTGGTTTTGGCGAGCAGGATAAGAGATAGAGAGGAGAGATCGAGG
GATGGGAGGCCGCTGACTCAGAGGGCGGAGAAAATTAACGGAGGCGGAAATCTCGAAAGA
GAAAAGCGGTGGTCACCGACGAGTTGAGCGACTCGACACTATAGGCGATGAAATTAGATG
GAAAAAGCGGCTCTAAGAGCATCTCCAGCGGGCGAGGCGAAGCCCGCGTCGATCCGCGTC
GCTGGAGTGCCGCCCGCGCTGGAGACCCGGTCAGTTTCGAAGCCGAGGCGAAGTAGAGAC
ACGGGGCGAAGGCGAGAGATGTTTGGCGCGTCCGGCGGACGCGTCCCCTTAAAAGAAAAA
AAATTGAAAAATGCGTTTAAATTTTATGTAGAAGAGTGAATTTGGGTTGCTGTATGGAGT
TGTTGTATCTATGGAGTTGCTGTATCTATGG
>Unigene0000062
CCTCATTTCCACCCGCCCGCTTTTCACCTGTCAATATGCACCGTCAATGCCGACCAGGCG
CCGCCGCCTCCTTCGCCTTCTCCAAATGAAACCGCCATTTCTTCCCGTCTGTCCTCTTGC
ACCACCCGGGCTCCGGATCTCCTTTTCTGCTGTATCTACTACCGCCTGAAACAATTTCTG
AGTTCAGTTAATAATATGCAGAGATTGGATGTGGAATGGTATGGGAGAATGAAAAATATT
TATATATGTGCATTTACAGGGGAAAGAGAAGATGAGGCGGCACATGAATACAGGAAATCA
TGCATGTGTAGATCATAGCTTGTCTCTCCAGTTCTTTCCATTGTGCACCTATGAATGCCA
CTCCTCCACTTGAATCATCCATCCTTCTAAATCAAGACAAAATAAAAAAAATACTACTAA
AAAATAAATCATGATCGTTTACCTCCTACATAAACTGTAATTGTGAAGTCCATTTTTCAG
CAGAATCAAATTCTTTGCTTTTATTTCCAGTGATGAATCTTCTTATCACCAGAAAAGTAT
AAAAAAAAGGGCATCTAAACTCAGACACTGCAAAAAAAGATGTGTCATCGACAAGAAAAA
GCAAGATAAAATTCCACAACCTCACTCAATAAGAATTCCTCACCTTAAACAATGTTTTTC
TCATTTCATATCTATCTACTATACTAAAAGTGAGTTGTTTGTTCTCAGTTTCCCGCCCAA
ACTCAATGCCTAATTCACTTTTTTATTTTAATTAATTAATTCACTTTTTTATCATATACA
ATGCACAGCCGGACAGCCCCTTCAGTTCCACCAATCTCTTCCACTTTTCAGTTAGTAATA
CTGCACGTGCAACCTTTTATATTCCATTTACAGCTACTTTTTAGACAATTATCATTTAGC
CCTATTTCAAATTGCATGTCACACTAATGCAGCATGTACAATTAAATATGATTATCTAAG
AAATCTGAATATATATACTCTCGCAAGTCACACACTAATGCAGCCTGTACAATTAAATAT
TATTTATCTACTAAAATATATCCCAATTGTTTATTATTTATTGTTTATTTATTAACTAAA
ATAAAATGCAGTCTGTTTTCAGAGAAGATCTAGAAACAATAAAAACATAATTAGGATCTC
TAAGAGATGCAACCCTTCAGATTTCCCACCATTTAAATATATATTTTAATTTAAAATTTG
TAAAGTCTATATATAAGCATCAAGTCATTTAAACAGCCTTGCATAACAAGGAGTTCTCAC
ATAAATGCAGTAATGCTACTTTAGATTCACAAAGAGGTGGTAGGCTTATTTTTCAGTAGC
ATCTTCATTTCTAATGGCTGGGCAATGGTGTTTTTTTTCATGACCTTGATCCTTTGTATC
CAACACCTTTACATACAAAATCCTACAGGTTCTCAGACCGAGACATGTTTCTCCATTTGT
CCTTCAAATCAACTTCAGTTCTACCTTCAAACACGTTGTTGTAGTCATCTAGGATCTTCT
TCCACTGTCCTTTTCCAAACCTGCTTACTCCAGTCCGCAGAGCCTGTTCTTCTTGAAGAC
TCCATGTCTGACGTATCCTCCTCTTCTTCACATTATTCATTTGATGAATCCTAGGTCTGA
AAGCTTTGTCTTCCGGTGATCCATCAATTGAGTCATCCCACTCGAAAATACGAGCAGATT
TGTTCCGTTCGATCAAACTTGGCTTAGGCACATTGTTCACGTTAACACCACTACAAGCAT
CCACAACAAACACTTCAGGTTCACCCTTGTTGTTTTCAGCTGGATCTTGACGCTTATCTT
GCCTTGTCTCCTTACAGAGTGCTTCTGCAACTCGCAATGCCTCAGGAAGAGGATCCTTCA
CAGCTGCTCGGAGTATCATCGAACTCGAGTAAAGGGCCTCCCGAGCTTTATTGACTTCTA
CACTGCGTGGTAACTTAAATCTCCCACCTGATGGCTCAGCGGTAGTTTCATCGGAGTCCA
CAATTTTGGGTCCTCTCGAATTTGCAGATGCCGTTTTCACACCAACAAGCTTATCTCTGA
GCTTGATTTTTCCATTGTGCCTTTCTTTGCTGGCATTATCAACACGATAAGAAGGTGTTT
CTTCTTCAGCTACTCCAGTAATCACATCAACTCCCAAAATTTTCCGCAAATCCTCATCAC
CCTTCACTCTCTCGGCCAGTAATTCGAGAAACGAGGGGCCTATTTTATCTCTCTCCTCCC
TCAGATAAGCCCTAACCGCCTCCGTGGCCTGAGCTCCTTCAAACTTCTTAAAAACACTCC
CTCGAACATCATCATCCCACACAGCCGCGTCAAATTCGTCTTTCCTCGCCGACAGCAGCT
CTGACCCCAGGCGCCCTTTCTCCACAAACTTCTCCATCCGGCTCCGCCACACCTGCTTCA
CCATCTCATAAAACTTGAACATTCTGACTACGTCGTCCTCGTGTATCAGAGGCCTCAGCG
TGCAATCCACGGCGACCTCGCAATACGCCCGCCTCATCGTCTCGGAGGCCTCGTTCCCTC
TGTTGAATTCAATCTCCTCCAACTGCTCCAGTAAATCCAGCGTGCTTTCGGAGAACAGAG
GACGCGACACCTCGGACTCTAATTTCCTCAATAAGAGGAATTTTTGAAGATTGGGATTGT
TGTCCGGGAGCCGGAGCGCGCGGATGAGGAAATTCAACGTCGGCTCCTCGAGCGGCTGCC
GGACCAAGTATTCGATAAGCCAGTTGGCGATGTCTGGATCGATGTCCATGGCAGATATCT
CTCTCCTCTTCAGCTGATTCTCTCTCACACCTACCTCCCAAAAGTCTCTCACACCTACCT
CCCAAAAGTTTATGCAACCTATC
>Unigene0000063
ATTTAATATATATTTTTATTTTTAATATATTAGGGATTGACCTGAGAGAGTTATTTTTAA
AAAATCAATTTTGTGGTTAAAAAAATTTGTTTTTTGAATTTTAAATTCTTCATTTAATAA
TTTCTTGGCCCTTTACGCGAAGCTGTTCGGCTAACTACATGAGCAACACTTTTTAGATCC
CCAGGGCTAACATTAGGGTGAGAGTCAGAATTGTTTTGAGTTTGTTGTTGAACAGGTTGT
TGAGGAGATTGGTTGTTGTTAGTCTCTTCTGGTACGACCTGTATTTGTCCTTCTTGATTC
ACTTCTACTATTTCTGTAGGAAATTCTGTTGACTGTTGTATTTCTTCCTGTTCCTTTGTT
GTTTCCTCTGTATTTTCTATAATTTCCTGTTCTTCCATTTTCTCAACAATAATTCCATCA
TCTTCCCCAAATGAATTATCATTGTCAATGTTACTTTCTACCATATCATATTTTTTGTGT
AAAGCATCATCCAATTCTGGAGGTATTCGAAATTCATTTAAAACTTCTTTTTTTACCATA
AAATCACATTGATGTGGTAAAAATGCCCCCATAAACGGTGCAATACTTCCATAACTTAAA
AATTCTTGTGCTTGAGATATAGGTCTAACAAAAGCTTCAGAAAGTAATGTTCCTGCAGAA
CCTCCACATTTTGCATCAAATTTTACTCGAATACAAATTAACTGACAACGGGCAAGTTCA
CAACCATCTTGAACTATGGCACGCATAAATTCAGGCGATAACCGTTTTACCAACGGAGGT
CTATTAATCAAATTTTTATTAATTCCCCCAATCTTGGGTTGTCCCTCAACTGCTTCCCCA
GCTTCTCCAAGAGGTAATGACTGCTTTGAGGCAACTGCTTTAGCAGCCATTCTTATTCCT
TTTGCTGTTGCTTCAGCTGCTGCTCTTTTAGCACCTTCTAGCACAGAGTTTAACATCTCT
GCATTCCTATGAAGTCCATTCCCACTTAATATACCCAGCCCTTGATCCTGCCGTCCAAGC
ATTTTTGTAGCAAAAGCTTCACCATTAGCCAAGCTACTAAGGGCACCTTTCATAAAACTG
TCTAAAATTCCTGATTGAATTGCCCAGTGTGCCATCCTTTCTTTTACATGACACACACCT
TCACATTCCTTCTCAACTTGATCAGTCTGAGCATCAATGCATTCTATAACGGCTTCAAAA
GCTTTTCTTTGCTCTATACAAATATAACGCAATCCGCTTGTAATAACGTGAAAAGTTTCT
TGGTTTGTACATAGTTCACCTTCCAATTTGTCCATACAATGGACGGTGTTATTATAGTTG
AGACAAACACCCCTATAACGTTCAAAATTGCTACTCGACTGTATAGCTGCTTTTGCTGCC
TCACTAAATTTGCCTAAACATTCTCTTTGACATAAAGGCAATGTATTAGATGAAGAACTT
GTTTCACCATTATTATTATTGTCAACATCAACAATATCGTCCTCATTGTTTGGCAACTTC
TCTCCACTCTCATAATAATAATCAGGAGGGAAACCCTCATCCAAAGGACTTCTATACCCT
TCGAGTAGACGAACCTCCGGTTGACGTGCTCGAGAAAGACGGTAACTTTTAGAGCCTATA
CTTGATTGTAGAAAAATCAGAAAATAAAAAATAAAGTTTACAATCTTACAAAAGTTTTTC
ATTCTCTTAAAGCTTG
>Unigene0000064
CGAATATTTTTTCTAGTGTATGTGGGTATTTTTGTTTTAAAAATGTTAATCTACTGTAAA
TATACTTCTCCATTGTGAAAGTTTTATCAACACCAGAATCTTTTAAAATTTTATTTTAAT
CTTCAACACAAATCTACACCTTAATACCAGTTTCTTTTCTTCAATATATTTTTGGGTTCT
GCTTTCGAAAATATGAATTAATGGCTGCCATTTTTATTTTTCCTCTCTCAACATTTTTTT
CCTTCTCCAATGTTTGCAGCTACCATTTATTTATTCTCTAACATGCACTATATTCTCGAC
TAAACTCTCGACTCGTGGCCTGTTTTATTTTAAATAACATGTGATTTTATAGAGTGAAAA
AGGGAAAAGGTGTTCTTTCTACTGCACTGCCTCTTTTACACCCAAGCATTTGTGACATGC
GCGTATGTTAGCTGCCGTGTTAATAGATGAAGAAATCCAAAGCTATAAGGAATAATTTAT
GAAATTCATCTCAAGCCTATGTCTCTACCTACTTTACTTTTGTTAAGAAGGGATAAGGCC
TGAGTTGCAATGATAGTGGAAACTTTACAATAAATGAGGAATTCATTCTTGACGCCAATG
GATTTAGTGGGTGGCCATTGTTGTATTTTTTAAAAATATTTTTACTCAACGAGGGATGGG
GTTTTTGTTGATATATTTAGATGAGAGAAATCCAAATCAATCTTTGCGTTATTATACGGT
TGAAAAGAAGGGGCACACAATAATGAAGATAAATCGTTCTTGAATCCAATGCATGTTTGG
TCATTGTATTTTTTTTTAAATATCAAAGGGAATGAATGGGTTGGTTCCTTGATGCTAAAT
TTAGATGCGTGTTTCAAAACTATGTTAACTTATAAGAACTCTAAATCTCAATTTTTTGCG
TGTATTTGCCTTCACTACTACTTTACGTTCTAACTAGCAGCGGTAAAATGTGTGTGCGAA
ATGATAAAATGGGTGACTATCTACAAAAAATTGGGAAATCGCGGATCACTTTATTGAAAA
CCCCCCAGTGACATGTTGTTGTTGTAATTTTTATATTCAATGGAATGGGTTGGTTCCTTA
ATGATGAATTTAGATTTGTTTCAAAACTACGTTTAACCTGTGTAAGAAATCCAATTCTCA
ATCATTTGCGTGTATTTTTTTTACTATAGCTTAGAAGGCTTTACAATAATGAAAATAGAC
TTCGTTTCCAAATTCAATGGGTGTTTTGTCATTGTATTTTTTTTTAAAAATCTTTAACCT
TGATTGGATGGGGAAGGGTTCCTCGATGATTAATTTAGATGTGTCTCAAAATTGATAAGA
AATCCAAAAAACACAATCTCTTGCATCTCTCTTCTTACAAATTTACGTTTGATTGGAAGG
GATAAAAAGCATGCGTGTGTTACTACAAATGGTAACTTGAGAAGTCTTACAAATATATTA
AATTGTTGTATGTAGTTGGTTTTTTTTTCCCAAAAAAAAGGTTAATATATATAAATCTAT
GCGAGGTATCATTATTGTGGTAGGAAAATTAACGTTTTTTTCCAAATTCTCTTTTAGAGT
GTGCCCTCAAAAATATGTTTATCTTGTGTTCTTAATTTATCTAAAAAATTATTTTTACAA
TCAAAACAATTTTTAATATTTCAAAAAATGTTAAAAACAACGTTAGCTTTCAAAATTTTA
TTTTTATTCCTGATTGGATACGAACCTGAGCAACCTTATTTTCTAAAATCTACCAACTTA
ACCACAATTTTCAATGGGAAACTAATTTTTATTTTTTTTTGAACCTACAATCTCTCAATT
AATTTAAAAATTATTTTTTGACTAAAAAACGAAAAAAAAATTTACAATCAATTTAAATAA
TTTTTTGAACTTGTAAAAACTACATTTAAGAAGAAATTTTAAAAATTTATCTATGAGGGA
TTCGAACTCACATCTCTCTTTTTTTTACGCGTTTAACCAACTTAACTACAAATTACAAAG
TTGTTTAATGTGCAATGTAAAATTTACTCTCTCAACTCACAAATTATTTTCAAACAATCA
AAAAACATTAGTAAAATCATCATTTAACCAGAAAAAATTATTTTACCCAAGAAGCTTGAT
TCGAACTTTCCTCACTTTTATTCCCGCGCTTATCCAACTTAACTACACAATATACAAAAA
ATACAAATTGAAAATTTTTTTACAACCAATCTCAAAAAAAAAATAATATTTTAACATTTT
CAAAAACATCTAAAAACAGCAGAATATTATCTCATTTTTTATCCAAAGCGGATTCTTGAA
CCCTTTTTAAAAAAATTTTTTTTTTAGCCCCCAAATTTGATGAAACCTTAAACTTAATTA
TAAATAAACACAATCCAAGCTTTATACAATGAGAAATTTTACAAACTATTATTCAATTTG
ATCTTCTAAATTTAAAAATATATTTTGTCTATAAACAAATTATTCAAAAAAAAAGTTTTT
TTTTACATGAAAGGATTCAAACCTTATATAACGTCCTTTAAACACAAATACTTACAAATA
TATATATTTTAAAATTTATCCAACTTAACTAAAAAAAAATTACACAAAGG
>Unigene0000065
GGGGACCAAAAATATTTTTAAAAAATTCAAGATTTGACTTACAAACTATTTTTTGTCTAT
TTAAATATATGGGATTACAAAATAATTAAAGAAGGGATCAAGAAAAAAATATAGAGAACC
CGTTTTCGGGGAATTTATAAGAAAAACTTAATCCCTCAAAATCGTTTTATCATTAATTAC
AGAAGTAACTAAACCTTGCTTTTCTAATATACGAAGACGTTTTTCTACTGCATTTTTATA
TTTTTGTAAAATTGCTTTGTCCTGTTCATCTTGAACCGTATATAACAAAGTATGTAACAT
CATATAAGCCATTTGATAACGTTTTGGACAAAGCTGTGGTTTACCAAAAAGTTCATCCAA
AGCAGCTGATTGACACAATTCAATTGCGTGTTGATACATTAAACGTTCAGCAGACACAAC
CATCATTTGCGGATCCTGCCCAGGAATACCATGTGAAGCAAGCATTTGAGACCTTGTCAA
ACAATGATGATATTTCTCATTCAATTGATTCAAAACATTTTGAACTGCTGGTGATGGATG
TAGTTTTTCTGCATTTATTTGTTTTTGTGAAAAAACCAAAGCAGATGAAAGTATATGTAA
TGCACGAATGTACAAAACTAATTGTTCAGCACGACGATATGCATCAGAAGAAGGTTGTCT
CGATCTATGTTTACTACTTTCCATAGCAATAGCAATTGGATTAGATTTATTTTCAGCAAC
AGAACATATTGTCTCAATCAATTCTAGCACAAAGCGTAATTTTGCCAATGTTTGATTATG
ACATTCATCCAAAATTGTTTCTTGTTCTAATTCGGGTGGTGGTGGAGGTTCTAAAGTATC
ATCTTCATCCTCCTCCTCCTGATGATTTTTAGTTATTGTTTTATTTAAATTAAATGATGA
AGATGTTGAAGGTTTAATTTTATTGGCCATTTTATTATCTTCTTCTTCATCATCATCATC
AATCATTGTTGATTCGTCCATAAATTCTTCTGTTGTAGTAAAAGGTAATTGTACTTGATC
ACGAATATATTCATCATCTTCCTCTTCTTCTTCCTCCTCCTCCTCATCTTCACTTTCAGA
CATTCTTCCAACATTAACAACCTTCATACATGCTTTAACTTTAATTGGAGGAGGAATTGG
AGATTTGGTTGAATTTTTTAAATTATTTTGTTGTAAATTTTGTTGTTGATTATTTAAAGG
TGTTGTTGTTGTTAAAGGTAAAGTATTTGTTGTTGCTGATTTTGGAATTGAACAAGGAGA
ATTTGTTGTTGTATTTATTTGGTTGTTGTTGTCTTGTAAAATTTCATTAGTTGTGTTATT
TCGTCGAAATTTTGAAGTTTCTATTGTTGAAGGTTTTGGTGTTGTTGTTGGGGTTTGTTG
TTGCTGTTGTTGATTGTAAACGATAAAACGAGTTTGTGGAATTTCAATTTTCTCAACAGA
AGGAATTCTTGTAATTTTTTGTTCCTTCAATTCAGCCATTTTTTCTCCTCTATTAAATAA
ACCATTTTCATTTTTAATATTTTTTAATTGTTGTTGATCTGTTATTGTTGTTTGATTATT
ATACAAATTGTTGTTGTTGTTAATATTTTTGCCATGTTTTCTTTCCTCAATTTTTGCAAA
AGCATTTCTTTGATTGGGCACAGGAACAGCACGAACATTTGATGAAATTTTTGGACGTAT
ATTTGTTGTGCTTACTTGAACTTGTTTAACAGGATTATCAGAAGAACAAGTAGAAGAGCC
TCCAGAATGTTGAAGATTTTGATGAGACTGTCGAGTTTCTTGCAATGGAGGTAAAAAAGT
AAATTCACCAGACTCATTTAATTGAGTAGTTTTTGTTTGTAAATATCCTTGTTTGTCCTG
AGGAGGAGGAATTTGTTTACGTATTGATGTGTTTGGCTGAAAAGTAGTAGTTTTTGTGGT
TGTTGTAGTTGTTTGTGGCAAATGTCTGTCTGTAGAAGGAATTATTCGTTGTTTCATTCC
AGCAAAATATCCACCTCCTTGCTGCTGTTGTTGGCCTACTACAATTTTTCCTGTTGACTT
TGGATGATGAACAGGAGAAGAATTAATTTCAGAAGATAATTGTCTAGAAATATGTCGAGA
TGGGGAACCTCCACAATCAATATTAATTTCTTTAACGAAAAATGGATGGGTAAAGAATGC
ATCAAATTCCATTCGATCACTAGGATTTCTTTTTAATAAACCCAAAAGTAAATTAGCCAA
AAGTGGAGAACAAAAGTCAGGAATATTTGGCCTCAAATCTGTATGTCGCACATAATAATT
TTTTAATGCTTGAGGTGTTTGTGCCAAAAAAGGAGCCTTTCCAGTCAAACATTGATAAAT
AATCGTCCCGATAGACCATAAATCAGCTTTAGCTCCATATTGCTGTGACATTATAACTTC
CGGCGCCATATACATTGGAGAACCACAAAGAGTTCCAGCCATAATACCTTCAGGCAAAGA
ACGAGCAAAACCAAAATCCGCCAATTTAACAATTAACTGAGTAGGTTGTGGTTTGTTTGG
ATGCCGAGGATTGCATAACAAAATATTCTGAGGCTTCAAGTCTCTATGTACAATTGCTTT
TTTGTTTAACGCTTCCAATGCTTTTGCTATTTGTGAGAAAAAATGTTGAATAGTCAATTC
ATTTATTGTTTGTTTCCCAAATAAATATTCAGCCAAATCTCCATGATTGCAATATTCCAT
AACCAAATAAACATGTGTTGGAGTCTCCACACATCGTAAAAGTGAAACTAAATTTTCATG
TTGAAGACCTTTCAGTTCTTGAAGTATTTTTATTTCTTTTGTGAGCAAATTCTTCGCTTT
GGACAAGTTCTTCTTTGCAATTGCTTTTATTGCTACCTCTTTATTTGTCTCTTTATGTCT
GCCTTTATAAACCACCGCAAAAGCTCCATGTCCAATAACTTCTCCACCATAACAAAATCC
ATCAACTTCTTCCATTTTATTTAAATTTTTATTATTTTTAGAATTATTTAACATATAAGA
AAAATAAAAAAAAAA
>Unigene0000066
TTATTTCTTTTTAAATTTCTTTGTTTTTCTGCACAAACAACAATTACATCTTCTGTTGGG
AGACCTTTTCTACGACGCACAGCGTCCATATATTGTCTTGCTTGGTTTTGTATTTGCACA
CTGGGACGGCCAAATTCTTCCATCTCTTCCTCCGTACTCGGCTCCCAAAAGGGATCTTCA
TCAATTAATTGCCAACCAGAAAATTCTAATTGTGCTGAAGCTTTTCCACTACTTCTTTTA
CGTAATTGATCACAAAACGAAAAACTTTCTATAACTGGTAAATGAGCACTAATTTCGAAA
AGTCCACTAATTTCATTAATTTCTTCACTATAAACTTTTGCCCTTTTATTTGAAAGTACT
GCTTGAACTTTTCCCAACATTTGTTCAGGTGTTTGTACTTTACATTCGTACATTGCTGCA
ACTAATCTTAACGCACCAACATGTTTTTTAAGTGCTGCTTTACAAGTTTGTCTCATAGCA
GAAATTAATTGTCCATGTAATTGAGCATTCATATAAAGTTGTTTATATCGTTTTTCTAAA
TTAATCCTTTCTTCATTTTTCTCTTCATTTATTTTTGAAGTACTTGGAGTATCACAGTTT
ATTATCGAATTATCACAATTTTGTAAATTTTCTTCCCCCTTTTCTTCATTTAATTCTTCA
GATGTTCCTTCAACACCAATTATTCTTTTATCATTTTCATCATCTTCAACTAAATTTCTC
GTTTCTTCTTCAGTTTTTGCATTCTCTACTTCAACATTATTTCTTTCAGTTTTATCTTCT
AATATCCAATCTTCAATTATAATACCAATTGCTTGCATAGGTTCATCACAGAGAGGACCT
TGAGCCATTGCAATATGAAAACCTCCTACTAGTGCTTGTTCCAATGGACTGAGATTAGCT
TCTCTAATAGATGCAGTATTTCCTTCCTTCTGTTCAGAATCTCTCAATTTGTTAGTATTT
TCATTATCTTCATTATTATAAAAACATAAAGCATTGTTATTGAAAAGAATATTTAGTCGA
GCTTTTGTTGGTCCAAAAGAAAGAATATTTTCAGTAAAAAGTTGTCGAATTTGTATAGAA
GGCTTCTTTGCCCACCAAGATCCACGAAGTTTAGGAAGACTAATACTTGCTTGCTCTGCT
AGTTCTAAACGAAAAGCTTCAATTTTAGAACGATGTTGGGCAGTAAAATTGCTTTCCTTG
AAAGAATCAATGAGTTGACTATTACGCTCCATCAATTCAAAAAGTTTATTAGTTTCTGGC
TCCTGTCCAGTTAAGGGGACGGCTCTCAAACGTATCCTCAAACCAAATTGAGGCATAAAA
CATTCTGTAAGATGATCAGTGAGTATTTTTGCATGTGATAAACGTTGATCAGGAACAACC
AAAGTTTCAAGAAATGGAACAATTGGTTCGGAAACAACCAAATCTGTCTGACCAAGCGAG
TTAAGATCCTCAATACATTTTTGTAGATGTACCTCTCCAGCAGTTAACATCAAAAATTCA
TTTTCCTTTTGCTCCACTATACTAACTGCTGAATCTAAAACTGCCAATTGTCGAAGAGCA
GCCCGCAACTCAGCAAATTCTGCCGGCCCAGATATAGCTGGCTTTATTGTGACTCGAACA
ATTGGATCGGCAAATTTTCCAAGTTGTTTAGCTCCTTCCATATGAGGGATTTCTGAAGGA
GATAACTGCCGATTGCTAAACAAAGAACCCCCAATCCACTCTCCACCATTAACTTCAACT
CCGCAGATGCGCCCACAAGGAATACGTTCAACTTCAAGAAGATCCCTACCAAATAAAATA
AATAAACCAGTAACTGTGAATTCACGCCAACAATCATTTTCTTCTAAATTATGTCGAGAC
TGTGCAGTTTGATTGATTTTAACATTTTGTAAGGATTTAAAAACAAAAATTTGATCTCCT
TTTCTTAAAGTTCCACACATTACTCGGCAAAGAGAGATACGACGTTGAATCTGAACCTGA
TCAGATGCGGCAAAAGCTTTAGCAACAAATCCTAGCACTAATGGATCCTTTGAATCACAT
CTGCTTAAACAATTAGCTGTATAAGGCAAATGAGTAGATAATTGAGTTTTATCTACTAAA
GTGCCTCCATCATCTTGAACAAACAAGTCTCTAATCCTATTCCAATCTGACAAAGAGTCG
TTTTGTGGCATTTTATAAGCATTTTGTGCTGAACAACTTCTAGCACAAGCGCGAACAATT
GCTGAACTCAATGGGAGCCAATTACGCATTAATTCTGGAAATGCCTCATCTCCTCTTCGA
CTTTTTAAACTTGGCAAAGACAACTTGGAAGCAATTTGACTCAACTTATCCACTGTTTTG
TCCAAAAGTGCACATTTATGAACTTCCCAAAGAGGTTCAAGCACAAATTGATCAAACATA
GTTTTCTTATCCTTTTGTTCAGCGCCAGAACAAACTTTGTTTGTTTTAGTTGAAAAATAA
TGGTCTCTGGAAAAGAGATGTTGAGCTAATTCAGTTCTTAATTCAGATATTTCTGTTTTA
ACGTCTGCTCTCTTGTTTTTATTTGTCTCTTCGGATAACCATGTTTGTCTAGCAATTAAA
CGTTTAGCCCATAATTCGGCAAAATCTTCAATTGCAAAAGCATAGCCATAAAGTGCTGAA
GCGAATAAAACATTCCCTTTAGATGGATCAAAATGCATTCTGGCCTCTACCTGATCGAAT
ATTTTCCAATCTTCTTCAAATAATTGTCCTTGAATAGCTTTTGAAAGACAGGCATTCATA
AATTCAATAAGCTGTTGTAAATGTTTGTGTGCTTCTGTTTCAGACATTTTAAGTTCAACA
ATCAATCTATCAATTTTATTAAGCACCAGAATTATGTCTAATTTTTTGATTAATGCTAAA
CGTATAAGTGATTCAGTTTGAGCACAAACACCTTCAACCACGTCAACTAGAAGAATACCA
ACATCAGCTAAATTTACAGCAGAACTAACTTCATTGCAAAAATCAACGTGACCAGGGCTG
TCGATCAAATTTATTAGTAAAGGTTCATAATAAAGAGTAATAGCACTTGATTTCATAGTA
ATCCCTCGTATTTGTTCATCCTCACGGCTATCCATATAACGGAGTTTACCGGCCAGCCTA
GCAGAAATAATTCCATTAGCAGAAACTAAATAATCAGCAAGTGTAGTTTTACCATGATCC
ACATGGGCTATAATACAAACATTGCGTACCATTGACGGCGGACTCTCATCGAAAGCAACA
CACAATTGTCGATCACTATTTGATGCCATTTTTTT
>Unigene0000067
AAGTTGAGAGTTACAATGGTCGAAAAAAATAAAAGCTGCAAAGATGACAAATGTAGTGTG
GTCCATTATTAATTTGGAATTGAGTTACAATGGTTGATATTTTATTGTATGCATGGCTCC
TGTTTTATGGCATGTGATGAAACAATGAAGGATCCACAATTGTGTGTATACACTCGGTAG
ATAAGATTTATTTTGGAATTTTAATAAGAAAACATGAAAATGCACATGTACTAGCTAGTA
GTATAAATAGGAGCAAGAGAGCAAACATTTAGTACTCACACTGAAATATAATATTAGTAT
TTGAAAGCCATGGCAGCTTCCTTCCCCCAAACCCTAATTCCTCTTGTTTGTTCCATCACC
TTCCTCCTCGCCCTGGCAACCACGCCGGGCGATGCGACCTCCCGCACTGGCCACACGTCC
TCCTTCAACCAAAAGCCGCCGCCTTTGAACACCGAAATCCTGGAAGGCGACGCCCACTAC
GTCACTGACAACAACGGGGTTGACTTCATCCGCCTGACGAAAACCGACGAGTCGGGCAAG
GCACTCCAATACAGTGCCGGGCGAGCCTACTACGGGAAACCGCTCAAATTCTGGGGAGAG
GGGATGCAGATCGACTTTGAAGCAACCATGAAATTCAAAATCAACCCCAACAGCGATGAC
AATGACCCGGCCGACGGATTCTGCTTCTTCATCGAGCCCCTGGAGGCCCCTATGGGTGCC
AACGGCAGCAGCTTCGGAGTGTTCGACTCGTCCGGCAAGAAGGACTCAACTTTCGCCATC
GAATTCGACCCCTACATAAACACAAATGATCCGAACTACCGCCATGTTGGGATCGACATT
GAATCTACTAATTCAGTAGTAACCATGAAGATCGGCGACCAGCTTATCGGGAACGTGGTG
ACCGCCCAAATCAAGTACACGGCAGCTACGACAATGATAAACGTTAAGGTCACCATCGGC
TCGAAGAATTATGAGATGAGCTGTTTGAAAGACTTGAGTACCGTTCTTCCGCAGGTGGTT
AAATACGGATTTTCCGCCGCCACCGGCGGCCAAGTCGCCGTTCACGACCTCATATCCTGG
CAATTCACCACTACCCCCAACACCG
>Unigene0000068
ATGAGGTGATATACATGAAAACATAGCCAAGGGATTGAGCATAAAGCTCTTATTTAATTT
CTAGACTTAACGAGAGGATACTCGCTCGATCGCTAGTCCTTATTCACGGCATACATTATA
TAATCACACAACTTGACGAATGCCGCCGCTGCCCTTCACGGTGTTGGGGGTAGTGGTGAA
TTCCCAGGATATGAGGTCGTGAACGGCGACTTGGCCGCCGGTGGCGGCGGAAAATCCGTA
TTTAACCACCTGCGGAAGAACGGTACTCAAGTCTTTCAAATAGCTCATCTCATATTTCTT
CGAGCCGATGGTGACCTTAACGTTTATCATTGTCGTAGCTGCCTTGTAGCTGATTTGGGC
GGTCACCAATATCCCGATAAGCTCGTCGGCGTCGTCGCCGAGCTTCATGGTTACTACTGA
AGCAGTAGATTCAATGTCGATCCCAACATGGCGGTAGTTCGGATCATTTGTGTTTATGTA
GGGGTCGAATTCGACGGCGAAAGTTGAGTCCTTCTTGCCGGACGAGTCGAACACTCCGAA
GCTGCCGCCGCTGGCACCCATAGGGGCCTCCAGGGGCTCGATGAAGAAGCAGAATCCGTC
GGCCGGGTCATTGTCACCGCTGTTGGGGTTGATTTTGAATTTCATGGTTGCTTCAAAGTC
GATCTGCATCCCCTCTCCCCAGAAATTGAGCGGTTTCCCGTAGTAGGCTCGCCCGGCACT
GTACTGGAGCGCCTTGCC
>Unigene0000069
AGAGTTTAGATTTTTGAAATTAATTATCAAAAACTTCTAAAAATGGAAGAAACGTGTGAA
ATTGATGAAAACATTGCAGTTAAAGGGGACTTGGAACTCAATCTCAACACATTAAAGATG
GTTCCCTGTCCGTATGTCGATATTATTACAGAATTTGCGGATGTTGAGATTTTCCTTATT
TCTTTCGATTCATTACTTTTGGAATTATGTGCTCATCGATATCATAATTGGATTTTGGGG
GGCCAAACAATTGTTATTAGTGAACAGTTAAAACACTTTCTTTGTGCTCTAGAAGAATTA
AATGCAAAATTCAAAATTGTTGTATTTTCTGATTTGAGTGTTTTGTTCAACAAAAATGGA
TATTTATCGTTTTTGTATTCATATCTTTTACGATTTTTAACTTCAAGTAAATGGAGTGGA
GATATTGAGATTTTTAATTCTCCGCTTGATAAACGTTGGAATGTTTTTCTTCATCAATTA
ACGCCTTCATTTATTTTAATGTCATTAGAAAATGCTTCTCCGAGGGAAATTTTTGGGATT
GAAAAATTAACAATTGATGAAAAAGATAAAAAGAAGAAGCAAATAGCAGTTTACGAGGAT
ATTGATTTTGCTAGTTTTTTTATTTCAACATCGTTTCAATTAATTAATGAAGCAATCCCT
GTTGTATTATTTAATGCATTTACTATTAATTTCACTTCTGTTATGTCTTTTCGTTTCTCT
ACAGTGCCAATAAATATTGCAAATCTTAATAAAAAGATAGCCGCTTTGTGGACGAAAATA
TCTGAAGAAAAGCAACTAAACAAAATTGAAATTCAACAACAAATCCAAAAACAAATTTGT
GAATGTAAAACTGCAGCACAATTTTGGGCTTATGTTGTTTGTAAAGCTATGAAAGATAAT
GACAAAAAGGATGATAATTTTGAATATGTTTGTATGTCTGTTATTTTGTCTGCATTGGTT
TGTGCAAGACTTGGAACTGGAAGAAAATATTTGGAAGAAGAAGAGAACAATTGGAGAAAT
GATCCTGCTCTTAAAAAATTTCAATATTTACAGCTTAAAGGAAAGGCATTTTTGGAGCAA
TCTTTATTGAATTCTGAGTGCATCAATTTTCCCCTAGAAGATTTATGGGATGGACGTATG
GTTCTCTCTCTATACAAGAAAATTGTAGACAAAAAGACGATCAAAACGGATTCCCAAGAC
GATACAGATTCCCAAAATTCCAAACCAAAAGGACCCCAAAAGTCCAAAACAAACGAGCCC
ATAATAACCAAAATAGAAGAACCCAAAAAAGTTGATTTACAAAAAGATCGAAAGAAGGAA
AGACAAGAAGAACTAAAGCACAAAAAGGCGATTAATGCTCAAAATAAACGCAAAAAACAC
AATCAAAATAAAAGCCATTCCAGTCAAAACGCTGGTGAGGGAGATCCCCTTGATCCTCCT
AATTCGGAAGGTCTTGAGCAAGCAAATAATACATTAGAGTTAAATGGGCATTGCCATATT
AATGGTACCCAAAATTCTAATCAGATTTTGCCTTTGCGTCTGCAAAAAGAATTTGCGGAT
CTTCATGGAATTGTTGGCTTCAAAGTTTCAATTCCAACAGATGTGAAAGAAGAATTACTT
GACCAACTATCCCCGAGTGAGGCTCCAACGACAAGAATGGATCGTTGTCAACTTTATGCA
ATTAAAAATGAATTTTTGGATCAATACATTCCTGATGTCCAATCGTTGTTGACTGACACA
AAAGTCGTTCCTTTATCAACTTTTGAGCATGATTATGCTAAAATTATTGAACATGCATAC
AGGTGGAATTTTGAGCCTATTGGAGATTCTTTAATGTTACAAGAAGAAAAACAACGTGAA
TATGAGAAAAAACAACTTCAGGATGCGAGAAAGGCGAGAAAATTAATTTGGCAGAGACAA
AATTTATCAGCATGGTATCAACTTTTTTCTGATTCATTGGAAGGCCAGGGAGGCCAATTA
CTCGTCGATTTTTCTCGTGTAGTTAAGGCTCCAGCAATTACTGAGGATACGGATAATGAA
AATAGCCGTCCATCTTCTCAAATGAGCAAGAAAAATGTTCAGAAAAAGGAAGGGAAAGGA
GCAAAGAAAGGAGGAAAGCCGGGAGCTGGTGGTTTAAGTAAAAAAGATCAAATTTTACAG
CAAAACATTGATGCAAAAAGAAAACAACAAATAGAAAGTGATAAACTTAAAATTGAATAT
GCCACGAGATTAAAAACTAATACTTTAAATGCATTGGATGAATTGTTGAAACGTTTAGAT
TTAGACGAATCTAAAGCTCTTTGTATGTATCAGAAAGTTATTCGTTATGCTGATGTTTTT
ACTGAACAATTAACTACATTTGAAGATATAAATCAAAAAAGACAAGGTGCACTTGGATTA
GTAGAATCGGTTAAGGCGATGTTTGTAAAATATTTTAATTTTATTGATGAACAACAAAAA
GAAAAGATCCTCTATTTTTGGGCATCCTTAGGATTTGGAAAGGCAGAATCGTTAAAGCGT
CGACCAGACAAACAAATGGATTTACAAATAGATTTAATTCATTATCAATTAAAATATGGA
GGCAGAATGATTGATGTTTTAACGGAATTGGCAACAAAAAAAGATGACCGTGTTACTGGC
TTTAGCCCTGATGCTTGGCAACGAAAGATGCTTGATGCTGTTGATCAAGATAAGAGTGCA
TTAATTGTGGCTCCAACTTCAGCTGGTAAAACATTTGTCTCCTACTATTGTATTGAGAAA
GTTTTGAGAAAAAGTGACGACGACGTTGTTGTTTATATTTCACCTTCAAAACCACTGACA
AATCAGATTGTTGGTTCTGTTTATGCACGTTTCCGAGGGAAGGCAATGTCAAGTGGAAAA
GTTCTTTACGGAATTTTTAATAATGAAATTATTGATAATGTTTTGAATTGTCAAGTTTTG
GTAACAATTCCTGAATGTTTTGAGCAAATTTTGCTTTCTTCTGATCCTCGTTGTCAATCT
TTTGTTTCTCGAATTAAATATGTAATTCTTGACGAGGTTCACTGCATCAATCAAAAAGAC
ACACAAGGTCGTTCAATTGGTGATGTTTGGGAACATATCTTTTTACTTATTCGATGTCCT
TTTCTTGCACTCTCCGCAACAATTTCTAATATTAATGAGTTAAAAGAATGGTTGAAATCC
GCCGAATGTGCAAAACCTTTGGAAGGGTTACCAGCACGAGAAGTTGAATTAATTACTTAT
GATGAACGTTGGTCAGAATTAGAATTGAGTTTGCAACGACTTTCGGTTTGTTCAAAGGAT
TCAGTAAGTGAAGAAAATGGTAGAGAATCAAAGCAAGAAAATACTGAATCAAAGAAAGAA
GATGAATCGAAAGCAGACTGGAATGATGTAGTGCAATATTTTAATCCATTTGCTGTTTAT
AAACTTGAAAAGCTTCGAATGTTTGGCATTCCTGCTGATCAACGTCTAACCGCACGTCAG
ATTCTCGAACTTTACGAATTTATGGCTAACATCGATGATAGTGTTAAAAAAGATTTTGAA
CCAACAAAATATTTTACTCAATTATGTCGTGTTGACGAGAAATCCCCAGATAGCGGTGCT
GCTTGGTTAAACAGAAAAGATTTGCGTCAATTCGAAAATGCACTCAAAAATCGTTTTGTT
CAATGGATGAATGAAGATAAAACAAAAATTGACAAAATATTTGAAATATTAGAGAAAGAA
GTTGGTGAAGAATTCGAAAAACGTTCAAAACCTTATGACATGCGTAAATCGGCTCTAAAC
AATATATTGCCTTTGATTGATCAACTCAAAAGGAAAGAGCAACTTCCTGCACTTTGTTTC
AATGATGATCGTGATATTTGTGAAAAATTGGCAAAACATATTTTTAACGAATTAAAGAAA
AGAGAAGAGACTTACAAAGCTAGTCCAGAATTCCAAAAGAAATATAATTTAAAAGCTGAA
GAGAAAGCTTTAAAATTGGCAAAACGCAAACGTGATGAGGAAGAACGTGCTGCAAAGCGA
AAGAGTAAACGTGTTGATGAAGATGGTAATGAAGATCGTTTTGAAAAAGATGATATGCCA
GAAGATGGCGATGCATTTGCCTTAATGAAAATTCGTATGCGTGAGGATTTGGAAAGATTC
AAATTGTGTTGCCGTTGGAGCGATGAAGATATTTACAACCGTTGTATTGAGAAATTAAGT
AAAAAGATAAAACGACCTGAAGCTCGATCGTTACTTACTCTTTTTGAACGTGGAATTGGC
TTTCACCATGATGGTCTTTCTAATGCAGAACGCTCAGCAGTTGAAGTGCTCTTTCGAAGA
GGATTTTTAGGGATTGTTTTTTCAACATCAACACTTGCACTTGGTATGAACTTGCCCTGC
AAAACTGTTATATTTGGAATTGATACGCCAAAACTCAATCCCCTACAATTTCGTCAAATG
TCTGGACGTGCCGGACGTAGAGGTTTTGATCCAGCTGGAACTGTTATTTTCATGTCGCTT
CCAACAAATAAAATTCGACGTTTACTCACAGCTAGTCTTGCTACATTAAGAGGAAATGTG
CCTTTTACAACAGCATTTCTTCTTCGATTAATTTCTTTTGTTAATGGAGAATTATCTAAA
GAACAACAAAAATTATTGAAAAATGCAAGAACTCAGGGAGGTGGAAAATCTTCAAAAATA
GACAATAATGACGTTTTAAATGAGGAAGTGCGAAGAAAGGCTGCTTTAACTTTATTAAAA
GTGCCTTTTGTTTTGCAAACGCATAATAGGAATTTTAGTAATTTATTAAGATTTTTGACA
TTTTTCTATGTTCAATTGCTTAGAAGAATGCAATTATTGGATGAAAAGTGCATTCCACGA
GGTTTTGCTCATTTTGCCTTACATTTGAGTCAATATGATCCTGGCAGTCTTGTCTTCATT
CATATTCTTCAAACAGGCGTTTTACATCGTTATATTCATAACACATATGAAGATCTCTAT
CACGAAGATCATAGAACAAAAGCTAAAGAAGATTTAATTTTTATATTGGCACATATATTT
ACTCAAAAACTTGTGTCTTTAAACATTGTTGATGAACAAAATTTAGAAAAAGAGTCTGTC
CTTCCTGCACTTCCCACAAGTATTGAAGATTCAATAAATGAATATAATAAATCTGTTGAG
GAACTTGCATTAGCTTCATTGCAATTGGGTTCAATTAATCGAAGACTTGAGAATCCAATT
ATTGCTTTAAGTGGATGTACTGAAGAGTCGTTAAATTTAAGTAGAGGCCAAATCGATTTT
GCTTCAGTTTTTAACAGTGATTTGCAACTTGATGAAAGATTTATTCCTTTTGTTTATATC
GATAGATTTGACCATCGCGGACGAAAGATCTACAAAAATAGTTACGCGTTGGACTTTTGG
AGGAACCCGGATGCAGATGCTTTGGTCACTCGCAATCGTTTAAGTGTTGCTGAACGTTGG
TATTTAATTAATGAATTTAGTAAATTATTGAGTGATATAGCAACTGGAATTGATTCAATT
GCTAATAAAAGAGATGATTTACATAAATTAATAGTTGGTGTACCTGCAGAAGAGCGTCTC
GGAATTGCTGACGAATATGAAGATAAATTTAGAAAAGCATTTAATATGAAAAGAAGATTT
GTTGAAGAGAAGACCGGTGATGCTGAAACCAGTGAGAAAAAAGAATTAAATATTCAAGAA
AATGAATAAATAAAAAAAGTGATAAATAAATTTTAAAAAATATATTCGGCCAATCTTTGT
TGTTTATTTGTTGAAATTACTTTCTCC
>Unigene0000070
GCATAAAATTTTAAAGGAAAAGGAGGCCAATTTTTCCAACAGCAAAGTTGTATCAATAAT
TTAAAGAGCCAATAAATTTTTTTCGCCCATGCATGGAAACGAGGGTCGCTCGGTTCCAAC
TCCTTCTCTGAAAGAACACGAGCTCCAGTATGACCAGTAAATTCGCCAGGCAAAGCGAAA
CCATCCTCAGCCCATTTAGACATCTGATCATCTACATCCTTCAGTTTCTTCCTTGCATCA
TAATCGTTTGGATCTCTTTGCAATCTTTGAGTGTAGCGTAAACGTTCAGAGATAAGTTCG
GACACACTTTTTGCAACTTTTGTCGCACCAATCGGATCCCTAGATTGCGAAACAGTGGAA
AAATAAGCCGGTGTCTCACTTTTGAGAAATGTAGCTTGGGAAAGTTGAGCTGATAAAATA
GTTGCATGAAGAACAGATTCAGCTTTTTGACGTGCAACCTGTGATTCAACATAAGCTTGA
ACTCTATCCATTAATTCTGCTTGAGAGGGATTATCTTCCTTAATATCAACATCCTCCTTT
TTAGTAATTTTTGAAGTTGAAGGTAAGCTGAGTTGAATTTTTGATGGGATGGATAAGTTA
ACATTCTTTGTTGAAGGTTTGACAGTGTTAGGTGCAACAAATTTTTCATCAGAGGCTGAA
GAAGTCAAATTAGTTTTAGAACTAGTCGTCGCATCTACTTCTTGTTGTTCATCAGCAATA
TTCGTAACACAAGATTGAATAACAGATTCAACATCAGAAATACATGGTTGCGGTTCGTTA
ATATTCCGGTTTACGTGATTACTAGTTGTATCAATTTGAGACTTGGAATTTTCTGCAGGG
TTCTCTTGTAAATTACAAATTTTCTTCAAAAACGCTTCTCGAGCAATCAAGTGTCCAGGT
CTGTCCCAAGAAGATACAGCAGGAACATCAACAAGTTCAGGTTTTAATTCAGTTTTTAAA
TTACTTGGATCGATTAAGGGAATAGCAGGTTTTTGTTCAATAGGAATAACAGGACCAATA
AATTCTGAACAAGTAGCCAATATCGGTTCTTTTGTCTTATCCTTTTTCAGCCTCTCTGCT
GCTTCTAAAGCAATTTTATAAGCACTTGGACTAACAATATCAGGTGGTGGAGGATGGTTC
ACGAATGAAGCAGCAAGAGGTTTTTCTTCAATTTTTAGGGCATTTTCAGGAGGGAGTTGA
GTATTTAGACTTGTACTTGCTTCTTGAATAGCCAAATAAGCCGATGGTATATTTGTTCGA
ACTTTAGCCAACGCAGTTGTTAATGGCCCAATCTCACCATATCGAACTAAAGGCCCAGCA
GTTCCTTCATTTGTTGGAACATTAGTTGCTACACGATGCTTAACGCCACTTGAAACTGGG
AAAGTCAGGCGAAGCTTGTTTTCTTCTCTTTTAACCGCCTCTTTTCTTTGTTCCGCCTCA
ACTTTCCGTCTGTCAGGTGCAGGACGAACTGCTCTATTAGAGAATTCTCTATCTTTGGAT
CTATCTCTTCGTTCACGATATTCATCATAACGTTTCATATAACGCCTGTCTTCATCTTCG
CTAGAACTTCTACCTCTTGGAAGTAAATTTTCCTCATTCTGAAGTTGTTTGCAAATAGCG
ATAAGTTGATTGACAGATTTGTTAGTCATAGACTTAACTAATTCTGCACCTTTTGGCAAT
TTGCCTTCCATAGCTAGTCTTGTAGCATTTTTAGTCGCAATTTCAAGTAATTTTTGTTTA
TCAATATGGCCATGTTTATCCGTATAATCAGCTTTACTGAAAGAACTCCTCCGTGATGAT
CTGTGCTCTCGTATAGGTGAAATTTCCCTTTCACAAGCTCTAACAGAATGTTGAATTCTT
CGATGCCATGATTCTTCAATTAATCGTTTACGTGTTTCAAACGCTTTGCGACGATCAAAC
TGTGGTAGAGGAGTGAAAGAACGACTACGGCTTCGTCTATAAGAACTTGGACTGCTATAA
GTGCGAGAACTTGAGCGAGACCGGCGTGATTTTCTGTAAACTGACGTTTTATGATGATGA
CGAGAACTTGATCTTGAAGAAGAACGTGATGACTTTCTAGATTTTTTCCGATCGGTATCT
GCATCATGCTTTTTTGTACGTTTAGAATGACTCGTAGTTTTAGAACTTTCACTCTTAGAT
TTCTTCTTTTTATGACTTTTTGATTTTGCCTCCTTTGCAGTTTTATGTGATTTTTTATGT
TTAGTTTCGTCTAGGTTATTTTGATTCTGTCGTAGTTTTTCTCGCCTTAATCTTTTCGCA
GCTTTCTTTGCTTTTTTTCTTGCTCTGGCCTCTAATTCTTCTTTGTCAACATCAGCTAAA
ATTTGTCTTGCCAATCCTTCATCAACATCTATCAATTCATCGTCATAATCAAGGTCCTCG
TCTTCTTCAAATTTCTCTTTAGTTAAAGACCTTTCTTTATTTTTATTTTCTGTTTTAGCT
CTCCATTCAGAAACAGCAGCTTCTCGATGAGCTTCTGTCACCAAACCCATTTGTGTGCTT
CCCTCAATTAAACTAAGAATTGAATTTGAAGTATCATGAAATAGAGGACTAAAAGAGCTA
TCGCCATTTTCCTCAATCGCCTTTTTAAGTGAAGCATCAGAAGCACGTTGAAATAAGGTT
TCTGGTTTGGAAGATTTGGAGGAATCTTGGACTGCTTTCGAAGGAGAATTTAGATTTGTC
CAATTTTGCTGTAATTTGATTGTAAATTGTTTATTTTTTTGAAGAGGTGGCGGAGGCGGA
GGGGGCGGTTTAGTATCTTCAGACTTATCACCAATAATTGGTTTCTCGGGCACAACCGAA
ACGCTGGGATCAACAGTTTTTCCTGGTTCAGTTTTAACATTTTCTTCAGCATTTTTTACA
TTTTCATTAGAGAAAAGCCAAGGAAACACAGGTGGAGCTTTCTGCAAAATTGAGGACAAA
TCGTGTTTCTTCTTCTTTTTTTCTTCCTTTTCAATTGATTTTTCTATAGATTGATCATCT
TGAATTGTTGGTGCTGGCCTTTTTTTATTAGGTTTTACCTTCATTTTATTTTCTTAA
>Unigene0000071
TTCTTAATTTAAATGATATGAAAGGCAAAAATAATTCAAATATTGCCTCTTCATGGCCAA
TTATTGTTAATGAAAATGCGCTCAATGAAGCTAGCATATTGCCTCATCTATTGCACGAAG
CTAATGAACAAGCACAACAGCAAGTAATTGAAACGATGGAAGAAAACGAGGAAGTCTGCG
ATGAAGATCAGTTACAAAATATGATAGAGAATTATAGCAAACATGTAATTAAGCAGACAC
AAAATCAACAAATGGAACAGACTAACAAAAATTCTTCGAAGATTGCTGAAAGAAGTACTA
GCCACTTGCAGAAAAAAATAACTGCACAACAACAACAAACGCCAATGAGCCATTCACATC
CTTGTTTATTTTTGGATGGAACAAAATCTAATGAAGACAGTGGAAAGAGGCCTGACAATC
TTCCTCAGCAAACTACCAAAACAACAACAGAATTTCCCTTCAAAAATAATTTGTACAAAT
CAGAAAGTGATCGAACAGAAAAAATATCGACTAATCAACAATTAGAAAATGAAAATAAAT
TTTTGAATGGAATACAGCAACAAAATGTTGATCAAAATTCAACAAATTTGATTCAACAAA
AGCAACAAATTGAAAAATTACAACGTAAATGTAATCGTTTGGAACAATTGGAATCTTCAT
ACAGAAAAATAGAAAAAGATTATGAAGAAATGATGGAATGTGAAGAAATAAGTTTAATAA
CCTTTTATAAATTAGAGCATCAATTGAGGTTATTAGACATTGAAATTGAACAATTAAAAA
TTGAAAATTTAACTGAAAATGTTCCAAAAAATGATGAATTTGGTCAAGCGAAGATTTTGG
AAGAAAAAATTGAAAATTTGGAGAATTCACTTTTAAAAAGTCAAGAAAAGGCAAAATTGG
CAAAAGAAAGAACAACTTCAATAATTCATTCACAACAACAATCAACTTCAAATAATTCAA
ATATTTTTGGTTCAATTTTGGCAGCCAGTCGTTTAATTGGCGGGGAAATACAAAAAGTTG
GAAAAATGAAAGCTCAAGAATTTTTGCCTGTTGGGACAGAAGAATTATTTAATAAATTAA
ATAAAGAATTGGATAATTTATTAATTGGGACACCAGAAAAAGGGCAAAATGAAAATAATG
AAAAAACAGCAACAACGTCTTCCAAGTTTGTTGATTTATTGGATATTCGACGATTTAATG
TTTTTTCGACTGATTTTGATCAATGGTCAATGTCTGCAACTACTCGTGATCAGAACAAGG
AAATGTCTCTACCAACAAACATGAGCGACGAAAATCGAGAACAATTGCTTTCGTTATTGG
GTGATGAAGAAAGAGGATTTGATGAAAATAATTTTTGTGAAAGCAAAGGAGAAGTTCGAG
TTTTAAGACAAAAAATTTTGCAAAAAAGAAAAATAAAAAGTCAACCAAGGTCGTTGATGG
AGAAGAGAGCAACACACAATTTTAAGTTTGACTTGACAGAAGAGGAAAAGGATAAAATAA
AAGAGCCGATAAGTGAAGAAAGGGAACAAAAAATAATGAAAATTTTAAATAAAATAGTTA
ATAAGGAAGAGGAAGAAGATGAAAATTATGGCAAGCAAGAAGAAATGGAAAATGATCAAG
AGGAAAAAGATGTTGAATTGAGAGATAAAGAAATTGAAGAAAAATCAACTCAAATTGAAA
TTAATTTGATAAATTTAAATTCAAAAAAGGAAGAAAATAAAAAATATATTTATGAAGAAA
AAGTTTTTGATGAAGAAAATTATGGAGAAGAAGAAAATTCTGTGTTTGAATGGACAATTG
AAGAAGATGATGGAGAGATTGGTGTAATTCCAAGTATAGAATTGTCTGAAATGTTGGAGG
ACATTTCTATTCTTCCTCCTCTTCCTCAAGAATCTTCTTTAAAAGTTTCTTCAACATCAA
GTACTTTATCTAGCACAAAATTAACAACGACATTTTCTCAATCAAATAATTTTTATAAAA
TTATTAATAAAATTTCAAATTCAAAATTTTGGATTTTATTAAAAATTCCTTACAAAATTA
ATTATTTTGATTATTGCCGACATTTTTTAATTGTTTGTTCAAAAAATAGAATACCTTATT
TTATGATGATTTCAAGTTTGAAAGCTTTACAAGGCAAAAGATGTTGTTCACCACAATGGA
ATAAATTGGGAATATATGCTGATGGAGTTTCCATAAATGACGATGGCACCCGTTTATGGC
GTATCTGGAACGGAGTCGGATTTTCACCAAATTTACAACTCGATTCAATTGGACCTTCTT
CAACATTTTCTAAAAATTCGCAATGGTATCAAATGACAAGTAGAAATGAGGGATGTCTTT
TACAAGTTGAATTAACAAGTAAACATGCTTGGTATTTAACTGATAGAGGAGTTTTTGTCC
AAATGTTTTTACCAGCCTCAGGAATGGGTTATTGGTATAGAACACAAGACGATGATGAAT
TAGATGTTTTTGTTCAATTGACGGCATCAGATGAAGCTGTCTGGGTATTAAATAATTTTG
GTATGGTTGCTGCAAGAGTTGGGCTTAGAAGGTGTCCGATGGGTGTTGATTGGGCATACT
TGGACAATCAACCAAAAAAATTTGTCTCAATTTCAATTTATAAAAGGATAGGGTTTGGAC
TTGATAATCAAGGCATTATTTGGTTAATTAATGGTGTGGGACTGGAAAGTCCTTTTGGTG
TTGATAATTGGTTTAATTGTTCTCCCTTACAGGTCAATTCAATACCAAAAATGTCACCAA
TTAATGAATGGCGATTAAGTGTTGGATCAATTGGGATTTTTGTTAATGTTGGAACTGCTT
TGATTTATTTGCCTGAACCTTTTATTGAAAGGGACGCTGATGCAGAAATTCTACTTTCAA
AAGCACGAGAAATGCCTGAACGCACACTTTCGGGAGGTTCAGCAACTTCTTGGTGTGAAC
TGGGTAAATAAAAAATTGCTCAATAATTTTTTGTTATTT
>Unigene0000072
GTTATGGGGGTTTGGCATTTCTACACTTGGCATTATGACACGGTCCGACAATAAAATAAA
GAAATTTTTAAAAAAATGTTTAAAAATCAAAAAAATAAACTAAACATCCAAAAATTCAGA
AATAACATCAAAATCATCAGCATCCAATCCCAATGCTTGATGGACCATTTTTGGAGAAAC
TATATCGCCTGGACGAACATTTGATTCAAGTATTTGTTTAGTGAGATCTTGAGCTATTGA
ATTAGCCAAATGAGTTTCTTCTTGATCAGGTACCAAAGCATAACTAATAGCTGTAGGCGG
TGTCTGACTCAAACGCTTATTTTGAACAGCAGCTAATTGATGTAACATTTCCCCCGTTTT
GTCAAGTTTTTCATTCAACGGATTGGAAGCAACAGCATTAGGCTTTTCTATTTCCTTTCC
TTCAAGTGCCGCTATAGTTTTGCTATGTTCCCCATCAGTAAGTTCATCAAACATATCATC
TACAAAAGTACAATCATCTACATTTTCAACCATTTGACGAAGAGAAAAAGCATCGCTAAC
ATTGTCTTGGTCACCATAACAAGATAAAAGCAATTGACTATCTCTTTTAGAAAGCGTTGC
CCAAGTCGAATCCCATTGTGGTGCAAATGAAGCAAAAGGACCCGGATTTGTATAAGAAAT
TAAAGGAAATTGTTGATTTATTTTAGGTTCAAAAGCTTCAATTAACATGCCAGGATTGCC
TTGTTCCAAAGGTTTTACCAAATCTCCAAGTTTCAATTTTTGTGGAAAATTTCCTCCTCC
ACCTTCTTCATTATCTCCCTCTTCTTCCTCCAAATTATTTGAAGTAAGCAAATTTAATGC
TAAAGCTCCATTTTTATTGTCAAAATAAACTAAATTGCAGTTTGGACGGCGAGAAGTTAA
ACGACTCCTAATAAATTTTGGAGCAGATTCAATTATATCTCGTGGAGTTTCGTTATCTTT
TATCAAAGCATTCATCCTCTCCCTTTCTTTCGTATTTGCAATAAGTTGTTTCTGAATTCT
TTTCCTCTCGTTGGGTATTTTAACCCCAACTCTTTCAATTGGGACCATTCTTCCAAAAGG
TAACGCATAAATTAAATAAAGCAAATATTTTTCAGAAAAATAATATTTGATTAATGTTGA
AAGTTTTTCTGCTGCCAAATAAAAAAGAGAGCCTTCAGGATTGTAAGTTTGGGCATTTGA
AACAATTAATTCAACATCTGAACGAAAATCGACAAGTTTGGGATATTCGTCTTGTTCAAT
TTTATCTCGAATCATTGCAAAAGCCATTGGAGTTTGAATCAAATTTTTGTAATCTGGAGC
TTCTTCATCGGAAACAGGATTAGCAAAATATCCTTCTGGATCCTTCATGACCAGTTTTCT
TAAAATGTTGTCACAAAATAATTGAAAATGTGACAAATCTTCAAGTTTAGGTCGTTCTTT
AGGCTTTGGCGGAGGTGGCTCTTCTTTTTGAGGTTCTGGTTTGGCACTGGGAGGGTCGCT
GTCCATGTCTTGGTCGTCTTCGATTCGCTTATCCTTCTGTTCTGGCACTATTTTCTCTTT
CTTATCAACTTTCCTCTTTGTCTTCAACCCCGTATCAGTAAGCCTTATTCTTTTCTTCCT
TCTCTTTCTCCGCTTTTTTTCAGGAGGGAGTCCCTCATTAGTTTTGAAATCATCGGGCTC
CTCCGTTTCCTCAGCAGTTTTTTCAGTTTCGGAATCATCATCAGCACTTTCCTCAGTTTC
TACTGGATTTACTGGACGCCTCTTTTGTTCAACTTTCAATTCTTTTGCTGCAATTCTCAT
TACCGCGGCACTCGGGGGAGCTCCCACTAATCTTCTAGTTGGCTGAGTAGAAGTAGATTG
GTCTTCTTTTCGATTCATTCTTTATTTTTATTAAATTTATTAAAAAAATAAAGCTTTAAA
GAGCCT
>Unigene0000073
CTTCATCAACCGCATTATTAAATTTATTTTTGGATTGGCTATTTGATGCAGCTATTTTTC
AAATTAATAATACTTCAATTAATGATGGGGCTGGTAAAGGAGATTGTGGCCAAGCACTTG
TCGTCGTCCCTCCTCCTCTTCCTTCTCAACCTCTTCTCCATCCTCCAGCTTCAAACAAAT
CCTTGTCTTCAGTAGGCGATAGCTGTACTACTACCACTACTAGCAGCACTGGTAGCAATA
AGAGTAACAATAACTTCTCAACCAATAATTTTTCTAAACGACAATCAGCACCAATACCAT
CACATTTTCAACACCAACAACAGCAGCAAATAGTCTCTAATAGTGGTGGACTTAATAATA
ATAATACAACAATAACAACGACAACAACACTTAGGCGTTCTTTTGCAACTTCAATATCTC
GTTCTTCCAACACTCAAAGTAGCAGTATGCTAAGCAGTAGTTGTGGAGGGGATTCGTATC
ATCAACAGCAACCTATAGCAGCAGCAACAACAAATTATTCTTCCCCAACAGAATTTCCAA
GTATTGATGGAATATCTTCTGGAAGGTCAGCTGCCCTTTGTGCACTTTGTAGAATTGTTT
GTTCAAAACATACAAATGAACAATTAAGAGATGATCAGTTGGCTAGGTTTTTTGCATTGG
CACATGAAGCTTTAATTTCGAATGACAGAATTCTTCTCAGTTCTTTCATCTTCTCTAGTG
CTGACAATCTTTTTAAATTGGCATTGAAAGGTGTTCAAATTTTATTACCAAATTATTTGC
GTGCAATAGAGCTTGTACATAATGAATCACTTCAAATTTTGCTTCATCCTTCTATAAGTC
AAATAGAAATGCGTGCAGCTTGTTTAAGAGCCCTTGCTTCAATATTACCTTGGCCTTCAT
TATTTGGTTATGCTAATATTCTTGGTAACAACAATCAAAATTCTTCAACTCCCATTAATT
CTTCTTCACAAAAAATTAATAAACGTCAAGAAGGTTCATTTTCTTCATCTTCATCATCAA
ATTTATTGGAATCATTTTCTCGTTATATTGATATTCGTGAACCTATTCAACGTGTACTTT
ATTGTTCTCTTCGACAAGAAACGGATCCTTTTAATATTCAATATGCACTTGGACTTGCAG
CTATTTTTTGTGTTGAGGTAGCTGAACCTGAATTGAAAAGAGCAGCAATGTTGAAAGTTT
GGAAGAATGAAAACAACAATAATAAAGAAAGAAATGATGAAGCTGAAACTTGTAAAGAAA
CTGTTGAAGCTCCATTTTCTACTTCACTTGTTCGTTCATTTATAAGTGCAATTTGTGATA
ATTTATGTAAACCATTGTGGGCAAATGAAACCCTTTGTTGTTTGGCAGCATTTGATTGTC
TAAATTCTTTTTGTTCACTTCCACAATCTGTTTTGTTTTCTAGAGGTGAACTTTCAACCG
GCTCTTTAATTGTAACATCTCTTTGCCGTTTTATTGAACAACAATTAAAAAAACCTCCAC
CTCTACATTCAAAGGATATGCATTCAACGGTTGTTGCGGCTTATTTCTGTATGAGTGTGT
GGTTTTGTTCGGCTCCTAAACTTGCTCGTATTGAGTCATGTTTGGATACTGTTGCATTGG
CTATTGAATTGGGAATGACGGGAGGGCATAAATTGACTCCAGAACAATACAAACCAGCAA
GTCAACGTGTTCATGATGCAGCTCAATCTTTATTACATTCCTTATTTTCTACAAAAATTC
CATCAACATCAACTTCAAATTTTGTCACAAAAAATTTTTTTTCTTCTTCAATAAATGAAT
TGGTTTTAATTAAGAAATTTGGATTAAAACTTGACAAATTTGAACATTTTTTATTACGTC
AACAAAATGTTTTAATTTCACTTTATGAAGCACAAAATATTCCAACTTTATCAAAAGGTC
TTCCTTGTGTAATTGCTATATTTCGTACACCATTTAATGCTCCATGGGCAAGTTTGTTTA
GACTTATGCCGAAAGCGCCTCCTAACCGAAAGAAGATTTGTAAGCAGAATAATAATGTAC
TTGTCAGTCAACATCAACAATTAATTAAACAACAAACACAAACAAATTCCGAAACCTGTA
AAATTCGTGATAGTGAACAACAACAATTACCTTCTAATGACCTTTTAAGTGTACAAACAA
AAAATATTTCGGATTGTAATGGTGGTGGTAGTGGAAATACTGCTACAAATACAAGTGTTG
CTTCAACTACAAGTAGTGGAGTTTCTTCTTCTGCCCCACCTCCAAATATTACAGCAACAA
CAGCAACAAAACAATTTAAAATACCAAAAGAAGCGTTTGAACCAGAATGTGAATACGACA
AAAAATTCCCAAAATTGGAGCCTGTTCCTCCACAAGTTTTGGCAATACAATCACAACTTG
AACAAATTCAAGCTCGTTTAGCTGCTGGCAATGGAGCTCCAATTGGTGATCGAGATACTA
GAAATGTTTGGATTAATAATTCTTTGGGCCCTTTACTTACAAAACCTCCTGTACCTGAAA
GTCCTGTTTCTCATTGTAATTCTCTTCGAGTTTTTCTATATGATTTGGGATTGATTAATC
GAACATCTTATCTTAATGAACTGACACCTTTGGATAGCTCATCATATGATATTTTCTACG
ATTCTCTTTATACAACAGTAGATCAACATCCCGTTCATTTAACTGAAACTGTTTCAATAT
TTTATGTAAAAGAAGGACAAAAGTGCATTGAGGATATTTTACAAAATAATATTGATCTAA
GGCAAACAAGTGCAGAATATTGTCGATTATTAAGTGAATTGGGAAAAGCTTTGGAAATGA
GAGAAAAAATTTATAAAAATGGAGGTACTTTTTCAACAAACACAGCAACAAATAAACATG
AAAAGAAACAAGAACCCTCTTCTGCTGATCACTTTGTTTTTGATGGTATAGATTATTGTT
TAAATTGGAAAGATGATCATGTTGATATTTCTTTTGTAACACCAACTGGACGAACAATAA
CAACAAATGCTTCAACAGTAAATGGAGGAAATGGTGGTTCATCCAAAGCAGCATTAAGTG
TTCGACGAACAGCAACTTTACGACCCTCTTCTATTGATAGTGTTCAACTACAATTTAAAT
CATTCGCTTCTTCCAACGGCAACCCTTCAAGAATTAAGGATGCAGGTGGAGGACTTGTAA
TGTCATCTCAACCTACAACATATCCACCACAAGCTTCCTCGATTCAATCTAATAATCGAA
CATTAAGTTCTGCTTCAGTTGGAAATGAATCATCCACCGTTAATTCAACTAATACAACAG
CTACAACAAATATTGAACATTCACAACAACAGCAGAAGACTACAACAAATTTACAAAAAT
GGTCAAAACGTTCGGCTGATTTGAGGATTTTTATTGTTTGGTTAGAAAGATTAGAAGATT
TGTCAACCTTTCCAATTGCTGAAATGTTTCCATTCACAACAAATGATATAAACACCCTTA
AACATTCAACAACAACATCAACAATTTTAAATTCAAATATTCAAACACAACAGCACCAAC
AAACAATAGATCATTTAGTTTTTTATATTTACCCATTTGAGAGAGGATTAAGAAGAATAC
AAATTACCGGTATTTGGACTAAACAAGGACGTCCTGGACCTTTACATAATGGAACTGTTG
TATCTACTAGATCATTACCTTTACTATTAAAACAAACAATATGTAATGTAGCAAGAAGAA
AAGCTGCTGAAATTGACAATTATCAAATGACTCACCTAAAAAGAAAACAAGCTATTGCTG
AATTTGGTCGTCGTTTTGCCACACGTCAAGATTATACTGAATTTGTTGAACATTTACTTG
AAGATAATTCTGCTTCGTTTAGTGGGACTGTGTTTCCTCCATAATGTTTTTTGGTGCTGC
TACAATGGGGGTAAGTTTGTATTTTTAAAAAAATTTTGGTGAAGGGATTCTACCTACACC
TTTGTTGAATACTTTCGG
>Unigene0000074
CTCACTTTATTTTATCGTATGAATGAAAGAATACATTCAAAACTTACTAATCCTGCACAA
GTTGGGGTGAAAAAGGGGGAGACACTTTACAATTCAACATAAAATAAATAAAAAGAATAC
AAAAATTGGTCCTTCCCTTTGTGTATATGTATTCATAAATTTACATGATGTTTATATAAT
CACATCATCATCTGATTTGAGTTCTTCCTAAAGACCAAAGGCCAGTGTCCTTCACCGGTG
CCGGCGTTTTAACGGATGGAAAGACGTTCCAGAATCTGAGTGTCTCGTCTCCTGCTCCGG
TCACAATCGTCTGGCCATCAGGAGACATTGCCAGGTACAATACCCGCAAACTATGCCCGG
TTAGCGTTGCCACCTTTGACATAGTTGGATACTTCCACACCATTATTTGATTCTGGGAGT
ACCCGTGCGTGCTAACTATTTCGTTGACATTCTTGCTCCAGGCTAAATTGCAAACCTGGC
TTCCAGTGTCGACACTATTTAGTTGATTGCCACTCGTGGTGTTCCAGAAACGGATGCAAC
GATCAGCAGTTCCTCCTCCGGAAGCTAGAAGACCGTTTTGGTGAGGTGACCAGGTAATGG
CTTTGACGGCAGCTGTATGCTCCGTGAGTCTCAAGATCGGCTGCTGGGAGTGCTGATTCC
ACACCAGTAACTGGTTGTCGTTCCCACCAGATGCAAGCTCTCGGTCATCATGGGACCACT
TCAATCCGCATACCTCGGATTTGTGTCCGATAAGCTTGCTGATATAATCACTTGGAACAC
GAAGATCGTGCTGAAGTATGTTTCTGTCTCTGCTTCCAGAGGATAATATCCGCGAACTCC
ATGCCAATACTCCTGCTCTCGTTTGATGTCCGGACATTGTTCTGAGACGCTTGCACTGAG
TTCCATCCCAAACCTGAACCTGACCGAGACTTGTTCCGACTGATATGTACGAGCCCTCTC
GAGTCCATTGGACCGAGCAGACACTGTCGTTGGGTCCCAAGTCACACAACTTTGTAACTT
TACTATTCGAAGCACTCCATAAATAAACACAAGTTCCCAATCCCACAGCAAGAACATTCT
GAGACGACCAGTCAACCAAGTTCAGATAGAAGTCATCTTGAAGCGATGGTGCATCTAGTA
CCTTGTGAGGCGTTTTGGGCACCTTCCTCGGCGGCTTGGGCGGCGTCGCGGCCTCCCCAG
AGCTCACACTATCCTGCCCCAAAATCGACGGCGAAAACGGCGAATTAGGCCCGGAAGAGT
GCTGCTCCGTCTTGAACCTCAACATATTCTTGCTCGGACTCATCGGCGACCCCCCTTTCA
CACCACCTGCACCAAAATCACAAGACCCGAAATCAGCCCCGAAAAGCTCAGTTTTCAACA
ACCTATTGTACGCCTCGCTCCCGCCGCCGCCGCCGCCTCCCTCCTTCACCGGCGACGCCT
TCTCGATTAGACCGAACGTGTGCAGCCTCGACGAAGAGCGGCAGGGGATGAACCTGTCGC
TGCAAGCAGACGTAGACTTCGACGGCGACGAGGACGCCGACAGATTCGAGATAGTCCTCG
GAGACATCGATTTCAGCGGCGACGACAGCTTGATCGGGGAGGCGGAGGACAGCGTCTGCA
GCCGCAGAGACGTCTCCGACATCGACGCCGGCAGATTAAGGCCACTCTTTCTCCTCTGAG
CGGTATCCATATTTTACTTTTACAAATTGTATGAAGCTGAAAACTGATGATAGTCTCGCG
ATAATTAGCTCGTAGAAAAGGCCTCCGGTGCGAAGGCTTTTCTGCGAGGATTGGTGAAGA
ATGTGTGTTAATGGCGGAAGAGAGAGTGAGAGGGAATTTGGGGGTTAGGGTTTTGAATAA
GTAATGGCTGCAACGGTCAATTGTGTGAGGGAAGCTAATGGGAGCTGGTGAGTGAAGAAG
CTCAGCTCCTCTTTGCCTTAACACCAAAAATAGCCGTTACTATGGAAAAACATTTTGGTA
GTTTATTTATTTATTTATTTTATTGTCTGTGTTTTTTCTTTTTCTTTTTTTCTTTTTTAA
GTTACTGTTATGTCTAGGTGGCATTGAGGGGTAAGAATGTCAATTCATTCAGAAATTTGC
GGACCGGCCCAAATAGACTGAAATTTGGGCAAAAAATTATAGCCCAAAATTGATTCGGAC
TTTTGGATTGGCCCAATTACCATAAACATTTTAAAGAAAATTTTAGTGTTGACAGTGTTT
TATGTTCCGGACTTTCAGCGTTTTTCATAAAATGTCTCAAATTTTTAATTTCTCCTAAAA
AACCATGAATTTTCAGTATTTTTTTTCTTCTTCATAAAATGTCCTGCTATATAATATTCG
GTGACAGAAAGGTGGCTTATCTCACCGGATGAAATATTTTGAGGACTGCTATTGTATGGA
AAAACATATTAGGAACCATGATTGTTGGAAAACGCCGAAAGCTTGGGATTTCTTTTTGTC
ATCTTTTCGTCGCTGAATTTTGTATAATAGAAATTTTTATGGAAGTTAAGGTATTTAGGA
GAAAATGAAAGTTCGGGACATTT
>Unigene0000075
AGTTCAGCACATACTTTTCCATCATCTCTCTATCTCTCCCTGCAAATCGACCATGGCGTC
TTCAATCTTTTCCGTCTTTTTCGTCATTATATTCCTGCAATTTTGTTTGATTCTAACTCA
AGTGGCAGGTAGAAGTAGTGGGGAACTCATTTATGAAGACGGCTACACAGTCACCACAAT
CATCGACGGCGACAAGTCAAACGTCAAGGTCAACCCTCAGTCGATCATCCATCAATCTCC
GCCGTCCGATCTCTTCATCATTCTCGACTCCGTTGACAGCACTTTCTACACCGCATTGCT
GCCCACGACCTCCAACGGCATGTGCTTGAAATCTCCAATCTTTTTATTTATGATAAACTA
GGGTTTCTAGAGAGAAATGGAATATCAGTGAGGCCATCTCCAACTAGGGATGGCAATGGA
TCTTGGACCTCGGTCCAGATCCGCAGATCCAAATCCTTTTTATAGGATTTGGACCTTGTA
AAAAATGGATCCAATGGATCTGGACCGGATCTGGATTACTCTTAAGATTTGCGGATCTGG
AGCAAAAGTTTTGAGACCCAGATCCGGCCCACAGATCCGATTATATATAAAAAATATATA
TTTTATTTTATTTTTATCAAACTCTACCTTAAAAATCTATTACTAATCTAAACATCTATT
TTCATAAATAATGTACTCCCTCCGTCCCAAACGAATGTCATGTTTTCCTTTTTGGGCTGT
CCCAAACGAAATGTCATGTTTCCTTTTTTGGCAATACACATTCTCTCTATACTTAATATT
TAAATAATTTTCACCAACCCACTTTATCTACTTTATACACATTTCTTAATTTCCGTGTCG
AAAAGAAAGAGGACATTTCGTTTGGGACGGAGGGAGTATATAATTCTATTAAAAATAATA
TTTTATTTTATCTTAATTTAAATTATTATTATTATATCTTTTATTTATATTGATAATATT
ATTTTTTTCTTTTTAATGTAAAAATGGAAGACACATTGTTCCACTGTTACTGAATATTGT
GATGAAGATAGAGATAAAATGGATTGTAATGATATGCTAATTAATTTTTCATCC
>Unigene0000076
TTTAAGTAGATCAAAAAATAGTTTCTTAAATTCATTATTAGAAGTCTTCAATATTCTCTC
CCTCTTGCTGCCAAAACATTCAAAATGCGTAATCGTGTGGGTCTACTTACAACATCTGCT
ACAGCTTCAATAAATGTAAATAAATTCCTCCCTCGTTCTATGGGCACTATCAGCAAGAAT
GCATCTTCCAAGAAGGATTTTGTTGGCGCTCCCTGGCTTCAACAACGGCAATTGGTCACT
GCCTTAAATCAGCAATTCCACTCTTCTGCCAATTTGCTAAAAGATGATGACAACAACAAA
GGAAATAGTGGAGATGGCTTTGTTTTGTTGGATGGGGATAATCTTGGAGGAATGTTCACT
TCTGAATTGCCACCAAAGTCTGTTAGAGGAGGATTGCCAAAATGTACAAAATGTGGAAGG
CCTTTGAGAAGTTTGAGGAATACAGTCAATATCAACAACAATCTATATGAATGTACAGAT
TGCAATATCTTCTATAGCCGTAAAGTCGGAGGTGGTGGTTCTTCTGCCGACCAAACCTAT
CAAAGTTTGTTGAGATCTCTTCAATCTTTTGGACCTCCTCAAACGCCAAAAGAGATTACT
GCTTATCTTGACAATTTTGTTGTTGGCCAGGATGCAGCGAAGAGAGCACTTTCTTTGGGA
GTCTACGAGCATTACATTCGTGTTTGGTCAAATGAACAGCTTCAATATGTCTCTTCTCGA
AAGACTACAGAGATGCAACAATCTACTGCTGCATTCCAACATGGCTTAATTAGTAGACAA
AACTCTAATATTGCACATCTTCAAACTTCGTTCAGCCCAGACGTTATGGTTCGTTTCCAA
GGAGCATCGCAAGGACGGTCAATGTCTCAACCACCATATTCAAAAAGTAAAAAAAAGAAT
GTCTCTTCTTTCACCAATTTGGCCGGAATTACTAAAGAAGATCAAATTCATCTAGATAAA
GCTAATATAATGCTTCTTGGACCGTCTGGTGTTGGGAAAACCTATATTGTCAAAGTTCTT
GCCAAAATTTTGGATGTTCCTTTGGCTCATTGTGATTGCACTTCAATGACACAAGCAGGA
TATGTAGGAGAAGATGTTGAATCAGTATTACAAAAATTATTGCAAGAAGCAGATGGTGAT
GTACATAGAGCACAAAGAGGAATTGTATTTTTGGATGAAGTTGATAAAATTGCAGCAACT
CGTGATGTTGCTAGTCATGCATATCGAGATGTTAGTGGTGAAGGTGTTCAACATGCAATG
CTAAAAATGGTTGAAGGTTCTGTGATATCTGTCAAAAATGGTCGGAAAGGTCAACAGGAC
ACCGTTCCAATGGATACAACCGATATTCTCTTTATTGCTTCTGGTGCATTTACTGGACTT
GAGAAGTTGATAAGCAGGCGTTTAGATAAACACATGCTTGGATTTGGAACCCCTCCACCA
GTCAATACAATAACTAAAGACGATGATCAACAACTTGAACTTGCCAATGAAAAGCGGGAT
CGTTTGTTAAAGCAAGTTCAGGCTGATGACTTGACGAAGTTTGGAATTATCCCAGAATTG
GTTGGCAGATTCCCAATTAGAGTACCATTCACCAGTCTTGATAAAGAAAGTCTAAAACGT
GTATTAACTGAACCAAAGAATTCAATGCTTGCCCAAGAACAAACTTTCTTCAAAATGCAT
GGGGTCAAATTAGAGATTACGGATGATGCATTAGACGAAATGGCCCAAATGGCATTAAAA
GGCAGAGTTGGGGCACGTGCCCTAATGTCAATTCTATATAATGTTCTGTGGGAAGCAAAA
TATAATTTGCCTGGTTCTGATTATGATACAGTTCAAATCACTGGTTCAGCAGTTCGCGGT
GAAGGACCACCATACGAGGTAACACATAAAGAAGCATCGACAGCAGCAACAGGAACAGCA
GCGTCGAGTAACACAGCAGCAGCAGAATATTCATCAAACTCACAAAGGCAGCATCAACAA
CATCAGGTTTTGTCATCACCGGCACAGATTGCTGTTTAAAAAAAATAAAATTTCATCAAA
AAATAAAAATTCTAGGAAGGAAAAATTGTTCGAGGAATTGGTGGTGGTGAACATAATAAT
AAAACTATTGGATGAGAGGAGAGGGAAAGCAGTGTGAACAATAATAGAAAAAACTCGAAC
AACAACAACGAAGGGAGCGGCTTGTAAAAAAATTAAATATAGCTGAGGTTAAAAAAATTT
TTTTGGTAAGAATTTTTTTTGTAAAATATTTTTTGTGGGTATTTTTTGTACCTCTACATA
CGTATAATGTGCCGCAAGCTTGTCTCTCCCTCTGTCTCTCTTCTATTTTTTTTTT
>Unigene0000077
ATCCGTGTGTGTGTATATATGAGGCGTTTGGTTTGGTGGATGAGATAGATATGATTGATA
AGATTGATAGGAAGATTAAATAATCCACCCTAGGGTGATAAATTATCATCCAATATGATG
AATATAGCGTGTGCGACGAGTTATCCATCATAGACCAAATCATGCAAATCAAACACTTGA
TTAAGTTGGATTATTTATCAATCATGCCTCATCACTCAAACAAAACGCCTCCATAGTGGA
TCATATGAGAACTTTTACTAGTGTAGGAACTAGGAACCAATCTTGATCATTGATGTTCTT
ATGATCTGCGATTGTCATGAATGAAAGCATTATTGTGATACATAAAAAGTGTTAATCATC
AAAGAATCATTGTTGTATGTATAAAAAAGAATGATTGTGTAATGTGTATGTAAAAAAACA
TGGTTCCTACTGGAACTCATCCCTACTATATATATAGCACTTCTCCATTGGACTTTTAGC
ATTATATGATTGACCCTATTGTAGCCTTCTGTTATTTGTTTCCTTCCTTCCATAGAGGGC
CTCAACTTCAACTTTTACTTAATAGTTTATGTTTTCTGTTAGCATGAACTGTTGATGAGT
TGAGATTCAGTGAAAATTTTCAGATGATAACAGAGCCCATAAGACAAAAGAAAGACTTAT
GAATGCTTCCCTGATGAACTCATTGTTCCAATTGTGGAACATCAAATAAGTCTTTTGGGA
AGGATAATAACATGCATTTTCCTGTGGGGTGATTTAAGGTTGCATCAGAATTAGACATGT
CTAAGAAGAGCTAGAAATGCCCTGTAAAAATGTCTTAAGACATTAGTTTGAGCTTTTGCT
ATGACAGTGGTAGGAAAGTGAAATGGTAGTTCCTGTTTATCTCTCTCCTCAGTAGATTTA
ATATTGGTACTAGGGGGCTAGATATTTTCACTGCAGAAGTAGTCTTCTGGATATTTCACT
GCAGAAGAAGCCTTTGCATTAGTACTGCAGGAGTGTATTTACATTATTATCCAGCTCTGA
TATATTGATCATGTGTTGCTTTGATGACTTCTCCTGAAAATATATTGAAACTCTATTAGA
TCTTCAAGAACACTAATTTGTAGAACACCTTCTTGGTGACTCAATGCAACGAGCTTTCTA
TATGATGCTAATAGAATATGTGCTGGAATGCGTGGAAATATACATTGTTGATGACAATCT
TCTTCCCCAAACTGATTGATGTAGGCTAGAAGGTACGAACTGGTTGCTACGA
>Unigene0000078
ACTAGGCTTTTCCTGCACATTACCTTTGTAAATGAAGGTTGCATTACAAATTCCACACTT
CTGGCTAGATGCATTGATATTGTTGTTACGACTTTATTTCAACATAAGAATTGGATGGTA
AACATTTACAAATAACATTTTCACTAATGATATCTCTGCAGTCTATATCTTTCTAATAGT
TCTGATGAGATTAGCATAAGCACCCAACTGCCCACTTGAAAATGAAGTGGTACTCTTTCA
ACTACATCTATGTGATTACATGTATATAATTTCAGGTAACTAACATATTACAATTGTACA
AAGACAATGGTAACTCCAACCTTTAATTATGAAACCCAAATCAGTAAATGGCAATACTAA
AAAATGTAGGAAGAGAAAGCATACTTTTAAATAGGGTAAATTGCCTATAGGGAGCAATTG
GTTTGGTGGATGGGATAGATAAGATTGATAAGATTGGAGGGTGATTAAATAATTCACCCA
ACTTTTGGGTGATAAATAATCACTCAATTGGATGATTAGGGAGGAGTCCGAGTTATCCAT
GACGGGCCCAATCATGCAAACCAAACACTTGATTAAGTTGGATTATTTTATCAATTATGC
TTTATCACTCAAACCAAAACGCCTTAGAGTGATTGCATTGTATGACTTGATTGTGCAAAT
TGTGTGATGTTTTTGTTGGAACCCTGATGGCTATTGGATGCTGTCTGTTTAGAGGGATTG
CATGACTTGATTGTGTGAAGTGTTTGTCAGAATCCTGATGGCCATGGAAGGCAGTCTATT
TAGACGGATTGTGTCGAATGATTTGATTGTGCAAATTTGTTGATGTGTTTCTTGGAATCT
CGATGGCCACTAAAGGCATTTATTTAGAGGGATTGCGTCGTATGACTTGATCTTGTAAAT
TATGTGATGTGTTTGTTGGCTGATGGGCATTGAATGCAGTTTATGTACAGGGATTGCATG
GTATAATATGATTGCACAAATTGTGTGATGTGTTTGTTGGAATGGTGGTGTGATTGAATG
TAGTGTGTTAGGTGACTGTGTATAACTTATGTGTGCAAAGCGTGCAATGCATTTGTTTGT
ATGACCTAAGAAATATGTTGATGTTGTAATTGCTGCTGATGGAGTCTTATTTGCGTGAAA
GTTTCCATATAGAAACATGTGAATTACTATAAGTTAGGTGTGCAAAGTGTGTAATGTGTT
TGTTTGTATGTCCTAAGAAATATGTTGATGTCATAATTGCTGTTGATGGAGTCTTATTTG
CGTGAAAGTTGCAATATATGAAAATGTGAATTATATGGTACCATGGTCATTCTGTATGTG
ATTGGGCCAACTATTCACAAATCTCAATTTATGTACATTTGCTAGAACTCTGTGCAATCA
AACACAACTCTGTTTTTTAATGTCTTATACATCATTGTTCACCATATTCGGAATCACATG
AATGCAAGTGCAAATGATATTTCAAACTTGGAACGAGCATTAAGAAATTAATGGTACTTC
TCTAACTTTTGAGTTGCTTTGCTGGATCGGTTATTCTAGATCTTTGGTCTCTACCTGGAG
CAAATGAAGAAGGGAACACTTCTTATGGACAGGTTGAGAATGACTAGAATCTAGTTCATG
GCCAATTAGAAATAGAAGGCACTGCGGTGGGGTCTTTTCTGACAAAAAAAATTAAAATTG
CAGCCCTTTTGATAATTGTCGAGTCTCAAGGAATCAATTGCACTTTTGGGATTAACCAAA
TGTTTTAAGATCTACCAAAGTATAAACAAAATAGGGCTTGTATTTTTCAACTTAGGCTAA
CTTCTAAAGTTATCTATTCATTTATGGGTAAATATCACTATAAATCTATCGCTTTATAAA
AAATATCACAAACTATCAGAAATGCTTATTTAAATAATGAACTATCAGTTTTGTATCAAA
ATTGTCCCACGTCATTTTACGGCCCCAAAATGTTGACGTGGTTCACCAGATGCAATGGAG
TGAATTTTCAATTATTTCTTTCAACCAACATGACACAAAGCAACGTCATTTTTTGCCGTC
TAGTTAAAAATATTCTACTCTAGAATTATAGGAAAGGCTGAAATAGTAAAGATAGTCGCT
GATGCCTGGTGGTGGTGGCGTGAGCTGACGTTGATGGTTTCGACATTTGCTAACCCTTTA
TGGATTGAAGTAGCTGTTCTATCAAAGAGATCATTCATGCGCTTATGCTGGAGCACTTCG
GCATCCGCCTCGCCTCGTTCCGGGCTGGCAACTCCTTTGTCACCTTCCTTTTCGGTGCTG
TGAAGCGATCCTGGCCGTACTCATATTCATTGGCTTCTTCATCAGTCACGACTGTACACG
GCCGTATTGGATTTGGTTCTACTACATCTCGCTCGTCAAGTACCCATACGAGCGGCGCTG
GAAAACGAGTTCCAGAATCTGGTGAAGTTGCTTCGTCCGTGGAATCTAGATGATCTATGC
GACTATGCCAGTTTAAAAAAAATACATCCACGAGCCACGTCAACATTCCGGGGCCTTACA
ATGGGCATGGAATTTTTTTTATACAAAACTGATAATTCATGATTTAAATAATTATTTTTG
ATAATTGAGGATATTTTTGATAAAGAGGATATAGTTTGGGATTTAAGGTGATAATTATTC
TTATTTATTTTTAAAGTAGCTTCCTCCAATTTACATCGATATCTCCTGCTAGCTAAACCT
CAATATCACTAATCTTTCTTACTTGTCACTTTGATAAGGGTTGTGTTTCATCGAACTAAT
CTTTGAGCAACAAGCATTAATACTTTGTTTCTATTTCCTAC
>Unigene0000079
CCCCAAGGGTGTATTTTTAAAAATGAGGTCCAACTGTATTCATTTTCCTAAATTTAAGAA
AAAATGCAAAATCAAAAATTTATTTCCCTATTATTTTCCATTTTCGTTTCCTTCATCCCC
TTTATTTTCAGCTTCTTCTACCTTTTCTTCCTCCAAAACACTTGCTAACACTGTTGTTTC
ATTTTTATTTTCCAATTTTATTTTTTCCATTCTTTCATAAAGCTGTCGATCTGTTGGGGC
TATTAATCCTAATTTTTGAGCAACATCTAATGCACGTTGTGCTTCTTTACGAGCTTCTTC
ACGACCTGCAGCAGCATCACCTTCCAATTTTGTTATAGCCACAAGAACACGGAAAATCTC
ACTCGCCATAATTTCACTAGCAACCATTTCCCCTCCATATTCAACCATATTAGCTATCCC
AATTAAACCTCTTCTTTGTAATTCTGGCCTTTCAGCCATTGCCATTTCTTTAAATAATTC
TATCCAACTTTTACTTGAAATTTCTTTAATTATTCTTGAACAATATTGTTTATCTTCTGT
TAATATAGCAAAACCAGCTGTTGATGCAAGTCGTAAACGATCAGTTTCTGTGTCCCCTTC
ATCACAGTAAAGGGCCCAAACTTTAGCACGGTCTGTTCCTGGCTTAATAACTTCTTTATA
ATAATCTTCACAAAAAAGCAAATTAAGTAAAAGTTCTGCAGCAGCAGCCCTCAATTCTTC
ATGTGTTGGATCAAACCAATATTCTTCTATTTTGGGTAATGCTCTTTCATGTAAAATTCT
TTTACGGACAGAATCACTAATTGATGCCAAATTTGTTAAAGTTAATAAACTGTCATAATT
TGCACGGCCCTCAACATCAGGATGTAATAAATCAACTAAAGGTTTAACTACTTCATACAT
TCTTTGGCCAGCAAAAACAATATTTGGATCATTATGGGCACCTAAACGTGCAATAGCATG
TGCTGCTTTAATTTTTCCATCAGCTGTGCATTCCTTATATAATTGAAGTAAAAGTTTGGC
ACCACCTTCGCTTATTATTTGACCAGAAAGATCTTCAAAAGCACTAAATGCACATATACA
CCTTGCCAAATTATCCAACGCACTTTTACTTTCAGTTCTAGAAACAAGCACACAAGCCGT
AACCGCACAAGCTTTTACCATTTGCCTTATCCTTTTTTCAACAAAAGAATCAGCATCTTT
TGGGTGTGTTTCAGGCACATGATGTTTGGAAAATTGAGCCAGTTTAATCATTTCTTCATC
AATTTTAGGTTTTTCATAAGCATTTGCACAATTCATAAAAATAGCAGCCATTGTATAAAC
ACATAGAGCACCAGCATTTTTTGCCAATTCAACTAAAGATTTAAGTAATTCTGTATCACA
AACAATTTGTTCTTTAATTTCAGCATCTAAAGATAAATATGAAAGGCCTTCACAAGCAAA
ACGGCGAACATCAACCGAATATTTATTAGCATTTTCAACAACCAAATATTTTCTACACGC
CATTGCTAATTTTGTTCTAGATTCATCATCCATAGGTTGACGACTGCAATCATCCCCAGC
AGAAGCAGCACATTTACATAAACCTACCAAAGCACGAACTCGAACATTTTGGTCTTCAGA
ACGATAAAGCTTTTTTAACACAGGCAATCCATGTTTAATCAAAGCTGTTGCCCTCTCATA
TTTACTAACAGACAAAACAATTAATTCAACAGCCAAACTTTGTTGTAAATTATCCCCATT
TTCAACATCAGCCATAGACAACATAATTCCAGTAATTTTATCATTTGTTAAAAGATTAAA
ACCAACATCTATTGGACCTTGCATTAAAGTTATTAATAGAGCAACCAATTTAATTTTGGA
AATTCTTTGGTCAATGTCGATTAATAGACCATCAAAAACATTTTTAACAACTTCTGAATA
GAGAGCACGACGTTGATCAAAAACCATATCATCATATAAACGAGTAAGAAAAATAGCCAC
ATGTTGACGAGTTTCAACAGAAACAGGGTAATCACACAATTCGGGTATTTGAGTAGCCAA
ATGTAACATTTTATAAAGTCCCCTTCCTTCAATAAAACGCCAAGACCATCCTCTAGGCAA
TCCCCCATCCATATGCATTAAATTCTTCATTAGCAAGTCAATTACACATTCTCTAACAAA
AATATCAAATTTTGGGTCAGTCAACATTTCTTCCAATTCAAGAATTATACGAAGGATTGG
CAATTTATTTTTCTCAACAGTTTCAGCACAAGGTTTAATCTCTTTTGACCTATCCATTGC
AGCAAGTCCATTAAATACATGTTGAATAACTGTTGACGCAGCCTCCACAAATACTAAAGG
TTTTCTAGCAGCTATAAGGCGTGTAAGAATTTGGGGACCTCCGAGCAGTTCCATTGTTTG
AATTGCCCTTTCTCTCGATTTTCCAGTCAATTCAGAAAGAACTCGAACAGCAGCTAACGC
CTCATTATCAGAATTTTTCTCCACATTTGTAATAATTGACAAAAGTTGAGTTACAATTTC
TCCATTATTCCAAACTCTGTTGGCGCCGTCTGCAGAATCACGGCAAAGAACCAATAAATT
ATTTAAAGCCTTAATTTGCATTTCCCCCTCCTTTCCAACATTTTCAAAAGCCAATTTCAT
CATTTCTTTAGCTTTGCTTTCAGTACTTTCTGTTTGTTTTAATCTCTCAGAATTTGATTT
AACTAAACGAGCACACAATTCAGTTAAGGATCTGTCATTAGGCAAAAGTCTCAAAGCTTC
TTTAGCATCAGTAAATGCCGAACCTATTTTGTCCAGTTTTTCTCTTGCAAGTGCTCGTCT
ATACAATGCTTTGGCATCATTTGGGCTCAATTTCAAGGCTTCATCACAATCACTTTCAGC
TCCCTCAAAGTCTTCCAATTTAAGTCTAGCCATCGCTCTATTCTTCAACAGAGTTAACCT
CAATTTGTTGTCTGGTTTCAGTGCCAATGCTTGACTATAACAATCAACAGACTCGGAAAA
CTTGTCCAAACTGAAATATTCATTACCAGAATTTTTTAAATTTTCGGCCGTCAAGTCATC
ATTTTGCAATAAATTTTCTTCTTTTTGGGGCATTATTTTTAGTTGAAAACT
>Unigene0000080
AAAAAAGAGGTCTGATTGTCGTAGCATTGATTCGAAAAATCATTTGTTGAATTAACTCTT
ATTTTGTTTGAAAACTGTATTTGAATAATCTTGAAGCTTGCGGACGTGATTGGAAAAGCA
TTCGAGGTTTATTGAAGAGTTTGAATGCTCAGAATCATCAGCTCCTCAACTTCTATACCA
TATTGCATATTGTCATATCCATTCAAATGCCTTTCACCTCGATAGTTCATGACTATCTCG
GAAAGCATATGCTTTCTCTTGCATCTCAATACCTATCAAATAGGACAATAAAGAGTCAAG
CATACCTAGAGTATGGATTTCAATTGCTGTTACACTGGTTTTTATTTTGTTTTTCTTTAT
ATGTTGTTAAAATGCTTTGTAGAGTGTTGTCTATGCTACTTGGCCGACTTACATTTGTTA
TGCCTGAGAAAATTCTTATTTTGTTTTTCTTTATCTGTTGTTAGCATACTCATTGCTTTG
TAGAGTGTTATGCCTCAGAAAAAACTGATGCCAAGTGAAACCTTTTATGGTGCTCAGGAA
TTCATGTTTTGTGAGTAGATTATATATTGAGGTTTTTTTCGTTTCTTAAACTGGATCTAT
TCTCTAGTTAATGAAGTGATCTTTTTTCAATTTTGTGCCACTTGATTTGAGTTTCTAGTC
TGTATCAAACAACTGATGATGACAAGGCAAATATTAGTCACTTCTGTAGTATTTTGGCTC
GTGCATAATGCAGTGCTTTTAAGTTCTTGCTATTTTCTGCTGTCTTCAAATACCAATCTT
CAAATTGTTTCTATCATGTAGTCTTATTGGAGATGAAACAGTTGTAGATTGGTTACTTGG
GCTTTTGAAAGATAGGTGTCACACTAGTAATATATATGATCACGAGATAACATTAGGCCA
CAATTGCCTTGTAGTTAAACTATCACTATTTATACTAATATTTCTACATACTGTTTGATA
TTTTCTACTTGATTTCTCATCTTTTTCTGTATCTTGGTATTCTTCAACTTACAATTTTTT
GTTATTCTGAATCAGTTACTAAAATTTGCTGGTTTGAAGATTGAGATTGCGATATCAAGA
TGAAAAAAGTTGGTAAGTCGAAGAAGCAGCCAAAAGCAGAACACGAGAGTAACGTTG
>Unigene0000081
CAAAGCAAGACACAAGATTAGTCAATACATTGAGGGCCACTGCATCGGAAATTAGAGAAG
TGTTTCTAAAAGTGTTGGTACTAATTTCAATTTCAACTTTTTTGTGGGTTAATTGAAATT
TTGAAATTGGGTTATTAAAATCAAGATCGGATTTTGGTTTGAAAACAATGAACATCAAAC
ATGGTGGTCAATGTTTATCATCTTGAAATACTGCAATGTAAAACTTCGGCTGATGCAGCC
CTCCACGTGCGTCGGATTTGCAGATTGGAAGGGTGCCGCGTTGGTGTATTTCTCTGCACC
AGCGGTAGCTATGGTTCAAGGATTATATTCTCTCATTTATTTCAGCAGATTGTATTTCTT
TTATTCACTCTTCACACATAATACTTGGACTTATGTTTTATTGATATTTAATACATAAAG
CTAAAAGAATAGTGTTTTACGTATGTATTATGCTCCTTGAAGTGTCCATATGTACCTCTA
ATGATTGATTCATTAGATCAGAAGGTAGTGTAATATAGTCCTTCACCTATATTAAGACTC
ATTTAGGTTGAAATATAGGCCCAACTCAAGAATGATTGCATGCATAATTTTTGTGCTTAC
CTAATGAATATTTGCAAATATGATGGAAAAGATTATTTTCCCTGGATTAAATTGGTTGTT
GCATCTAAAATATTTATTAATTTCATATTACACATGTAATGTAGGTACTCTTATCCAATA
GTTAGAGGTTTCACAACAATCGGAACTGGAGGTAACGATTTAATTTGTGCAAGTATGATT
GTTGTTGTTGAATCATTACTTCATAAACCAATCCCAGAGGTAAGCATGTTTTCCTGGAGT
TTGTATCTGGTTTCTTGACATTTAAACTTTAAATGACTAGATGAAAATGTGTCTGATTTG
GCACCATCAAGATACTTGCTATTTGTCATTTTAAAATATTAATAGCAGATAATATTTGAA
ATGTTTTATGCGACAACCAATTCTGTTATTCTTTTTTTTCTCTGTTTGATTCAGCCGCTT
CCCTTTTTAGCTTCTCTTTCACTATTTTTTCTGCAACAGCCGCCTTTCGTCTTTTTCTGC
AACACATGTTTATCTTTCTTCGCAACACCAGCAACTTCTTGCTTATCTTTTTCCTTCATT
TTCTTACTTCTTCTAAAGTCCTTCAATTTATTACTTCTGTTTCATCTTTTTCATTTTCA
>Unigene0000082
CGGGAACTAAACCAAAAATCACTATAAACCCTACTCTCTCTCTCTCTCTCTCTCTCTCTC
TTTCTCTCTCTCAGTCACGCCAACACCACAGCTCCAGACACGATGCCTTCTTTCCCTCAG
CCAGGCACGGTCACCATTTGCGAAATCAACAGAGAACTAGTTACGGCAGACCACCTCGGC
GATGATCAAGCGAAGGATACTTACGCTAAAATCCTCGGGACTGTATTCAGTCCGATCCCT
TTCGAATCAGACAGCTTATTAGGGACGGGGACTGAGCAGGAATCAGTTGAACGGAGGAAG
GGTAGTTTAGACATTCTATCTGCGGCACTAGAGGCTCTGTTGAGTGGCTCCCTCAGGCCT
CTTTTGCAGCCTGCCGATGTAAAACTTTTAAATGGTATTGATCTTCACAGTGTAAGTTGG
CACGACCACAAACAGATTTTAGCATTTGTTTCTGCACCGCATCAGGTGACGATTTGTGAC
TACAATGATTCCGATGGAAAGTCTCCTTGCATCTTGTCCCATGAGTCCCAAAAAGATGTA
AAGATTCTTGAGTGGAGACCAAATGGAGGGAAAACCCTTTCTGTTGCATGCAAGGGTGGC
ATTTGCATCTGGGCTGCTTCTTCTCCTGGTAATATTCCACCCGTTAGACCTGGGGTGACT
TCGAACCCACTTTCAAGGGGCTCTGTGACACAATGGACTCTGGTGGATTTCCTTCAGAGT
TCCGATTCTGAACAGATTACTGCACTTTCATGGAGTCCTGATGGAAGATATTTAGCTTCA
GCTTCATATGAGAGTTCATCTTTCACCATTTGGGATGTTTCACAAGGGCTGGGCACTCCT
ATTCGAAGGGGCCTAGGAGGCATATCACTGTTAAAGTGGTCTCCCTCGGGAGATTATTTC
TTTTCTGCAAAATTTGATGGAACATTTTATCTCTGGGAGACAAGCACTTGGACATCGGAA
CCATGGTCCTCAAAGAATGGCTTTGTCACGGGAGCAACATGGGATCCAGATGGCTGTATG
GTACTTCTTTCTTTTTCGGAGTCATCATCATTAGGTTCCATTCACTTTACATCCAAACCT
CCATCGCTAGATGCACATCTTATACCAGTTGAATTGCCAGAGATAAAATTGTTGACCGAC
AGCCAGGTCATTGAGAAGATAGCATGGGATGCTTCAGGAGAGAGATTGGCGGTGTCATAT
AAAGATGGTGATGAGCAATACAAAGGTCTCGTTGCTGTATTTGATGTTAAAAGAAATCCC
TTAATTTCAACATCGTTGGTGTAAGTGGAAATCTTTGGGTTTGATGACAGTCTTATCTCT
TTTATAGTTCCCTTTTCAGTATATATTTATGTATATTTTCTTCATTGCTCATAAAACCAA
AATTTTGAACACACATGTTATGGTGGCTGCAATAGTTTTCTGTTTCAAACTTTCTTGATG
CATGTGTTTTGTTCCTAAACATATTCTTTTTGTGTATTTTGGCTAATCCAGTGGATTCAT
CCGAGGTCCTGCTGACAATCCGAAGCCAGTAGCATTTTCATTCCACGACAAATTTAAACA
AGGGCCATTGCTTTCTGTGGTTTGTCATTTGCCTTCACCTTCATCTTTTTCTGCATGTAA
CGTGTTATACGGTATTGGGCTGTTTTTAGATTGCATCGCATAAGGTTTATGTGAATGTAT
TACAGGAGAACCAAACTGCATGATATATGTTCTAAAAGTGTATATTAAAGCTGAATTTGA
TCTTGAACCTATACAATACAGTGTTGCTTTTATTCCGGTGACGGGATAGCTACATTTTCT
TAATTCCATCACATGAAACCATCTCAATTCACTATATTTATTTTGCAGTGCTGGAGCAGT
GGATTTTGCTGCACCTACCCTCTCATATTCCGTTCAAATATTCTACCATAGTTAAGAGAC
GAACCAGAGAAGTCAAAATGTAAATTACCAGAGCTGAGTGGCTGTGCCCAAGCAAAATTA
CGGTTATGCAGAGATTTTTGTCTTTTGAAGTCTTGTTGATAATCTGCATGCAGCGATCTT
GCGAGTTCGTCGCCAAGGAACTGAAATTTAACAGTCTATAAACTTGATAGAACATATTTA
CAGTTTTCTGTATTTTCCCTTTTAAGTGTACCAAGTTTTATTGTCAACTGAGATCATCTA
CACTCTGAATTTGTACAAAACTTAGTAATTTGTTGTAATTCCTCTTTTGTGCGCTTTGAT
ACATTCAGTAATCAGGTAAGAAATTGCTGCTATATAAATATCATCCAG
>Unigene0000083
CGTAATCCTCTTTATTCCTCTCTTCTCAATTTTCACTCTCCTTTCTCTCTTATTTTCTCA
CCCGCCTCTCCCGCCGGCCGCCTCTCCCGCCGGATTATCCCGCCTAAATCTGCTTCTTCT
TCTTCTCCATTCATCGACACGACATATATATCTCCAAGGTCTGCTATTTCTCTCTCTCTC
TCGATCTCCGATGAAAGAGATTTAGATCTACTGCTTCCTTAACATATTGACTTGTTTCAG
CGACCCTTTTGGGAACTGATTATTGTGTTGACGGTATTCCGCTCCACCGCCTTTTGAGTT
TTTTTGGTTCGGTTTTTCCTAAGTTTTCAGCTGTTTTTTTAGTGGATCTTGCATATTGTA
ATGTGGTTCTCTCTTTCTTTTTTCCACTTCGGTTCTGCAATGATTCAATCTTTATATAGT
TTCAATACTTTTCAGTTCTAAAATTTGGAGTCTTTACTATATTTTGTTTCGGGGATAGTG
AATAATGATGCAATTTTTCTTAATCCTAAATGAGTATCCTTGAACATCATTTATTGATTT
TACGTTCTATATTTGAAATTTTATGGGGGGAGTGTTTTCAGCTTCTCTCATTGAGGTGAG
TTATCACCCTTGAATAAGAGATAGCTAAACTTGTAAGCCATTTAGGTAGACAGTAGACTA
GATAAATAGTATCAGATAAGTTTTTTTTGCTTTTTTGCAAACTAATAAAGCCAGTAGAGA
TTAATTTCTTGCCATTTCTTACTTTTAGATGTTTACAAGATCATAAAAGTATAGGTAGCT
CCATTTTCCTTTCTCTGTTTACTTGCTAAGTACCTTATTTTGGTGGACGAGGGTGCCAAT
TATACACCAACGTGGATAAGGATGTGAATGGGTAAGAGCATATCAATGTGGTGATTATAT
ATTTTTCTATCCTCCTCCACTTTTCCTGTATCCGATTTCTTTTTGGAGTTTGATATTTGG
GATTACTTTATCAATGGTTTGACTCTCCAAATGCAGGTGTTTTATATTCATCTATTTCTG
CAGCATGGATTGACATTATGGTTAACCTAGAGTATAAGAGGTTTACCTCATTGTATTTGG
TTGTTGCCATTTAGACAATCTAGTTCTTGAAAGGCGTATATCTTCCTCGATTAGACAGTT
ATGCTTGCTTACAAGGAGTTGTAGCATGTGCACTCATATTTTTTTGCAAATTTATTTGGA
TTTTTTCTCCCTGTAGAATTGTATCTGTGCATTCATGAAGGTGGGTGTTTTTAACTTTTG
AGCTTCCAGTTATTTGAATTTCATGTTGTATGTTTATGAAGTTTATTTGAGTTATGCCCA
GGGTTTTCTTGTTTAATTTTTCCTTAAATAGTGTTTTGATGGTCCTCCAACTGAGATTTA
GTAACTTGTTAAGTATTAATCTAATTGTGTGAGCTCATTTGATTGACATTTGAGTAGTGC
ATTTATCAATAGATGGATCTCACTCAATGAATGACTGCTGAGCTTTATGTTTATGAATTT
TCTTTTTCTTTGTTTTTTTTGTAGATAGCTGCTTGAAGATTGCGGCTTGCAGAAATCTTA
GTGGTTCAAGTGGCTTATGGTGGATTTTTCTTGAAGTATTTGGTTTTTATTGGTTACCAG
ATTGTTAATTTTTGTAAATTTGGCATTCTTGATGCGGTTGAGTTTTAGCATTTGTGGTAG
TTTCTCAATGAAACATGGCGGTTTGAAGAGGGAAAAATGAGGTCTTTTAAAATGTGTGTT
TGGTCTAAATGAACGACACTAATGGCTGAACAAGGCTTATCCGTAGTGTCCAGTGCAAAT
GCAATTGTTGCTCTGCCCGGCCACTTGGCCGAAGATGTTTATATTCCGGTTTCTAGTATG
AATGCAACTGTATCTTTGGCAAGTCAGACATTGGCGGTTGGGCAGGAGTTCCCGGATGTG
GATACCTGTAGGAGAACATTGAAGGATATAGCCATAGCATTGCATTTTGAGATTCGGATA
GTGAAATCTGATAGGAGTAGGTTTATAGCTAAGTGTTCCAAAGATGGTTGTCCGTGGCGT
GTCCATGTTGCAAAGTTGCCAGGAGTTCCCACATTTACCATTAGAACGCTTCATGCAGAG
CACACATGTGAAGGGGTCCAGAATCTTCACCATCAACAAGCATCTGTGGGCTGGGTTGCA
CGATCTATGGAAGCACGTATCAGGGATAATCCACAATATAAGCCAAAGGAGATTTTGCAA
GATATTCGAGATCAACATGGGGTTGCTGTCTCTTATATGCAGGCCTGGCGGGGGAAGGAA
CGTAGTATGGCTGCACTGCATGGGACTTATGAAGAAGGTTTCAAGCTTCTTCCTGCATAT
TGTGAACAGATAAGGAAAACTAATCCTGGCAGCATTGCTTCTGTTGTTGCCACTGGACAA
GAAAATTCATTCCAACGGTTATTTGTTTCTTATCGTGCTGCAATTTATGGATTCATTAAT
GCATGCCGTCCACTATTAGAACTGGACAGAGTCCATCTCAAAGGGAAGTACTTAGGAACA
TTGTTCTGTGCTGCTGCCATTGATGCCGATGATCAACTGTTTCCATTGGCAATTGCTGTT
GTTGATGTGGAAAGTGATGAGAACTGGATGTGGTTCATGTCAGAGCTGCGTAAGCTTCTA
GGAGTGAACACTGATAGTATGCCCAGGCTCACAATACTTTCTGAGAGAACAATAGGTATG
GTGGAAGCTGTTGAGACGCATTTTCCAAACGCATTTCACGGTTTTTGCCTGCGATTTATC
AGTGAGAACTTCCGTGATACATTCAAGAACTCAAAGTTGGTGAACATATTCTGGAATGCT
GTTTATGCACTTACAACAGCTGAATTCGAAAATAAAATATCTGAGATGGTGCAAATTTCG
CAGGATGTCTTGCCTTGGCTACACCATTTCAACCCTCAGCTATGGGCCGTGGCATACTTT
GAAGGTGTACGCTATGGCCATTTCACCTTGACTGTCACAGAATTGCTGTACAATTGGGCA
TTAGAATGTCACGAGCTCCCTATTGTACAGATGATGGAGCATATTCGGCATCAGTTAGCA
TCATGGTTCGATGAACGTCTAAACATAGGAATGCGACTGACCTCAATTCTTGTACCCTCT
GCTGAAAAGCGGATTTCAGAAGCTATTTCGGATGCTCGGTGTTACAAAGTGCTTCGTGCA
AATGAGGTTGAGTTTGAGATTGTTTCAACTGAACGGACAAACATTGTGGACATAAGAAAT
CGAGTTTGCTCATGTCGCCGCTGGCAGCTCTATGGTCTGCCATGTGCACATGCAGCTGCA
GCTCTTATCTCCTGTGGACAAAATTCTCACTTGTTTGCTGAGCCTTGCTTCACAGTCCAC
AGCTATCGTGAAACCTACTCACAGATGATACATCCGATCCCTGACAAAACCCTGTGGAAG
GAGCTGGGCGAGGGCACTGATGGTGGAGGAGCTAAAGTTGATATCACCATTCGCCCACCA
AAAACACGTAGGCCTCCTGGAAGACCGAAAAAGAAAGTTCTGCGCTTAGAGAGTTTGAAA
CGCCCGAAAAGAGTCGTTCAATGTGGCCGATGCCATATGCTCGGGCACTCTCAGAAGAAA
TGCACACAGCCGATGTGATGCATTCTCAGTAATTCTTTCCTGTCTATTTTTTTGTTATAT
GCATGATGTACTTATTTTGCAAATCAGTTAGAATTTAGGCTATGGTGGCATTCTATCACT
TGTCACTCTTGTTAAGATATTGTACTTATATAGCTGTAGAATTTAGTTGCCAAAGTAAGG
CCTCTCTAATTTCACTTGTTTCTACAATGTTATGAAATAGGCCTACATGAAATTTCAGTT
GAGAAATGGATGTCCTTTAAGGGTCGTTGGTCGGTTTAATCTTATGGCCCTTGATGAATT
ATATGCAGTTGGGTTGTACATGACTCATGTCAAAGCTATTTACATACTATTAAGATTTTA
ATTTGAAAACTTCCATCCAGAATTTGGTTTTTGAACAAACAAGCCGAGCCCGTGCCTTAA
TTTTTAAACAAATGCTTACGGTACCATTGTCAGTTAATCTTGGTAGTTGGTGCTTGCATT
AGGTTTAATTTTTCTATTAATGACGAACTAGATGTTGTCTGTAAATAGGTGAAGCTATAC
GATGCTACTCAAATTATGGTTCGAAGTTCATTCCGAATTTGTCTGCTTTATAAATGAGCA
GCTTGGAGCCTCAATTTTGAGCAACTCAAGTCTAAAGGTATTCGACTTGTTGGTTCGCTC
ATCTATACTCCCGAATGATCCAAAAGCTCTAGGGTGATCATTTTCTTAAATTTGAAGAAT
TTGATCTCTGTTTCTTTCTTTTAATTATAGTATCCTGTGATGCTGAGTAAATCTAGAAAT
ATTAGAAAAACTTATTGCTAACTGTAATTTTCAACTTGAGGGACATACTTGATGCACTTA
AAAACATTGGGGAATTGTTAAAGCTATAGAGTTCATTGGACAAAGCTCCGGTGCGTTTAT
TATGCCTTCCTTATTGATGTGCTTAAAACTGTTAATTGTTGCTTTAGTTTGGTGACTTGG
TCATGGAGATCTTTGTTTTAGACATGGTTGAACATAACAGGAACCGGTGAGAATATACGT
CAGAAATGTTGCAGTTGCAGCTTTTTCCTGTTCACATATTGAAATTGTCATGTCATCTCC
AAATCTCTGCATAATTATTTGTACTTTCAGATCTAATGTGGGTAACACAAAATAGTAAGC
CACTCTTTTTGTGATGAATCCCTCTTAATTTTTGATTGACTTGGTTTGGCGAGAATGACA
GTCTAGCGCTGCCTCTAGTTTATCCTTTTCTGTCGACAAATCCAGAATCTTTGGAAGATT
GCTTCTTCCATGGTCGTGGATGATGGAGATACAAAGGGTGGTCTTTACTTTCTCAAGGTG
CAATTAACACATCAAGACATGCTAGATCCCTTCAACAGCCTCTGTCAGACAACAAAGAGA
AGTACCAATATAGGAAATAGCTACTACCACTGTCTTTGGTGAGTTTGTGTTATTGGTAAA
TACTTTGTGACCTCATTGTTCTCTGCAGGGGAAACCTCAAAAGGACAATCACAAAAAGTT
CAATGAACAGTTTTACAGGCATGGCGTTTTCTATTTGGTTTTCCCTCAGTGGTTTACTTC
ACTCATCTCTATCGAAATTTCGGACAGGTAATGTCATTCTTGCCACTTCAATTGGTGAAG
AAGGTCGAGATATCACGGAAGTTGATCTTGTCATATGCTTTGATGCTAATGTCTCGCATT
TGAGAATGATTCAACACATGGGGACAACTGGAGGAAGCATTAAGGACGAGTTGATATCCT
TTTCTTTCTATTAGTGGCTTTAGAAGGAGCTTACTTGTATTCATTTATGTAAAGTTCTTG
CCCGTTGCATCTTATTTTCAATTGAGTTTTCTGTAAGCAATTTCTTTAACAAGCTCACTA
GTTTTAGCTCGTGAAGGGTCAGACTTGAAAGCTTTTATGTGCAAGCAAGCAAATAGCAGG
TCTATTTAGAAGCACATGATAAATGGTGGCTTGAATTGCTTTACCTTCCATGCCAGTCGA
AGGTCTTTATGCTTTGCATGCGTGATTGGAGGTTTCTCATTTTCTCAAACCAGAATTGCA
ATTTCTGGAAATGTCAATTGACCTCTTGGATCAAAAGTGAAAGACTCTGAACCTGTCCCA
GTGCCTGCATAGACAAATTTACTGATACGGATAAAGATTAACTTGCCAAGTAATCTGTCG
CCACTCAAGAAAATTCTCAGTGACCATCTTGGTGCTTTTCCTCACTCATTGGCATTTCCA
TCCCCTGCAAATGAAGTGTCGCATTCTTCTAGAACATGGATACAAATAGACACCATGCAG
CATTTGCAAGACTTAACATCTTATCATAACAGCAATTTCCTCAGCAGAGTTTTGTATATT
AGTTCTCAATGGACTCATTTGTATCCAATTGGCTATCCTTCGGAATTATTTGAGTCACTA
TCTTGATCCAGGGCGATGATATTTCAGATCCTTGCTTGAGAGTTTCAGCAGAAGAGTTTT
GTATATTAGTTCTCAATGGACTCATTTGTATCCAATTGGCTATCCTTCGGAATTATTTGA
GTCACTATCTTGATCCAGGGCGATGATATTTCAGATCCTTGCTTGAGAGTTTCAGCAGAA
GAGTTTTGTATATTAGTTCTCAATGGACTCATTTGTATCCAATTGGCTATCTTTCGGTCG
GAATTATTTGAGTCACTATCTTGATCCAGGGCGATGATATTTCAGATCCTTGCTTGAGAG
TTTCAGCAGAAGAACCTCATAAAAAAAGTAGTCCTTGCTGTCTGGGACTTCCTGTTCGAT
TCATCTAGCACCTTTTGATTTAAAGATTCAGAGAGATGTACTGATCCTTCTGACAAGAAT
TTGGATAAAGAAGCTGAAGGAACAGGTAGAGAGCTTCAGGAGATTGAAAGACGTGCACAC
TGACAACTCTCACAAACCTTGGCTGCAAACCTTCCTCTTTGCTTCAGAATGTCTTATCTG
CTGATAATATTGGAAATGTCTTGGTTTTATCATTCCCTCAACTGCCTCTGAACTCTGAGT
TCTAAACGAACAGAAGGTAGCAATATATGACTTCTCCGCATCACTCTTTGCACCCAAGAT
CCCTTGACAAGACTGCACATGAATTTAGTCTAGCAGTCCTGGTGCAGAAAATGAAAAGAA
GTTCAATGTGGTTGAGGAAACTCTCCATATCTCCAACCAGGATCATGTTGTGCGTGGCAG
GATGCTGCCCATTAGTTCATGAGTTGGACGATGATCTTAAAGATTCTGAACTTAGTCCAA
GACTGGCTAATTTCATCAAAAGTGGAGTTGGTTCCAGAATCCCCTATAGATTATATACTA
GTTTGTGCAAGCTCTTTTCGTTCAACATTCTTGGTATTGAAAATGCAGGGATGTGGAATG
GCAACAGAGCCGATATCACTGGCCCTGCTCTTGTTTTTTCCCCAATATTGGAAACTGAAC
GCGTAAACTCTTTTGAACGTGACAAGAAGGAAGATAAAATGGTAGCTTGGGGGAGATTGG
AAATCCGGTGTCTGAAATGATGATGGCATTCATACAGATTGTAACACGGGTGCAGTGGGC
CGTGCTCATCACAGGAACCGCTCACCAAATAAGTGAAAATCTCCTTTCTCTAAACTCTCG
AACACTGGCAGCAGTGTAAGATTTGACTCTTGGATTCTGATATCAAGCTCGAAACAGTTA
AGCAGCAGTGCAAGTTCTGCAGGCTGCACATGAATGGAGACCTCAACAAACAGAATCCGA
GTTAAAAATTCAAAACTTCCATGAGGGCTGACTATCACAAATCAGCTGAACTTCTCTAAG
GTCATCTAATTTCTTAGTTTATCTGTGAAAATGTAAAATTATCTTATAACATGCAGCTGT
CTTGTCTTATCTTATAACATGCAGCTGTCTTGTCTTACCCTATAGTTTGAGCAAACATAA
TCT
>Unigene0000084
AAAAGTTCTCACGCATGTATCTTATGAAAAGAATACATATACATATACATATTGATTTCT
GCCTAAAGATCATATGAGTTTGCTAAGTCTCCTTATGAAAATATATACTCATTGTATGCT
TAGTATCCTTTAATCGATCATGCTTGTTGGATGAAAAACGAATGGATTGAATGAGCTGAG
CCTAGTGTTTACCTTGTCTATTTGTGCTTGATTGGCTGATCTGTTTTCTTTTCGAGTTCT
GTGGGGATTTACTGAAAGTCTGAAATAAACCATAGATGTTGTTGGCCAAATAATGCAGGC
TGAAACTATGGAGGTGATGGAGGAAAAACTTAATTCAGGCTTACCTCTTCGAAGCTC
>Unigene0000085
TCCCAAATCGTATTATATTGTGATGATGATGATGATGATGATGATGATTGAATGACAACA
ATAACTATTTGGATTTAAAGAATGAATACAAAATATCAGCATAGTACAAAAGAGTTTTCC
ATTTGATTAAAGGTACTATGATTTAATCTCGTTTTCATTACTTCATTGTACTAAACATAG
CATAATATTAACAGGGCATATATATGAAATATACTATATGGATAAGATACCGAACCTGAC
TACACCAATCTGATAATGTGATCTTTTCAACATGACTAATACTTGCAAACACTTGCCTAA
TAAAGTATAAAGATTAGCACAAATTCCAAGCAAGTCTAATTACAAAGCCGTACTTTTGGT
CCATTGCTGATAATTTTATTGACATCATTCATATGATTTAAATTATAGTATGAGCCAATA
TTTGAGCTTTACCAAATTACCGCAAGAAAAAATCCTCCATGAACATATGTTGCATATGCA
GAGGAAAGGAATGAGCCGTACCTTTTTTCCCAAAGACGGCACTGCGACGCCAGGCACCGT
CATCTTTGTCCTTTCCCAAGAACT
>Unigene0000086
CCTATTCCAAGATTATGATGTGATAAAGAAATGTCTAATGGAGTTTCGCTTTGTTGACGA
GTTAAATGAGTTTCGGCAAGTTCAGAATCCAATAAAGCTGTTTGACAAGCATTGTTAAGT
TGGGACCATTGCCCTAAAGCTTCGAGACAACGCATTTGGTGAAGTTCAATATCAAATTTC
CCAATATTTTGTAAATTAACACGACTAGATATACTATTTTCGCATTGAACTGAAGAAGTA
TGACGAGATATATCTTGTTGTCCAGTTGGTGTTTGTTGTTGTTGTTGCTGCAATTGTAAT
TGTTGTGAATGATGTTCTGTTAAAGAAGATGCTGAAGAAAGTGTAGTCCAAGAAGGGTCT
GTATCTGGCATTAATAACATTTCTTGTCGATATAATTCTAAAGCTTTTTCCCATTCACCA
AGTTTTTCATACCAACGACCCGAAATTTCCATATTATGTCTTCTTGCATATTGAACAATA
CCAGCAGCACTCTCCTCCAAATTGAGCTTATTAAATAAAATTATCAAGGATTGGCAATCA
TCAGGATTAGGCTCTCCTTTTCTCGATTTTAATATATCAAGTTCTTTATAACGCAAAGCT
TTAGCATAAGCACGAGTTTGTTCTGCTGATTTACTTAACATGTTGTAATCTATTGGGAAA
GGACCCTTTTCCGAATGATCCATAAATTCTGCCAAATTTAAAATTGCTTGGATAGGCTCT
GCATGTGGACATTGCTTCAAAATTTCGATAAGTAACATTGTAAGTTGATTTTGGTCTGAT
TCACGAAGTTCAGTCCAAACAGAAATAAATGCAGCATTAAATAGTTCCTTTGCCAAAGGA
TCGTGTGCTTCAGCTAATCCTGTACATGCCCTCAAAGCAGGCGATGGACTTTGACGGATA
AAATGAACACGTAAAGTGCTCAGCCATTGAAGCCAGTCTTCGCGAGACGTTAAAGTTTGA
ATTTTCCAACAACGGCGTAACTGATCTACATTAACATGAAATTGTGTATCTCGAACTGAG
GGCATGCGCGCCATTTTTATATTTTCTAAAGCGGAGCTAGTTGAAGGAACGTCTTCTTTC
GAGGTTTCAGCTTCAGGTGGAGGTAAAAATTGTATTTGCCGTACAAAAGAAGGTTCGGTT
ATAGGTTGACGTTCAAGTTGAAGAGGGAGGTTTTGAGCATGTAAAACTTGTAAGTTGGCC
AATTGTTCTCGATATTCTTGACGGAGGGCGCCATCTACTCGATGACGTCTTAATGCTGCA
TTGACACTATCTTTATAGATTGGAAATTGGTCCCATTTCTGCTTAATTATTGTAGAAAGT
AATTGTATAAGTTTTTGCTGCATAAATTTAATAGAAATACAACGCATCCAAGTTTGCATA
ATTTGAGGTGCTTGCTCCATTATTGGATGATTTGAAGCTAATGATATTACTGTTTCAAGT
GCTGCTAAACGATTTTTTTCTGGTGAATCAACATCTTCAATACATGCAAGAATAGGTGAA
AGGATTAAATGAATATGTGTTCCAAGACATTTTGAAATTGTTTGAGTACAAGAGAGGGCG
TTTAAAGTAAGTTTTCTGTCAGGAGAAGTATCATTTTGAAGCACATTTAAAAGGTATGGG
CACAAATTAGTTGCATAAACTGTAAATTTTTCGCCAAAAGAACGACCAACATCTTCGATT
AGGCGAATAATAATCCCTTTAAGGTCATCATTATCACTCCAACACCAAGCTTTAGCAATT
AAACAGAAAAATTGAGTCATATATGGTTGCAATTGTAAATTAATAATTGAAATAAAACGT
GAAAATTGACTGAGGAAAAAACTTCTTAATTGAGGTTTGCATTGTTCAGTAATTAAAATA
AGTGGGGGAATGACCTGTCCCAAATATTGTGGACGATTTCTTAAATTTGTAAAAATTTGT
AATATTGTATGCATTATTTCTCTATGAAACAAAGAACAACGTTGAGGATCTTGTAACATT
AAAATTAAATTAGAAATTGATAAAGCTGGGTAATACTCATTAAGTGTTAAACGTTCATAA
TTTATCCAAGTAATTATATCCATTCCATGTGTTTCATTTGTTTCTCCAGAATTTGGAAGT
GTTAAAGCAAGCGAACGAGATCTTATATGTGAGTGTACTTTGCCAATATAAACTTTGTAA
GTGTAGGGATCCAAGGCGCCAATAATTCCAAGTACACGCATTGTAAGCCTTCGCATTGAA
CTCGACAACTCAGTTTTTAATAATTGTAACAAAATTTCTAATAAATCAGGATAATCTTTG
TATGGTTCAACAACATAACCAACACATTGACATAAACGACCCATTGCGCGGAGAGCAGCC
TCACGTCTATTCAAACTTGTAGAATCTTGTAAAAAAGCAATAATAGGAGGAAAAAATTTG
TCTATAGACCGAACCATTTCCAAACCTCCAATTAATGAAAGTTCACTAACAGCATTCAAA
ACATGAACTGTAACTTCTACATTACTACTTCCACCAATGCTTTTATCAATTTTTAAATGA
GGGATTAATACGAGTAATATTGAATGCATATAGGCAGAAATAAAACGAGGTGACTGTCTA
GCTAAATGTTCAATCATTCTTGCTCCTTGTACTTCATTATTTAATGTTTTAGAATTTGCC
AATTGTGAAATACTTTCAAGTAAAATTCTTCGAAATTTTAAAAAAACAAAAGAAGGATTT
AAATCAGAAAGTTTTCCAAGTAATTCAACAGCTTGTTCTCTAACTTGATAATTTTCATCA
TGTAATGCCAAAAATATTGTATCAAGCATTTCACGTTGTGAAAGATGAAAAAGAAAATTT
TGATCCATATTACAGAAACAATCGAGTACACTTAGACGAACATTAAAATCAGTATCAACA
ATAGCAGTTTTAACAAGACATTCCAAAACATTTCTAATTAAATTGTAAACTTCTGCCTTT
TGCTGATTTTCAACATTTTCATAAACCATAATAAAAGGTTTTAACATCTCTGTACAACTA
TAAACTGCTGTAAGACGTATTTCTACTGAATCACTAATTAAATAACCCATTGCTACATAA
CGCAAAAACATTTGAAGTGAATGACGTGAAAAATTAAATTCTCCAAGAGTTTTTAATGCC
AATTTTGTTTGTGGAATATTGACGGGTTGAATAGGTCCAGCAGGAATTGGTGGAGCTGTA
GGAGGTGCTAATTTGCTAGGTCTTGGTCTGTCCATCAGCAAGTGATAAAGTTGATCCATT
AAACCATCAAAAACATCCGCTTTTAATTCAGGGATTGCATTAATAATGTCATGCATAACA
GTTATCAAGCCTTCAGATATTCCAGTAGAAAAGAAAAGTGGAAGCAATTCACGAATTTTT
TCACAAAGGTAGGAAAGTTGAGATCGTACAACCAATGATAAACATTTAAAGTCATTGTCA
TGGACCAATTTTTTTTTAGAAACAGCCAAATGCATATGCTGAATTAATATATTGAGAATA
GGCGCAATTTTCGATCTAATTTCTAATGGTCTGCTAAGAGCTAACAATCCCAAAGTAAGC
ATCGCTTCCGGATATTTTCCAACTAAAGCCAAAGAATGTTCTGCCGCTTCAGGAACAAAA
CAAAACAATTGTTGTCCATTATTATCAGAAAAACTGGCCAATCGCGGAAAAAGTTCCAAA
AGAATAAGTTGACAATAAGGGGTTTTACTGTTGCGAGCCTCAAAGCAATTCTTGACAATC
TCTTGAAAATAATCAGTAATTAAAGTCCTCGCTGTTCTCGATTCTACAGTTGGTGGTTGA
ATAGGTTCTAAAAGCCATTCAATAGGACTTTGTCCAATAATTGAAGAACGTGATTTATTA
AAATGTTGAGTAATTCCAACAAGTTGTAAACGAGCATTTTCGTGAGAATAATTGGCTATT
CGAAGTAATTCGTTGAATATAAGTAAAGAACCATGTAAAATATCATCACGAGAAATTGAA
GGGAAATCAAATTGGCATGCTTCTTTGATACATTTGTTGTACCATTCATTTTTATGTTTA
GTCTCTCTTTGTGAAGTAACTGCTAACCCAGCTCTCAATGCTTCAGCTGCTGCCAACCTC
AAATTTGGTTTTGAATCTCTAATACATTTAAAAATATTTGCAAAAAATTGATTGGCACGT
TGAAAAAAATGTGATTGTGTAAAAATAGCCAAATCCTTGGCAAGAATAACAGCTGCAAGT
CGACGCTGTTCACTTCGTTGTTGTTCTTCTAACCATTCAAAACATTGATTTAATGCAACT
TCCATTAATTCTACAGCGTAGGATTTTGAAGTCAAAATTAAATAGGCAACAGCTTTAGAC
GCCAATCGAATAACCGATTCTTGTGAATTCATTGTTAACATACGAAGTAAATTTCTAGCA
AAATTTGTAATTTTTGTTGTTTCCTCATCAAAACTAGCATCTGCCAAACATAAAATTAAA
TAAATTCCTGCTTGTTTTTCGGACGCATCTGAGCTATTTATTGAATCAAAAACTTCGCTG
GGTCTCTCTCCAATTCTTTCTACCAAATTATTACATCTATTATATATTTCTGGATAATGT
ATTTTCAATGGTTGCAGATTTTTTAAAATTCTAGGTTTGTCCATACTTTAATTTATAACA
AAT
>Unigene0000087
CCCTGATAAAAATTAATAAAAAAATATTTTGATTATGGGCACTTATTTATTGAAGGAGAG
GTGTTTAAACAAAAAATGGAAGTGATTTTTTTTTATTTTTTGGGAGAAATTCAACCTGAA
AAAAAGAGGAAAAGGCACGGCACTTAATTTTGAGGTGAGAGAATATATATATAAATACAG
AGATTGCTTTGATTGTTAAAAAAAATTTTTTTTAAATAACTAGTTTTAAATAACTAAAAA
TTTATTTAAATTTTTTCAGTCATTTTTTAGAGTTTTAAATAGGCGGGCGTCCATTTTGGT
AGTGCAATTGTGGCCCAAAACTCCATCGAAAATCAACACCATCACGGCTATTCATATAAA
GTAAAATGGCAAAAGAAGTGAAAAGGCCAATTAAACACATTAATAAGTAGGAACGCCAAA
ATGAGGAGGAAGAAATTGTTTGATGTTCTGATTTGATTAAAAAACTAGATTGTGTTGAAG
AATTAACGAGTAATGTTGTGGGAGATTTGCTAGACGGTGAATTTTCAAAAGATGTGGTGA
CATTATTTTGTGCAATATTGACCACAAATGAATTGAAAAAATGATTTCCAAATCTGTTTT
TTAATTTTCTCAATTCTTCTTTAATTTCATTAAATTCTCTTGCAAATTTCTTTGTATAAT
CGTTGTTACTACTTGTTTTTGTTAAATATTGTTTTCCTAATAAGATTGAAGATAAATTTT
CACAAGTAGTTTCCAAAGAATTTATACGTTGTTGCAAAAGTATTAAATTTGAATTAATGC
TCTTAGAAAAGTTAAAGCCATTGCTTTTATTCTCATCAAATCTCTCATCAAGTGAATGAC
AAAGATGCGAAACAGATGTAAATGTAGAGTTAAGTTCTTGAAATAGAACCGAAGTCCCAT
CAAAAGATTTATCCACAAAAGTTATCAATTCTCTCAAACGCTCATTAAGATTTTGACTTT
CTGATAAAATTTGTCGAAATTTATCATAAAATGAAGAAAAAGCCTTTTTAGTTTCATTAA
ATTCCCCATCCAAAAGAATATCCGGCAATTTGTCAAAAGAATTATCAACAGAAATATTCT
GATAACCAATAAAAGCATCGTCATCCCATTCAAAGTCATTGGAAAGAAAGCCATTATAAT
TTGATAAATTTCGGTAACGAGCATCTGAAGCACATTTTCGACGTCGATTATTTTGTATTT
TTTGTTTAACTTCATTTTTGTTTAATAAAAGTGGAGTTTTAAATGAACGTTTTCGATTAT
TTATTTTACGTCTTTCACGTTCATTTTCTGTAAAAGTACTTAAACTTTCACAATCATCTT
CACTAAAAGGACGTCCAGAATTAACGAATATTTTGTCTTTTCCAAATAAATCCATTACTT
CTTCAAATTCATTAAGCGGCCGACTTTCAGGCGAATCCACATGCACAATTAAAGAATCAG
TTAATTCAAGTTTGCCCTGTCCAATTTTTTCTTCAAAATCTTGCAATATTTTTTGTGTTA
AATATTTCCCTCCTTCTTGTCCAAATCCTCCCTCGTCTGTATCTAAATCAGTCATTCCAT
AATCGTCAAGAGGTACTGTTCGATAAAAACTTTTTTCTAATTCATTGCTTTGTGCAATTT
GTTCAGCCCAAAGAGGTGGATCTACATCATTTTCTTTATATTGTTCACGATAATCCTCTC
CTAGCGATTTTGCATTTGATATTATTTCATGAACTGAATTGTTCTCCCCGCTAGAATAAC
CAATGTCAGAACCTAACGGCAATGGTTGTTGTCGTTCATGTCTCACACCATCCATTACAA
AAGTTGCCCTTGTAGCTAATAAATCATTTGACTGGTTTAGTGACAAATCTGTTGTGATTG
GGAGATTCTCAAATATTTTTTCTTCAATTTTTGTTTCAAAAGTTTTTCGTCGTTTCGGAT
CTGGACCTTCTTCCAACTCTGAAGACAAATCTTCCTTGTCCTCAGTGAAAAGACGTTTCT
TAAATTGAACAATTAATTCAAAACTCTCCAAACTGGCCAACCAAAGTGCCAGATAGCGTT
GTTCAAGAGCGTCAAAGAGCTTTCTTTCAGTAGAAGTCGACCTTTGGATGCTTAATCTGC
AGAGTAATTTACGGCCTTCTTTTTGAATTTGCTCTTGTAAATACTTTTGTTCCAATTCCA
AATCTTGTAAAGATGAAAGGGAATTACGAGAAAAAGGAATTTTTTGCCGAATACGTGCCA
AGTCCAATTCTTGTCTGCATAGCCATTTTCGAAATTTTGAGGCCATAACAGAATTTGAAG
AATTATTTTCCTCCTGTTCCTCCTCTTCCTCAAAAGTTTTTTCGTTCTCTTTCTTATTTT
GTAATTCAGACAATGCTTGATATACACAATCCAAACGAAGTTGGATATTTGTAGAGAAAG
TTGGAAAACGAACAGAAAACCATTGAACCTCTCGAGAAAGCAGTTCAGCGTCTAATTTAA
ATTTTGACATTGACAATTTGGAAAATTCAGAGCCATTTAATACATTAGCATCCTTTATTT
GGTTCCATAACCCAGAACAACGTTCTTCCATCAACTCAATTTCATCCAAATTCGGCTCTT
CTAAATCCTCTACTCCTTCTAAATTTTGTTCATTTGTCGAGTCAATTATTTCATCAATTT
TCTCAGTTTCAGAGAAAAAATAATTATCGCTAATATCCATTCTTCTTTTTATATTAAAAA
GTTTTGATTTTTTGGTTGATTATAACGATCTAAATGTCTTTGTTTTGACCGCCAGTTCTT
ATTCTTTTAAAAAATTCACAAACAATCACTCAAAAAATCATCGAAGAATAGGTGAAGTCA
AAGGAAAATTTTAAAAAATAATTTTTCGTCTCCTCAAGGTTGGAGACTAAAATGTAGATA
TCTTAAAC
>Unigene0000088
CAAATGTTTTGGGAAGTCTTTTGCAATTCAAGAATAGTTTGGAGGAGTGGGAAAATGTAT
TGGAGAGTGAAATATGGCGATTGGAGAAGGCAGAAGTAGACCTTTTTCCTCATTTGCTTT
TGAGCTACAATGAGTTGCCCCCAACACTTAAGTATTGTTTCTCATATTGTGCCATCTATC
CTAAAGATTTTCAAATTAATGCTAAGAGTCTGATACAAGTGTGGATGGTGCTAGGTTATC
TAGGCTATGATATTGGAAATGTTGAAGTGGAACTTAAAGGGCGAGAGTACTTCAACAATC
TAGCAATGCGTTCATTGTTTCAAGACATTGTGAAAAGTGGTGAGTCAGGGGAGCAGATAA
AATGGTGTAAAATGCATGATATAGTACATGATTTTGCTCAATTTCTTAGGAAGAATAATG
ACAGAGTGGAGGTTGCTGAAATGACAAAGAGAAATTGCCAAGTTTGTGATCCTTTTTTAG
TTTCTCGCGCTCAAGAATATCGTAGCCTATTTTGGAGAAAAGAATCACCAACAATTGTTT
GTGATTGCCTTACAAATCTTAGGGTGCTAAGATTTGAATGGAAACTGTACAGTCCTCCAC
AGGGAATGGAAAAATTGATTCACTTGAGATGGTTGGAACTAAGTGGTACTAAATTGTCCA
ATGAAGACCTCAAAATCATTTGTAGCTTTTATTTCTTGCAAACTCTTCTGTTAGCATCCT
GCTCCCTAGAAGAGATTCCAGGAGAATTTGGGAATTTGGTTCACTTGAGACACCTCGACT
TAAGTGGCAATTACAGATTGAAGGAGTTACCAGAGAGCATGTGTGGTTTGTGTGAATTGC
AAAGCTTGAATATTGAAAGCTGCAGTGATCTCTGTGGACTTCCCGAAGGGATGCATAGGC
TTGAAAACCTCCAACACCTTCTAATTGAGGGCACTCCTGCGCGCTGTTGTTTCCCTCAAG
GAATAGCTCGTTTAAGTGGTCTCCGCAGATTGAGTTCATTTCAAGGAGGAAGTGGTTGCA
ACAAATTGGGATTGTTGAAAAACTTAAACCGTCTTACTGGATCTCTAATACTGGATTTCC
ATTTCAGCAGTATTAGTGATCTGGAGGGGTTGGTTGAGGATGCTCGAGAAGCAGAATTAA
GGAACAAGATACACATTCAAACACTTGATCTGCGATTCAGGGATGAGAATGATGAAAAGG
AGTGGTCATCGTCGTCATCATCATCACTGTGGATGGAGGTAATAGAAGCTCTGGAGCCTA
ATCAGAAGCTGGAACATCTCAAAATCTGGAGATACAAGGGATCTAAACTTCCGCATTGGA
TCTCATCGCCCCTCAACTTAATAAAAAAGATTAATCTTTTCAATTCCAGTGAGCTGTCAT
CGTTGCCGCCTTTGGGAAAACTTCCTTTCTTGGAAGTTCTGTATATGGGGCAAATGAAGG
AACTGAAGTTGGTGGGGCGGGAGTTGTTGGGAATTGATCAATGCTCATCTTCTTCGTCAA
CTAATGGTGTTGTTGCCTTCCCTAAACTCAGGGAAATGCTATTTTCAGTTTGCCTCAAAT
GGGAGGAGTGGGAAGACATAACGGTGGAGGAAGAGGAATCCGCGGCCGTCTCTGTGATGC
CATGTTTGACGTCACTGACTATCTACTCGTGCGGGGGTTTGAAGATACTGCCGCATCGCC
TCCTGCGTAAGGCCTCATCTCTGCAAATCTTGAGTATTAAGTATTCATCAGAGCTACTAA
AAAGCTATGGAAACAAGGATGGTTCCCTTTGGAGATCCATCTCCCTAAATAATCCCCACC
TTGATCTCTTTTACTAATGCTTAATTCCAGATTTTGTTTTCTAATTTTCCCAAAATGAAT
CCCCCCACTAAATTTCCTAACTTCATGCTTGTCCTTGATGATGTTTGGACGATGAGTGGA
AACCACTGAAAATCAATCTCAAATATATAAAATTAGCTATGATGATAGGCCCTTAGACGA
CAATAGCTACTGTCCACAACAGCTAACTGA
>Unigene0000089
CTCTTTCTCATTTCACCTCTCTCATTATTCTTCCTAAGAAATTGAGCAAAATCATGTACT
ATATCATGCATTTTACACCATTCTATCTGCTCCCCCAACTCATCACTTTTATGAAAGTCT
TGAAACAAACATCGCATTGCTAAATTGTTGAAGTGCTCTCGCCCTTTAAGTTTAACTCCA
CCATTTTCCGTAACATTGCCCAAATAACCTAGCGCCAGCCACTCTTGTATTAGACATTCA
ACAGAAATTTGGTAATCCTTAGGATAGACGGCACAATATGAAAAACAACGCTTAAGAGAT
GGGGACAATTCATTGTAGCTTAAAAGCAAATGAGGAAAAAGCTCCAATTCTGCCTCCTCC
AATTGCCATATTTCACTCTCCAATATATTTTCCCACTCTTCCAAACTAGTCTTGAATTGC
AAAAGACTTCCCAAAACATTAGCAGCAAGAGGCAATCCCTTGCACTTGCTAGCTATTTTA
TTCCCAACATCCTCAAACTCCCCACATTCCTCCTCACTCCTTCCTGAAAGGGATATGCGA
CGCATCAATGACCAACACTCTTCATCACTCAGCTGTTGTGGGTGGTAGATGTCTTCATCT
AAGGTGCCCATCATCTTAGCTACCCTTTCATTTCTCGTTGTCACCAAAATCTTACTACCT
GGTGCACCATATTTGAGATTGATTTTGAGGGGTTCCCATTTGTTGTAGTCTTGTGTCCAA
ACATCATCAAGGACAAGAAGGAACTTCTTATCTGAAATACAATTTTTAAGCTTTTGTAGT
ACCAATTCCAATTGATTGGTATTTGGAGGAATGGTTTCTATTCCCACACTCTCAACAATT
CCTCTTGCAATTGCAGCCACATCAAAGGGATCGGAAACACATATCCAAATTCTAAATTCA
AAGCCATCTTCCATGACTTGAGTTTGAATATCGTTAAATACAAGCTGAGCAAGAGTTGAC
TTTCCAATTCCGCCCATCCCAACTATGGATAGAATTTGGGAATCACCATTAAGCATCAAC
TTCCTCTGTATATCATTCTTATTCCTCTCTATGTCCTCCCCAATAACTTTCTCGAGTTCA
ATCGAAGATGTGGTTTGAACTCGCCCAGATTTAGGCATATGATCAATTGAAGGCAGATGC
ATAACAAAATTAAAATCATCTTTCTCCCTCAAAATCTCGTCAAGTTTAGCCTTCACATTT
TGTATTTTTTTGGAAGTATCACGACGAGCAGCAACTTTGTTGAAACATAAACAGGCAGAT
GAGGTGTGGGAGCAGCATACCTTTTGCTCAGCTGAAGCAAGACCAGCATCTTCAGATATC
TTATGTTTGAGAAGAGCATAGTTCCATTCATCCAAAATGCCGTCCACATCATAGGCCGTA
TCTTCGAGCTTCTTCAACCAATTTTTGACGCTTTCATCCTTCACTCCTCTCTTTTCTGCA
TCACCCAACACGGTTTTGATCGTATTGAGCTTCTCAGAAAGATCTAGAAGCTCCTTCTCA
ACGCCTCTCACCAAATTGACTTGGTAGCGAATCTCATCTTCTATGAGAGCTGAAACTCTC
TTTGCCACGATTGAAATGATAATAGCCGCCATTAACACTACTAGTTGCAAATTTCTCAGA
ATCTCTG
>Unigene0000090
TGTGTATTTATAATGCATGAGAGAGAGATAGAGAGAGAGAGAGAGATGGGTTTTAAGTAG
TCCAGTTGACGGTTTTGTTGGTTTGATGTCTTAAGTGGTTTCTAAGAAATGGTGGGCTTC
AATGGTATATTTAAAGTAAGATTTTTTTTCCCTTTTCTCATTTAGTACTTTCGTCCTATT
TAAATTGACACACTTATCTTTTTTATTTGTCCAATTTAAATTAGACTTTTCTAAAATAGG
TATGTGATCTCATACTTTCTCTACACACATAAAATAAGTGAATCCTACCTATTTTACACT
CTTAATCTTTTATTCTTAATCTCCGTGTCCAACTCAAAAGTGCTAATTTAAGTGGGACGG
AGAGAGTATTAGCTTTTTAGAATTAGAGCATGGTTTCCCAAAAACGAAGGATGAAAAAAA
TTTATTGTATTCATAATGCTATATTACTCATTACAATCTCAATATAAAATACTCA
>Unigene0000091
CGTCGATTCAGTAACGAGACACTGCTTGCTAAGTTCGCCAGAGGTGATCGAGTACTGGTG
GATTTGTATGTTTCGGATTTCTAATTAAATTTCGTGATTTCTCAAGTATTTCTCTGATAT
TTTGTTTCCCTTGAGTCGTTTGCGATTTTTTTTAATTTGATTTTAGTAGTATTATTGTTA
TTTGTTTGATTAATGTTTTCTTGATTGTGGTGGATTTTAGTCGTAGAAAGGGGCTATTGT
TCTGCTGCGCTTTCTCACCATGGAGTCAATTATCTCTTTCTCCCCTTCTATCTTTCACTT
AGGATTCAAGCTCAAGTTATAATACTTGCATTATATGTATATGCAGTGGAACTAGCCTAC
AATATCAATTGGAGCAGCAATTGGGGGAAGACGACACGCTGAGCACTG
>Unigene0000092
CCAGGTTAGTGTTTTAAAACTGGCTTGTATATTAAACTTCCAGTGGGGGAGAGGCAGAGA
TGCATACTTATTTATTTGAAATTGCCGGTGGGGGAGAGGCAAAGATGCATATCTATTTAT
TTGAAATTGCCGGTGGGGGAGAGGCAAAGATGCATATCTATTTATTTGAAATTGCCGGTG
GGGGAGAGGCAAAGATGCATGTTTTTATATTTGAACACATCAATATATGCTCTCTTTTGA
GGAAATATTTTAATTTGATTTATACATTATTTATGTTGGCTATTTTCAAGAATATTGGTA
GAGTATTTGGGAAAAATTCGTCAAGGTTTTTGCAAAAAGAAGAGTATGATGCTGCACATT
TGTATGTCCTTAACAATTGCCCAGAGGTTACAAACACGTACATTGGGTTGTTCTTTGATG
AAATCAAATATAAATTCCCAAGGATCACGGCCAATCAGCTCCAGATCAAGTTTGATACCG
AGTTTGCCAAATGGTTCAAATCATATGTTGGAGATCCAAACAATGAAATTGACAACATAT
ACTTGCGTCATTTGTCGTTGGGGCCATTACAAAGGGTGACATGTTATCAAGGTTTTTATG
TCAATGGATTTAAATTTCAGACAGTGGAATACGGGTCGAGAAACAAAACTGACAACAGTG
GAATTTGTGTAAAGGGGTCGGTGTTAGGTGGAGTTCAACAAGATTATTATGGGCGTTTGT
TGGAGGTTGTGATTTTGGAGTATCCTGGGCTACCAACCAAAAAAACCACTTTGTTCAAGT
GTCAATGGTTTGACCCTTCTCCAACTTGGACGTTTGTGGATCGAGAATTCAAGTTGGTTT
CCATCAACCAAACTCGTTTATACAATAAATATGAACCATTTGTCCTAGCATCACAAGCTA
TTCAAGTTTATTACTGCACATACCCAAGTAAAAATGTGACTAGGCGAAACTGGTTGGCAG
CTTGCAAAGTGAAGGCAAGATCGCTTGTAGAAGTTTCGAGCAATGAAACTTCTTTGCCTT
TCCAAGAGGAGTTGTTTACCCAAGTTCATCATACAATAATAGATGATGATCCAATTCCCG
TTCATCCTGATGGTGGCTTGGTAGACATGGTAGAGGATGAGGATGGAGATGAAGATGCAA
TTCATGAAAGCATTCTGGAAACATCATCCTCTGAAGCCGATGATTTAGATGATATAGAAT
AGTTATTATTTTGTCTTTCTTGTCAACATTTACTTGTCTGTTTCATTTTCAAGGTACAAT
GCATGTTATTTGTCTGTTTCATTTACTTGTCTGTTTCAAGGGATGAAGATGATATATGAT
TTAGATGATTTTGATGTTACTTGTCTGTTTCATTTACTTATCTGTTTCATTTACTTGTCT
GTTTCAAGGGATGAAGATGATATATGATTTAGATGATTTTGATGTTACTTGTCTGTTTCA
TTTACTTGTGTGTTTCAAGGGATGAAGATGATATATGATTTAGATGATTTTGATGTTACT
TGTCTGTTTCATTTACTTGTGTGTTTCAAGGGATGAAGATGATATATGATTTAGATGATT
TTGATGTTACTTGTCTGTTTCATTTACTAAGCAATCATTTTCTCTCTAT
>Unigene0000093
ATCAGAAAATCAAATCCCGGATTTCCTTATGCGGCAATTACGATTTCATCAGTCTTTGAA
GAGGAAAATCTACCGAATAGGAATGGGGAAGAAGTAATTGCAAGGTACGCAGTTGTTCAC
CGGTGAAAACTTGTTAGGGTTTTTCAAAAATTAGACGCGAAGAAGGAGATATAATCAAAG
GAACGATGAGTGGTGAAAATAATCCAAGAAAATCATCGAAGGATGCATGTGATGCATCAG
TTGCATCTCCTGCGAAGAAAAATGTTACGTGCACCCCATCTACAAGTCAGGCATGTTCAA
CAAAGGAAGTAGCTGGAGAACAAGAAACAGGTGATTTAAAAGAAATTCCGAGTCTTTCTA
CACTTGCATCTTTCTACGATAGAATACAAATGCTAAATGTTCTACAGAAGGCTGCGATAA
GGGAGATGGGTTTCGGTAAAATACTAGACTTAGGGATTAGGGAGATACCCGGGAAATTGG
CCTATTGGACTCTTGACCGATTCAACTCCAGAAGCTGCGCGATGGAATTGAATGACGGAC
TGAAACTTGAAATAACTGAAGACGATGTGTACAGAGTGTTTGGGTTCCCGAAGGGAGAGA
AAAAGATAGATATTTTTGAGCGAAGAGCAACAAATGATCTATTCAAGCAGTGGCTAGATT
GCTTTGGGTGCTTGAGTAGGGAGAAAATAACGATAACAAACATATTGGATGAAATGATTG
CTACTGCTCATGGCGGCACTTGGTTTAGGCGTCATTTTTTGATAGCAATGGCCTTTGCAC
TCATAGAGAGCACTACAAGCGGCAACATTCTTCCGTTTATTCTGAATCGTCTCCACGACG
TGAACAAGGTTCGTGAGTGGAATTGGGGAGAATTTGTGATTAGATGCTTAATTGACCACA
AGCGGTCTTGGTCAGTAGATAAGTCAAAGGTCTTCAAGGGCCCTGCGTTATTCCTTGTTC
TCTTTTATGTTGATCGTGTCGAGATCAACCGATGCATGGAGGTGAGATCGTTCCCAGTGA
TTGGGAACTGGACCACGAACACACTGAGGGAAAGGCAGAGAAGGGAGTTAGTGGATGGGT
ATTTTGGGGGAGGTGCATTACGCGTCCCAATTCAGCTACCGGAAGAATACGTGGATGATC
ATCATGATGAACAGTTGAGCCTACCATTGCGGATTATGCAGAAAGCTGTTATCATAGCTG
CAGGTATTGAAAAGTTGAAGAGACTGGTACGTAGTGCATCTGAAGAGGAAAGACAGGATC
AAAAGTTCAAGGATAGTGTTTTAGCGGCATCGAAAATGTTGGGAATAAACATTGATGTTA
GTTCAAATGGAGCAAGCCCTGCACCAGCCAACATAGATAATGCATCTGCAGAAGCCGGTC
CTTCTAGAAAAAAGATCAAGACTGATGTGGATTCTATTGCCGAAGGCTTCACCCCACATG
ATACAAGCGTTATGCAGAGAGAGAAGGAAGAGGCGCTGAAAAAAGTTGTTGAGTTTGAAA
GAAATTTGGATGAGAAGCAGAAGCTTGAAATGGAAATTAAAGAACTCAAAGGAAAGTTGG
AGGTAGATCAGATGAATTTGGGTGATCTAGAAGATATAAACCAGCTATTATTTTCTAAAG
AGCGCCAAAGCAACGACGAGCTGCAAGAGGCTCGCAAGGAACTAATTGCGGGTTTAACTG
ATATGCTGAGCAGCAGCCGTGTTAACATAGGGATAAAAAAAATGGGTGAACTCGATGTGA
AAGTGTTCAAGAATGCATGCAGGCAACGATACCCTCCCGAAGAAGCAGAGATGAAGGCTG
CTGAACTTTGCTCCTTGTGGGTAGAAAAGTTAAAAGATCCTGAATGGTACCCATTCCGAG
TTGTCGAGGATAGCAAGGGGAATGCTCAGCTCGTGCTGAAAGAGGATGACGAATTGCTGG
TAAACCTTAGAGAAGAATGGGGAGACGAAATCTATGATGTCGTTGCTACAGCCTCGAAGG
AAATCCAAGAATACAACCCGAGTGGTTGCTACGTGGTTCCGGAACTGTGGAGCTTCAAAG
AAAACAGGAAGGCCACCCTGAAGGAAGTCATTGCATACGTTTTCAATCAAGTGAAGACGC
TCAAGCGCAAGAGAAATTAACAAGATCTCAGTTGGTGATGATGCAACTGGGAAACAAAGA
AGCTGTTTCAGCTGTTATGTTGTTGCACCAGCTTAATTTTGCAATTGTTTTGGGTGTCGA
TGCAAGTTACATAGTTTCTATCACGAGCCTGTTT
>Unigene0000094
ATTATTATTATTATTATTATTATTATTATATTGCTATTCCATTAATTACAACAAAATAAT
ATCAGTCATTCACTCAAACTTTCGAGATCATATTTTGCACAAAATACCCTCAAAGTAGCC
TTAATTCGGCATATGCGAATAACCAATCTTACGAAACCAAACCTTGAGCATGCCTGAAAT
AAGACTATCCATATAATTAATCACAAAATAATTATATAGTTCAAATACTCCCTCAATTCC
ATTAGGCTTGTTCTATTTCTTTTGGATATGTCTATTAAGAAGAATATAACTAGTGTAGTG
AAAGTGAGTAGAAATGTGAGACCATATTATTTGTAATGTAAAATCATTACCAAATATAGA
ACCATGACAAGATCAATGGGACAACCCAAAAAGAAAAAAAAAACCAAGATCAATGGGACA
GAGAGAGCATAATTTATCACATAATAGAATTTTAGCCCATAAGACTATCCATATAATACA
TAAATTAAAATAATAATTAAAGTATTAAGCAAGGAGAAAAATTTATAAAGAGCGAACTTC
TATAGCAAATCTTCGCACCACTTTTACAATGGTTTATTACAAGGAAATAAGCAACGGGAA
AGAAGGGATGTCCATTCCCTCCGACACTACACCTATTTATAGCACCAATTTGGTTCAATT
ATACCACAAGAGTCAAAAAGAAAATTATGTACGTTCTTTAGAACAAATAAAATTCAAAAA
ACATCATTGTACTTATCTTGATTTGCTATCAACTAATAATACTCATTTTTAAAATTTGTG
TAAGCATTTTACTTATTGGATTTTCAAAAGGCAATGATGTTGCCTTTATTCAACATTATT
CTCAAACTGATATTCTTCTGCTATGTTTTCCTGTATCATTCCTTCATTTGGTGTATCGCA
TCCTTTGGTTTGAAGAAGATGAACATTCTCCTCTTTTGAGATTTTCCAATACTATATTGC
TACTTTTGATAAAATTCTTTTATATGAGAACAACAAAAGAAAGCATTCTTAGTTTATAAA
ATTTTGTTCTGAAGTTTATAAACATGATATTCTAATATGATTTATCAAATGGTGTCAATA
TGTTGGTACTTTTATAAATATTTTACCAAGAGTTTAAAAGAAATTTTGAAAAATGGGTGA
AGATTTCACCAAATATTTTAAAAAATGAAGAAAAAGATTTTTACATAGAAAGAATATCTT
CTTTATATTTTTTTACTGAATTCTCAATTCCATGGTATATGTAAATGGACACCTAATTTT
GGTTATACTGAATAAAAGGTCCCCTATATCAAAAGAATCTTTCATTCAAAATTTTGGGAT
AAAATGATAAGAGAAAATCCAGAAACAAAAAGGCCATAGCTTAGACACCATGTGCAAAAT
GAAAGAAAAAAAATCACAATATGAGAAACCAGTTCAATTAAGATTAGGGACATAATAATT
TGAGTACATCTCAAGAAGGCTGAAAATGCAATCAGGGACTATCAAAAGAAAAAAAAAATA
GACTTATGTTGAAGTAATGAAGAAGCATTTATTGTCAAGGTTTGAAGGTTTGAAGTTCAT
GAGACAATATCTCAAAAATTTGAAAAATCAAATACTTCCATGGCTACTACTAGTCAAAAT
AATTTTCAAAAAGTTTAGGATCCTAATGAATCATGTTTTCGGAGCAATCAAAGACATCTT
CATTGAAAATTTCAAAGAAGATAATGTTTCTGTTTTTCAAACCAAAAGTTGCGATACACC
AAATGAAGGAATGATGAAGGAAAAAATAGCCGGAGAGTATCACTTTGGGAATAATATTGA
ATAAAGGCAACATCATTGCCTTTTAAAAATCCAATAAGCAAAATGCTTACACAAATTTTA
AAGGGATTATAGCCAAAAAATACACGAACTTTGATAAAAGTTGCAATTTTCACCTGAACT
TTCAAATTAGCCAAAATATACCTGAACTTATATTTTTTGTTGTAAATTTCACCTCGACGG
AGTTCAATCATTGCAAGTTCAGGTGAAATTTACAACAAAAAATATAAGTTAAGGTATATT
TTGACTAATTTGAAAGTTCAGGTGAAAATTGCAACTTTTATCAAAGTTCGTGTATTTTTT
GGCTATAATCCCTTTAAAATTTGTGTAAGCATTTTGCTTATTGGATTTTTAAAAGGCAAT
GATGTTGCCTTTATTCAATATTATTCCCAAAGTGATACTCTCCGGCTATTTTTTCCTTCA
TCATTCCTTCATTTGGTGTATCGCAACTTTTGGTTTGAAAAACAGAAACATTATCTTCTT
TGAAATTTTCAATGAAGATGTCTTTGATTGCTCCGAAAACATGATTCATTAGGATCCTAA
ACTTTTTGAAAATTATTTTGACTAGTAGTAGCCATGGAAGTATTTGATTTTTCAAATTTT
TGAGATATTGTCTCATGAACTTCAAACCTTCAAACCTTGACAATAAATGCTTCTTCATTA
CTTCAACATAAGTCTATTTTTTTTTTCTTTTGATAGTCCCTGATTGCATTTTCAGCCTTC
TTGAGATGTACTCAAATTATTATGTCCCTAATCTTAATTGAACTGGTTTCTCATATTGTG
ATTTTTTTTCTTTCATTTTGCACATGGTGTCTAAGCTATGGCCTTTTTGTTTCTGGATTT
TCTCTTATCATTTTATCCCAAAATTTTGAATGAAAGATTCTTTTGATATAGGGGACCTTT
TATTCAGTATAACCAAAATTAGGTGTCCATTTACATATACCATGGAATTGAGAATTCAGT
AAAAAAATATAAAGAAGATATTCTTTCTATGTAAAAATCTTTTTCTTCATTTTTTAAAAT
ATTTGGTGAAATCTTCACCCATTTTTCAAAATTTCTTTTAAACTCTTGGTAAAATATTTA
TAAAAGTACCAACATATTGACACCATTTGATAAATCATATTAGAAT
>Unigene0000095
AGGAGTTGGTTGAGGATGCTCGAGAAGCACAATTAAGGAACAAGATACACATTCAAAACT
TGAGTATAACATTCGAGGACAAGATGAATGAAAGAGAGTGGGCATCATCAACATCATCAT
TGTGGATGGATGTAATAGAAGCTCTCGAGCCTAATATTCAGAAGCTGCAAAAACTTGAAA
TCTGGGGATTTGGGGGCTCCATGCATCCGCATTGGATGTCATCGCCCCTCAACCTAATAA
AAGAGATTCATTTGTCTATGTTCAATGAAGGGTGTTCATTGCCGGCTATGGGAAGACTAC
CTTTTTTGGAACTTCTCTCTTTGGTTGGAATGGAGGAATTGAAGGCGGTGGGACGGGAGT
TTTTGGGAATAGAGTCTTCATCTTTTTCATCAACGTCTAATCATATTGTTGCTGCATTTC
CCAAACTCAATGTACTACAATTTGAATATTTCCGCAAATGGGAAGATTGGGAGGACATAA
CCGCTGAAGAAGAAGAATCTGAAGATGTCTCCATCATGCCATGTCTCACACAGTTGAATA
TCTTTTGGTGTAAGGATTTGAAGAAACTTCCGCATCGCCTCTTGCGTAAGACCTCCTCGT
CTTTACAGACCTTGAATATCAGGTCTTCATCAGAGCTAATAAAAAGATATGAGGAGGACA
AGAAAGGTTCAGCTTGGAGATCCATTTCCAAATATAATCCCAAACTTCAATTGGTATCCC
TATAAAACTCTACTTCCATGGTAATGTTTCCACTTCAATTGAGACATGTAACTTTGATGT
AGAATTCCACAGCACAACTTCAGGAATTTATGTACTTTTTGTTTTTGGTGAGATTGTGTG
ATTAATGGTTGTTAACTCTGTAGAAAGAATACATTTTTTCAGGTTTTTGGGGCC
>Unigene0000096
CAATCCGTGGAAACAAAATCTCGACACCTTCACGATTATGCGCCATAGCAGCATACTCGA
TAGGTTTCATGAGACCCTGAAAGAGAGCAATAGTATGCACCAAAAATGACAACAGTTCAT
CAAGAGACAACAAGATTTAGCTCAATTTAGATAGAAAACCACAATGAATAGTAGCTCAGT
ACAGAAAAGAGAAATATAGAAATTAACTGTCAAAGTTGAATTTGGATCTGCTCCAGCTTC
AAGTAAAGACTTGAGATATCTCGGGTCGCCTTCTTTTGCTGCATATGACAAAGGATTATA
CCATTTGGAATATATATTTGGGTCAGCCTGAGCCTTAAGCAGCGCATCCATGCATCCAAA
TGACTGAGACTTGATTGCACATCCAAGAGGGCCCTCCAAACGCAAGAGACATAAATTTGG
CTGTGCACCCTGAGACAACAGAAACTTCACAGCCTCGACATTTCCACGAGATGCAGCACA
CTGTAATGGTGTTCCCTCCACAGAATCTCTATTTACAGGAGCACCTCTTAGCAGCAACAA
TTTCATAAGCTCCCCATTATCTTTTATAACTGCATAATGCAACGCAGTGTATCCCTTAAG
ATTTGACTTATGAACATTAGCACCTTGGTAGATGAGATACTCCACAATTTCGACTCTTTC
TTCTTTCACAGCTAGTATCAGAGGAGTATCCCCTGAGGCAGTTTATAGTGTTAGTATACC
AACACTAATTAATGGATGAATAATTGATTCAAATTGAATAAAAGTATCAGATACAGAATT
CCAATTTTTAATAAAAATCATATCGAATTAATAAAAATATCTAACAATTCCAAATTATTT
CAAAGTTTCATAGCTATCGCAAGAAGAGGGAGGGAGAGAGAGAGAGAGGGAGAGGGAGAG
AGAACTCCTGTAAGTGGCGGCATTAATATAAACTTTGACGGTCTTAATCAAGAATCTGCA
AATATCAAAATGTCCGACTTCAGCTGCGTGATGCAAC
>Unigene0000097
CGCATAACTCAAAAGGCCACATCACACACATACATACATACATCTAATACTAATCTTCAG
GCAGCATTCACATAAATAAGTTAAAACATATATCTACCATCACAGCACTGCCACCAACAA
CAATCATCTTCTCACATTCATCTCTGCTCCCATGCAGCTTAACAGAGAACTCCCAATTCT
ATACTTGCGTGCGTGGGACAGAAGGCGACATTTTATTCAACACACTCTTGAAATCTACAT
CTTTGATGGTCCATAGTACCCTGCAATCTTCACCGGGCAATGTTGGTCGACCAATGGCGG
CCTGCAAAGCTCCTTGCATCAGAGCAGATAGATCAGCACCATTGAAATTTTTACAAGCCG
CGTCTTTTCCTAGGGCCATCAGGTCCACATTAGCATCTATAGGCTTGTTTCGAGCAAGAG
CCTTCAATATTGCTCCTCGTCCTTCCGGAGTAGGACGAGGAACACGAAGAAGCTTAACAA
ACACTTTTAGCGCACTCCATATATGCATTTCAAGGTCTGATCTGTGTTGGAAATATCGCA
AATAAATGGTGAAAATTCATAAATTAATTGTGGTAAATCCGTTGGCATTTGTGGAGATTT
AATTGTAGACTTGAAATCTACATCTCAAGCACATTAACTTAATGTATTTGATTGTTCATT
TTCAAGAAGGAATGAATGAGATATTAATGCATAAAGTAAGTGCTAGAGAATGTAGTTCAA
GTATAAAGAACTCAAGTATTCCACATTGGAAATATAAAGAACTCCAAAGGCATTTATAAG
TCTTGTCCCATTAAGAGAGATAATCAAGTGTGTACCACTATGGGCACCCTAGTTGGACTT
TTCACCTAGCCAAAAAGTTTTGGCTAAGTGGTGGTCCAGTGGTTCGGTTGCGGCTCGCGT
CCACACTCGTTGTGGTTCATTGTGTACATGGGCGTGGCAGTAGTTGCTCCACACAGCGCA
AAAGTGGCGGCAGTTGGCATAGGGGAGCACTCGCCTGACTCAGAGTCAGGAGACGCACCC
GTTCAAGCCCAACCGCACGTACCCGTTTAGGATTCAACCGTAGTACGCGGGGCACGCGCC
TGACTCAAAGTCAGGAGATGCACCCGTTCAAGCCCAACCGCACGTACCCATTTAGGATTC
AACCGCAAGCAACTGGTCGGATTCAGGTGAACCACCTCGCACCCCTTCGCGAGCAGCCAC
CTTCTGGCTATAAATAGAAGGCCCCTCCATAGTCAAAATCACTCATTCAACATATCCAAT
CAAACATATTCGAATTTACTTTCATATATTTCATATAGTTTGACTCTTAGGCAAGTGCTC
AGTCCCGAGTATCGAGAAATTCGCTGGAACGTCAAGCCTATTAGTGTGCAACACCTCGAG
TTCACCCGAACCGTTGTATCTTGGAGGCATTTGCCATCAAACCGCAAAGCACATATAGCA
GGCAATTTGTCTTATGGAGATAGTGTCCAACACTAGTCTCGGTTCTTTCTGTATCCCTAA
TTTGTATTTATTTGATTATTGTAATTTGCATTTTCCAATGCATTACCATATTTTATATAT
ACAACAATCTGCCAATAAGTCAGTAAGATAAGAGATGTCAACATAAGGGCAAAGGTAGCA
GATGATGAAACCGTGAGGCATCACATACCGATTTGTTGCAGCAATTACGTAAACACCACT
CCCCTGTTCTTTATACAGCTCTGATACTAGCTGCAATAGAAGATACTATCATCATTTTTG
CTAAATATGTGCATATGTTGAGGTGAGAGTTACATTAATAGCAAAGACAACATGGGAGAA
GTCCCATTTCTGAACCTCGCTATATACTGGCAATTGCCGTCCATCACGTCTGAAAGCTAT
TACGTCCAGCTGATAGAAGAGGATGTAGGGCATAAGAGATATTAATCGTACAATAAACAC
TGAGACATACATGACAGATGAGTTGATCACGCTTGAGCTAATATATTTGGAAAAAGGAAA
GGAAAAGACATGACGTCATATGTCTAACACTGTAAAATAGTCATGCTGGAGAAAAAGAAC
CAGAAATACCAGAGATAGTTCCTAGCAATTTCAGGGATGTGGGTAATTTTTATCAACTAG
AGCAATTTAATTTTGTTTTCAGTCCCCTTTTCTTATTTACTAACAACAAAGCCTTTATTT
CGTCATGTGAGGTCAGCTATATGGATTAGATTGAGTACATGATCATTTGGACTCAAGTAA
GACATGTCATTTTAATAGAATTCTCTACTTTCTATAAGTTACTGGAACATCTAAGGTTTC
CTAAGGATAAATCGAGAAACTTCACCTTAAGTTTGTGATAATTATCATAATTTTTGCATC
CTGGGAGAAATCAATTATTCATGTGTTAGTAGTATATGCTACAGAGAAGAAAACAAGAGA
AAGTATCAGGAACATAAATACCATTGTAAGTTCTGTTTACCAGACAGATTATTCAGATCA
TAAAGCTTCTAGTCTTAATTTAACGTTATAGGAGTTGAATTCATATAGTCAATTCTGGTC
CACAGCATCGTGCTAAACATTACTAGCAGAAACAGTGACCATAACCTTTAGTTTCTTGGA
GCTCTGGGAGACCCCAAGGTTATGAACCAGCTTCTCAAGGCTCCATATCTTATTTCCTGA
TGTTATTCAGTTCCTCGTTTCAACTCTCATCTAAAACTCCTCATGATTCAAACACATGCA
TTCAATGTGACAGAATGGAGTATTTTACACACAAAAACATATTTAGAAGAAAAAGAAATA
AGAACAAAAAACACGAGTGTGTTTTGAGGTTGGCACTGACTCTAAGACGAGTACAGTTTG
GAAGCATTTGTTCATCAGGAATAATATTAATAATCAGCGAGACAGAAGCAAAGTAAAAGG
AAGTACCTCATCAAAGAAAAGTATGCATGGAGGGTGAGTTCTTGCATAACTAAATAATAT
CCGTACAACCATCTCACCCAGACCATCATCTAAGTATACCAGTTCACGGCCCTTGATATG
CAGGAAATTAGCTCCTGCTTCATTAGCCAAAGCCTCGACAATCAATGTCTTTCCACAGCC
AGAAGGACCAACAAGGAGAAAGGACGTCATCAAGTACAGCCCAAGATCCTTATAAACTTC
AGGAAACTTTATAGGCTGAACGATATAGCGTTCAAACACTAATTTCAATGATTCAAGGCC
TCCAACATCCTCCCACTTTGCCTTTGGTGTGGTGGAAAACATTCCCATTTCAGAAGAAGG
CTGAACCATCTTACCAGCTTCCACAAAATCTTTCATGGTTAAGCTGACGTTCTTCAATTC
TTCATCAGGAAACGGTTGCTTGCGACAATCTATATACTGAAGCCCAACGCTCTCATATGT
GTAAGCCTCATTCATTCTCTTGACCATGATTCTGGTCACAGCAAGCATACTAGCCTTTTT
TACTAGTGCTATCAAATCTCCTGCTACAAAACCATGAGTGAAACGTGCTAATTTTTTAAG
ATCGAAACCATCATCTACCTTAAGACTATGTGTTAGAACTGATAGTATCTGAGACCGTGC
ATAGTCACATGGAGCACGTATAACAATTGCACGATCAAATCGTCGCCTTAACGCAGGGTC
AAGAGCATCAAGCCTATTGGTTGCTCCAATCACGAGCACATAGGCAGGCCTACTATTACA
ACTTTCAGAATCAGCATCGTGATTTATAGGTTTGATGAGCCTGTATGGTTCGTCCATGCA
AGCCATCAACTGATTCACTATACGTGGCTCTATTTCCTTCTGCAAACTTTCCGTTTTTGA
AGTCATTGCATCAATTTCATCAATGAACACAATAGATGGCGCTCTCGTGTATGCTGTGGA
GAACAATTCTCGGATATTTTCTTCTGCTGCACCTGCATCTCCAGACACCAATTCCACAGC
AGAGACTTGGTAAAATGGAAACCCAGACCAATTGGCAACGGCTCGGGCCAATGTGGTTTT
CCCGCACCCCGATGGCCCGTGCAGCAGAATTCGGGGTATAGATTCAACTCCAAGGTGGCG
CAGTAGCTTCGTCTGAAGCAGTGGCATCGCCGCAGACTTCAATTGATCAATTACAAAATC
CATTCCCCATAAATCGCTAAACATCGGCCGCTTATTCCCGCTCGCATCTCTCAACCCACC
GCCGCCATCCTTGTTTATATCTCTCCTATCATTACCTAATTCATCACTCCCCCCTGAAAC
ATCAAGTTCCCACAAGTCGTCATCTTCTGACCCATAATCGCCATCTCCGGAGATGGATGG
GCTCAATACCTTATTTTGCCTGCTCACTCTTCGAGTCTCGTCTATTTTTTGTCGTTTCTT
TGCGACCGGAGTAGGCTCGTCGATGGCGTCGTCTCTTCTGCAAGGAAGCGGAGTGATTTT
GGCGAGGCGTTCGGTTAGGAGCTTGCAATGGCGGCGGGAGTAGGACTGCGGGAAGGCGGA
GCAGAGGAGGTCTACCAGTTGCTCGTTTGTGAGGTTGGTTTTGCCAGCGGCGACGGACTC
GATGTGGCTGCGCAGAGCTTGTTCTTCACACGGCTGGAGAGTCGCGGCGGCGCTGCCTCC
TTTTCCTGCCATGCCGGCTCGGGTTTTGCCGGTGAGTGGTGGGAATGTTTTGGTCACTGC
AGTCTGACCTCACCATGATAACATCAAATTTCTCTCTCATTTTTCGATTAAAGAGAATAG
ATGGTGATGCACTTGTTCTTCGAGGTGGCCTTCTCGGCGGTGCCGCTCACGCTTTACATC
CCGCCGCCCGCCGGCGAGGAGCTTCAATCTCTTCGTCGAAATCATGGAGGCTATGTGGAA
GGAATCCAGCGCTCACACTGTAAGATTATATCCGTGGGTGGAGGCTATGTTGCATTTAAA
TTTATTTTGAAGTCAGAAGACTCTCCCAGACGTGAAGTAGAAAGTAATAATAGGGTTAGA
AACTTATAATATTAATTTTAAGTTATAATTAATATTATTATAAATGTTAAATATATAAAT
TAAATATTAAATTTATAATAGACCGGGTCGGTTCCGGGTTCGGCGGGTTCGACCGAGTTT
CGACCCGGACCGACCCGGAAAATATTCGGTCCTAGAAAATGGACCCAACCCGGACCAAAT
ACATACAGCGGGTCCGGGTTGGGTCTGCACACCCCTAGTTTCAAGGTATCTCTGGTACCT
TTTTGTTGAGTAATAAAATTTTTCTGATAAAAAAATAAGGGGATTACGAAGAGAAAAATG
GGGCTATGAATAGAATCTTCCTTTGAGTTTATGGATTGAAGATAACTTTACTCTCCATTA
GACTTTCATCCCCTTTTTTTTTTCCTTTTGGCATTATTAATGTTATAAATTATACTCCAT
TTGTTTATTTTCCTGATAACATCAAATAAATGTATAAAAGAACAAAACAACCTTTAATTT
TTATGTAACTTATAAAATTGACGATGGCGATGACAATTTCTCAAGTATTAGAATCAAATT
AAGTATACACAAGAAAAAATAATGCAAACATGGACTAAACGTGAAATGGTGGCCACGAAT
TAATGCTAATTATAAATATGTATTGAATGGTGCTCACAAATAATGCTTATTATAAATATG
TATTATATCAATGCTCTATATATAATAAAAGTATCATTTACTATTACATACTCAATTCGT
CCATGATAATTGTAATTTTATTATTACTTTCTTCTGTTCACGAAAATTATACTCCCTCCC
TCCCATAATTTTGTCCCACTTTTCATTTTGGTTTGTCCCAATAATCTTGTCTCATTTCCT
TTTTACGTAAATTTTAAGGGCTAATTAGCTTATGCTTAAATATGATTCTAATTAAACTTC
CCCTCTAAATCACATCTACTCGGCTCTCTCTCTCTCTACCACCTCCCCCCTTCTCCCTCT
CCAAATCCGCTCCACCATTTCCCCTTTGTAAATCCACCGGCGCCGTCGCTCCCTTCTCCT
ATGTTCCGCCGGCGCCGCCTCCCCTCTCCCCCCTCTGTAAATTCGTCGATCTGCACAAAT
CTAAGCCCTAAACTCCCCTTTCTCTTGCCTCCCCCTCTTCTCCACCCTCCATACTGATAA
ACACTCATTTTGCATAGTTTATATGGTTTATTTTCTGTGGATTAAGTCGAAATTATGCCC
GTTTTATGGTTGTTTAGAGTTTATTGCGTATAAATTCATGATTTCACGGTTGGGTATAGT
TTTGCTTGTTTTAACACAGGAATGAGTATTTCTCGGAGCATGTTTAGTAAGGAATACGTC
TAAGGAAAGAGATGTGAGAGAATCGAGCCAGGAAATTAAGAAAAGACGAAGATTTTGAGC
TAATGTCGTGAAGAAGACGAAACGGCGGTCAACGGCCGTTGACTGTCGGGTTGGAGAAAT
TTGTGAAGAAATTCGGCGAGCGCCGACCAGGTCGCCGAAGTCCCTGGAGGAATTTTGGCC
TTGGTTTTTGAACTCAGCGGTCGTCGAGTTTGAAGGGGATTTGTGCAGTTTTCGGCGGTC
AACTCGGCGGGCGCCGTGTTGACCGCCAATCCGGGATTTTCTACGGGCTTTTTTCCGGAT
TTTTGTGTTTTATTCGTTTTCAAACTCTGTTTTTACCCTTAAACTATAAATAGGTCTTAT
TTTGATCTATCTAGGGTTCCCAACTTTTATTTTTCAGTTTCATAGCTTTAGAATTTTATT
GTTTTCTAGTTCTTAAAGCTTGGATTTGATTTCT
>Unigene0000098
AGAAAAAATACATGTCATCCACAATCCAAAATAGCATTTGGAAATTTACAGGGGACAACA
TTTTGAAGGAAGAAAAATTTACATCAATCAGTTTCAGAGGAGAGACGAAGTTGGAGTTTC
GGATTATATTGGGAAATGGATCTCCAAGCTGAACCTTCCTTGTCGTCTCCATATCTTTTT
TCTAGCTCTGATGAATACCTAATATTCAACATCTGCAAAGACGACGCCTTACGCAGAAGG
CGATGCGGAAGTTTCTTCAAACCCTCACACCAATTGAGATACAACCGTGTGAGACATGGC
ATCATGCAAACATCCGCAAATTCTTCTTCTTCTTCTTCCGCGGTTATGTCATCCCACTCT
TCCCATTTGTGGCAATACCAAAATGATAGTTTCTTGAGTTTCGGAAATGCAGCAACAACC
TCATCATTAGACGTTGACGAAGAAGAAGAAGATGAAGATTCTATTCCCAAAAACTCCCGT
CCCACCACCTTCAATTCATCCATTCTAAGCAAAGAGAGAAGTTCCAAAAAAGGTAGCCTT
CCCATAGCCGGCAATGAACACCCTTCACTGAACCTAGCCAAATGAATCTCTTTTATTAGG
TTGCGGGGTGATGACATCCAATACGGAAATCTGGAGCCCCCATATCCACTGATTTCAAGT
TTTTGCAGCTTCTGAATATTGGGCTCGAGAGCTTCTATTACATCCATCCACAATGATGAT
GCTGATGATGCCCGCTCTCTTTCATTCATCTCATCCTTGAATGTTATACTCAGTTTTCGA
ATGTATATCTTGTTCCTTAGTTGTGCTTTTCGAGCATCCTCAACCAACACCTCTAGGTCA
CTAGTACACCTCAAATGGATTTCCAATTGTAGATCTCCAGTAAGATGGTTTAATTTTTGC
AACAAACCCAAGTTGTTGGAATCACTTCCTACTCTGAAAGAAGTCAACATCAACGTGCGG
AGACCACTTAACTCACCTACTCCTCGAGGCAAAC
>Unigene0000099
CAGGGGACATTTATTTTAGGAAAACAAGTCAAATTGAGAGATAGAGATGAAGATGAGGAT
TATACTGGGATATGGATCTCCAAGGCGAACCTTCCTTGTCGTCTCCATATCTTTTTACCA
ACTCCGATGAAGACGCAATAGTCAAGGATCGCAAAGACGAGGAGGCCTTACGCAGAAGCC
GATGCGGCAACTCCTTCAAATGCAGACATGAATAGATAGTTAACCGCGTGAGACACGGCA
TCACCACCACACATTCTTCTTCTTCCTCCTCCGCCGTTATGTCCTCCCACTCCGACCACT
TCGGGCAATACATAAATGTGAGTTCCTTGAGTTTGGGAAATGCAGCAACAACGTGAGATT
CTATTCCCAAAAACTCCCTTCCCACCACCTTCAATTCCTTCAGTTGCCACGTAGAGAGAA
CTTCCAAGAAAGGTAGTTTTCCCATAGCCGGCAGTGAAGACACCTCGTGGAATTTAGAGA
GTTCAATCTTTTTTATTAAGTTGAGTGGCGATGACATCCAACTAGGAAATCTGGACCCCT
TATATCCCTTGATTTCAAGTTGTTGCAGCTTCTCAATATTGGGCTCCACAGCTTCTATTA
CGTCCATCCACAATGATGACGATGATGACCGCTCCCTTTCATCCTTGAATTTTATATGGA
GTGTTTGAATGTGTATCTTGTTCCTTAATTCTGCTTCCCCAACATCCTCCACGTCGCTGC
TACGCCTCAAGTGGATTTCCAATCTTAAATCTCCAGTAAGACGGTTTAATTTTTTCAATA
ATCCCTTGTTGTAACCATTTCCCACGTGTAACCAACCCAATTTCAAGGTGCGGAGACCAC
TTAACTCACCTAATCCGCGAGGCAAACGGCGGCTTGCAGGAGTGCCCCCAATAAATAGGT
GTTGGAGGTTTTGGAGCCTATGGATCCCTTGGGGAAGTCCAATGAGATGACTGCACATTG
AGATATTCAAGATTTGCAATTCAATCAAACTACACATGCTCTCTGGTAACTCCTTTAACA
ATTTATTCTCACTTAAGTCAAGGTTTCTCAACTTAACCAAATTCCCAATTTCTTCCCCAA
TCTCTTCTAGGGAGCAGGTTGCTAACAAGAGAGTTTGCAAGAAATAAAACCTACTAATGA
TTTTGAGGTCTTCCTTGGACAAACAAGTACCACTTAATTTCAACCATCTCAAGTGAGTCA
ACTTCTCCATTCCTTGTGGAAGAGGACCATCCAGTCCCCTGTTAAATCTTAACACCCTAA
CACTTGTCAGGCAATCACAAAGAAGGGGAGGAGTTCCCTTGTCCCAATGTATACTTCGAT
ACTCTTGCACATGAGAAACCAACCAAGGATCACAAACTTGGCAACTCCTCTTTCTCATTT
CACCTCGCACATTATTCTTCCTAACAAATTCAGCAAAATCATGTATTACATCATGCATTT
TACACCATTTGATTTGCTCGCCCGAGTAGCCACTCTTCTCAAAGTTTTGAAACAAAGAAC
GCATTGCTAAATTGTTGAAGTAGCCTCGCCCTTTAAGTTCCACATCACCATTTCTAGTTA
TAGAGCCCAAATACCCTAATGCCATCCACTCTTGTATCAGACTCTCAGCATAGATTCGAG
AATCTTTAGGATAGACGGCACAATATGAAAAACAATGCTTAAGAGATGGGGACAATTCAT
TGTAGCTTAAAACCAAATGAGGGAAAAGATCTACTTCCGCCTTCTCCAATTGCCATATTT
CACTCTTCCATACATTTTCCCACTCTTCCCAACTATTCTTGAATTGCAAAAG
>Unigene0000100
TGTTAAAGGAGTTACCAGAGAGCATGTGTAATTTGGTTGAATTGCAAACCTTAGACATTA
CAGACTGCAGTCATCTCAGTATACTTCCCCAAGGGATCCATAAGCTCCAAAACCTCCAAC
GCCTTCTTATTGACGGCACTCTTGCAAGCCGTCGTTTGCCACAAGGAGTAGGTGAGTTAA
GCGGTCTCCGCACATTGAAATTGACTTCTTTCAAAGTAGGAAGTGATTGCAACAAGTTGG
GATTGTTGAAAAAATTAAACCATCTTACTAGAGATCTAACATTGGTAATCCAGTTGAGGC
GTAGTAGTGATGTGGAGGAGTTGGTTGAGGATGCTCGAGAAGCAGAATTAAGGAACAAGA
TACACATTTGAAGACTCTTTATAACATTCGAGGATGAGATGGACGAAAGAGAGCGGTCAT
CATCATCACTGTGGATGGACGTAATAGAAGCTTTGGAGCCCTATCACAAGTTGTATTATC
TTGAAGTAAGTGGATATGGGGGCTCGAGACTTCCACATTGGATGTCATCGCCCCTCAACT
TAATAAAAGAGATCAATCTCTATGGTTTCAGTGAGGTGTGTTCATTGCCGGCTATTGGAA
AACTACCTTTCTTGGAAGTTCTCTCTCTGAACGGAATGGATGAATTGAAG
>Unigene0000101
AGCTTCTGAATACTGGGCTCGAGAGCTTCTATTACATCCATCCACAATGATGATACTGAT
GATGCCCGCTCTCTTTCATTCATCTTATCCTCGAATGTTATCATCAGTTGCCGAATGTGT
ATCTTGTTCCTTAATTGTGCTTCTCGAGCATCCTCAACCAACTCCTCTAGGTCACTACTA
CACTTCAAATAGATTTTCAAATCTAGATCTCCAGTAAGATGGTTTAATTTTTGCAACAAT
CCCAACTTGTTGAAATCACTTCCTACTCTGAAATGATTCAACATCAACGTGTGGAGACCA
CTTAACTCACCTACTCCTCGAGGCAAATGAATGTCGTTCATTCCACGAATGCCCGCAATA
AGAAGGTGTTGGAGGTTTTGGAGCCTATGGATCCCTTCCGGAAGTCTTTTGAGATACCAA
CAGCCTGTAATGTTCAAGCTTTGCAATTCAACCAAACCACATATGCTCTCTGGTAACTCC
TTTAATATGTAATTACTACTTAAGTCAAGGCTTCTCAAC
>Unigene0000102
TTAGCTGGTTTTTTTTGCTTATGTCATATACTCCCTCCGTCCACTAATTGTTGGCCTAGG
AGGCAAAACACGGGTTTTAAGAAAAAATGTATTTTTATTAGTTGAGTGGAGAAAGAGACC
CACAATTTATTAAAGTCAATGCAATTAGGCCACAATTTATTAAAGGGACCCACAATTTTA
ATTAAAATATGAATATAAACTTACCCAAAATAGATAGGACATAAATTGATGGACGGACAA
AAAAGGAAAGTAGACCAACAATTAGTGGACGGAGGGAGTATGATGGAAAATTTTCTCTGG
CCAGTTTGAAATATTTTATCGGGCATTCCCTTTTCATTCATTTTCTCTCCAATATTAGAT
AATATTACTCTAAGGTATGGGTGTGAAAATATTTT
>Unigene0000103
CACTTTTTCTTAAAATCCGTGTTTTGCCTCCTAGGCCAACAATTAGTGGACGGAGGGAGT
ATAACATATCATATTATCCTTCAACTTAAATGTTATTGTGGGATGTAATAGGCAAACCAA
ATTTTGTAATACAAGACATTTTTATGATAGGTACATAGATTTACAGTTTTTAATATCCTT
GTTTTTAGATGGTAAAAACATCAACACCACAAGAGGCTTAAATTTTACTTGAAAGAGGAA
CTTGGATCTTTTTGATTGTGTTGTCTTCACACCGTCCCACTAGAATAGACTCAATTCTTT
TTGGCATGGAGATTAAAAAACTTACTTCCGAAGGGAGAAGTGGTGTGGTCCACATCAATT
AAGCATTTTAAGTACATTTTTTTCACTCAAAATGGAAAACGAGCCTATTCTAGTGGAACA
TCCCAAAATGGAAAACGAGCCTATTTTAATGGGACGGAGGGAGTAACTTGAAAGAGATGC
TAATATGGTGAACACTGATAATGAATGTTGTGCAGTATAACACAATGCAAATGATGTATG
AAACCAT
>Unigene0000104
CACGAACTGTTAGCGGTGTTTTGATAAGATGCATGATTGAGTATTTTTATCCTTAAGAGT
AGTATTTCTCCAATCACACTCTTTCAATGGTATAAGAATCAAGCAAAACCAGCTTAGATG
ACAGAAATAATCAAGGGCTTTGAGAGATCCCAAAGTCTTAATCCATCAAAGTAAACAAAG
GATTAACCTTACTATTTTTATCTATCAAGGCTAATCCTCCAAAGTAAATGACCC
>Unigene0000105
GGGCATTTACTTTGAAGAATTAGCCTTGATAGATAAAAATAGTAAAGCTAATCCTTTGTT
TATTTTGTTGGATTGAAATTTTGGGATATGTTCCAAGCCCTTGATTATTTTTATCATTTA
AGCTTATTTTGCTTGATTCTTATCCCATCAAAATGATGAGATTGTTAATTCTACTTTTGA
GGATAAAAATACTCAATCATCCATTTTATCAATCATGCAAACTAAACGCCTCCTAAATAA
CTTAAAAGTTGTAAAAGTAAACAATCGACTTCATCATACATTCATATATTATTTTTTTCT
CTGCAACTCACAATTATCTCTTTGACTCGTAAACGCAAACTCAATTATCTAAACACTTTC
TCGACTTATCAGCTTTTAAAAACATTACATTTTATAAGCTAATAAACATATACGAGATTG
TAAGCTCTTCAAAATAAACATAACTAAACACCCTCTTAATCAACCTATTCAATGATGACT
CAAAATGCGAGATTAAAACACAGCATAAAATGGAAAAAATTAAAGTGTTTAATTTGGATC
TTACTTGAGCAATGACATTATTAGTATCACCGGCGTATATGGCGCAGGATCGCTCAAACC
AGCTGCCTTCAATCCTAAAATCACAGCGATCCTCTTTCGAATTAGCAGCCATGAACACAT
CCAGCTTCGTCTTGAATTGAATCATCGACGACTTTCTCACATTAAAAAGCATATTCTTCG
AATCCGTGCTCTCTCCTCTGAAAGCCTGCCACCTCCTATGCGCCGTCAGCAGCTGCGATC
AAATCCACAATCAGAGATCGATCGAGAGATTTAAATCTGATCGATTAATTACCTTCTGCT
GGAACGTGATGATAGGGTTTCCGGCAGCGTCGAGCAATACGCGGCGGTCGTGGAGGCTGA
AGACTTTCCCTCTGATCCTGAACAGGAGGTTGCCGTTGACGTCGGTGACTCCGAAAGTTC
CGTCTTCGAGAGTCATCAGCTTCCGCGTGACGATGAGATCGACGGGGTAAGATACGCAGA
ACTGCGGGCTGACCACGGCGACCTCCACCGCCGGATAGCTCGCACCGCCCATCATTTTTA
TATTATATTTTTAATTCAAGGATGATTGCTGTTGTGTTGATCCAATTTATTTGCAACAAT
GTATTTCTGAATTTGGGGATTTGTTTATTCGGTATCGTATTTAAGGACGGCAGAGGGGCG
GGGGCTTTAGCCTTTAGCTTCCCAAATT
>Unigene0000106
TGTAAATTATGTAGGGATGGGATGAGGGATCTCCACAAAATCATGGAGGTTTCAATTTGT
GCTCTACTATTAGTATAGAGTCAGACTAGTACAGCAACTACAAAAACAGTCTCTCATTTC
TGAGATCAAGATTCTGGCATTCATGGCTACCCCAGGCCGGCCCAACAATCTACCCACAAT
ATCTTTCATCAAAGCCTATTATATTCCCCTTCTACTCCTCGCCACCTCTATTTTCTTTCA
GCTCGTTGTCTTGCCCCGCAGTTTTCCTCCATCTCACTACGATGTTTTGGGGATTCCCAA
GTATAGCTCCATTGAAGAAGTCACTCGGGCCTACGAGAAGATCACCTCTAGATGGAACTC
AAGCGTAACAGTTCCTCCAGAAGTCGATCTTATCAAGGTTCAATATGCTTATGAGCTACT
TACAAATCAGTTGTTGAAGAGAGACTACGACATATTTAATATCGATGAATATATTGATGT
TATTCAAAAAGTCAAGGAACATAATTCTGGGAAACATATATCTGAAATCGACCTTCCACT
GATAGAGGCTGCTTCCTTTGATCCTGTCGATCAAGATCTGGAGGTCATCAATTCCGAGAA
CTTCTTATCCATATTTGAAGATGACAAGCCGCTCCTCCTGCAGATAATTTCTACTGGAAG
CAAGCGCTCCCTGGAGTTTTCTGCTGCTTGGAAGCGAATTGTTAATTTGCTGGATGGGGT
TGCAAATACTGGAGTTGTTGAACTTGGTGATGTTAAGCTTGCTGCATATCTAGCTGACAA
AAAATCCAGTGGTCAACCTTTCTTTAGAAATGGATTTCCAGCAATTTTGGGTTTTGCACC
TGGGTGTAAAAGTGCCAGCTGCCTTTACAGGTATGAGGATGAGCTCTCTGTTGATGCAAT
AACAAATTGGTTGGCGACAAGCATCCTAAATTTACCTCGAATTCCTTATCACTCAAAGGA
GTCACTGGTAATACATCAGATTTACATGCATAGAATAGTAGCGTAAATTTGAAATTCCTC
ATTTCAATTTGGTTTTTCTCCTCCATCTGATTTCTCTTTGTTTGGTGATAAATATCTAGC
TGAGGTAAAAATTATTTGATTGGCCATACTGTGAGGCAATAGCTTCTAAGTTTGTATATC
TTTTTTTACTTATGTGGCATTTCCACTTTTATTATGTTGTTTAATTGAGTTTTTAAGATT
TTCATTTGTTTCCACCAATTTTTGTTTCATCTTTTATGTGTTAAGTTAATCTAAACCTAA
ATTCTGTGTGCATGTTCTATTGCTTAAGTTTAAGTGTCTGGCACATGATTTGTACTTTAA
TGTTGTTCAGTAATATCTTCCTAAAGATTAAGCAAACAGCACTTGATCGAAGTAGGTAAT
TTTGATGAACTGAATCATTCTCATTTTCTTATTATCGAAGTTAAATATGATAGTTAAGTA
ATTCTCTCTATAAGCTCTATTACTATGATGAAATCCATTGATGTCCCAACCTAAGAACCA
GTAAACATTTCGCGGATTTAGTTTGCCTATTTATTTAGGGGACGTTTACTTTCCATGATT
GATTAAGATACATGATTGAGTATTTTTATCCTCATTACTAGGATATCTCCAATCCCACCC
TTTCAATGGGATATGAATCAAGCAAAATTAGCTCAAATGACAAAAATTATCAAGGGCCTT
GGGATGTTCCAAAGATCCAATCCATCTTAGTAAACAATGGATTAGCCTATACTATTTTTT
TTAATCTATCTAGGCTAAACCTTAAAAGTAAACGCCCCTTTAATCTTCTAATTTGTAATT
TTTGTTATGTCAAATCTAGGGTAAGGTCTGCACTGTACTTCAAACTATAATTGCAAGATA
ATGTTTGTGATCTTCAAGTTTAAATTCACTTGAAAGATGTTCTTCTTCTGATTATCAGCT
TTAATATGAATATTGAATTTTCAGGTGCAGAATTTTCTGGTTAAGAGTAAACCTCATCAG
GTTAAAGTGATTCTGATCTCAAAAACGGGTGAGCGTGCTACTCCATT
>Unigene0000107
ATCCCGTGACGAAGGACTCAAACTCGAGACCTTAGGTCTTGGACATTAAACTCCTACCAC
GAGGCCAACACAAGCACACTCTTCTTATCTTTTCAATTTAAACCACCCCTTGTCTCAATT
GTGTGATATGGACGGTAGAGTGTGATATCTACGATAGAGTTAACTGGGAGTATCTTGACG
CAGCGTTGAAGAGCCTTGGTTTCTGTGATAAATAGCGCGATTGGGTTAGAAGACGGTGAC
GTATGACATTCTTGTCAATGGTGAGACGGTGGGGCCTATTCTTCCTTAGCGGGGTCTTCC
TCAGGGGGACCCGCTCTCTCCGTACTTGTTCATTCTTTGCGCTGAAGGTTTATCAATCGG
CTATGGTGAAGCATGAGACCGATAGGGGTTCGCTTCATGGTGTGAAGTTAGGGCGCGGGG
TCCGGCTATCTCACATCTTATGTTTGCCGATGACTGTATGTAAAGAAAGTGTTTTAAGGG
ATTATGAAGAGGCATCGGGATAGGTTATTAACTTGCAAAAGTCGGGTATCTTCTTTAGCG
CTAATGTGAGCAGCGCGGATCAGGCTGATATTTCCTCTATTATGAATGTGTCTCTTCCCA
TCAATGCCGCTATTTGGGGCTCCCGTCGCTTGTGGGTAGGAAGAAGAGAGATATATTCAA
CTATCTTCGTGATAATATGTGGCAGAGGATCCAAGTGTGGAATGACAAGAAGCTCTCTAA
AGCGGGCAAGGAGATTTTGATCAAAGGTGTTGCTCAGGTTATCCCTTCGATCTGTATGGG
CGTTTTCTCTCTTCCTGTTGGTTTAACTGAAAAGGGCCACCACGACAGGGGCTTAATTGA
TACTTTTCCCTTAATTTTTTGTTTACTTTGTTAGATTGAAACTTTGGGATATCCCAAAGC
CCTTGATTATTTTTATCCTTTAAGTTAGTTTTGCTTGATTCTTATCCCATCAAAATGGTG
GGATTGAAATAATCCTACTCTTGGAGATAAAAATACTCAATCATCAATTTTATCTATCAT
AAGGGGGCATTTACTTTGGATGATTATTAGCCTTGATAGATAAAAATAGTAAAGCTAATC
CCTCGTTTACTTTGATGTATTGCAACTTTAATATACCAATCCATTGATTGCTTCTATAAT
TCAAACTAGTTTTGTTTGATTCTTATCCTATAAAACGGGTGGGATTGGAGATATCCTACT
ATTCAGGGATAAAAATACTCAATCGTGCATATAATCAATCATGCAAAGTAAAATGATTAG
CCTTGATATATAAATATAGTAAGATTAATCCCCTGTTTATTTTGATGGATTGAAATTTTG
GGATATCCCAAGG
>Unigene0000108
CAAAGAAACAAGAAGAACAATCACAAGAGAAGCCTCTTGCTTCACAGTTTTTTCGGATCA
AACATAAATTCTAGATGAGCCTTTCTCGTCAGGAGAAAGACTCCTTTGATTCTGGATCCT
GCAAAGCTCGCATAAGGAGCCTGCAGTCCTTGTTGTTTCTAGAATAACTAACATAACCAA
CTCAATTAAAATAACTAACTAAAATCAAAGCAAAAGGGTCGAGCTTAACCCAATGCGTTT
GCCTTGTTCTTTCTAGGATAAACTTAACCTGATTTTTTTTTTCACATATAATCTATATCG
GATACTTTGAACACTAAAAATTCCACATTTTCACATGCAATCAACAAGCTCCTACAAAAC
TTTGCCGATATAAGAACAATTAATTCCTAAGAAATGGGGTAGAAGGCACAAAAACAGATA
AGTTGTATAGCATACTTTCTTTACTGAGACTACGGATTCTAAACATAAAGCTCTGAGATG
CTGGTACGCACTAAATCAAGGACAGTAGAATAATTCAGTTGTTCCCTTTTTCAATTTTGA
TGACTGAATATGATAGTAATAAGTAATCTCATGGGGATGATCTAAAATCCTAATGCCTTA
TAGACCCGCCAATTGTTTTCTGATAGTATAGCAGTATTCTACTTTCAACAGAATACAAGA
ATAAGCTCAAACAAACTTATTTTGGTTCACAGGAAATGGATGCGAGCCGTGAATTTTGGG
GCATTTACTTTTCATGATCAATAATATACATGATTGAGTGTTTTTTTATTTTTGATACTA
GGATTTCTCCAATGCTACTCTTTCAATGAGATATAGATCAAGCAAAATTAGTTCAAATGA
TAGAAATAAGAAAGAGCCTTGGGATATCCCAAAGTTTCAATCCATCTTAGTAAACAAAGG
ATTAGCCTATACTATTTTTATCTATCTCGACAATCCTTTGTAATAAATGCCCATTTATGT
ATCTTCTATGGGACTAGATCTGCTATTTTATTAGCAAAAAAGGCAAGGAAAGTTAAATGA
GTAGCCACTTTTAGACATCTCCAACTAAAGAATTAAGCACAATTTTTGTACTTGAACTTG
AGCACAAGAAAGCACTTTAACTTGATTTCTGGAATCCAAGAACCCCAGTAAAGTATAACA
TAATGAATCAAATGAGAGATTCGCTAAGTGATCATATAAACTTAACAAATTTCAAAAGAC
TAAAATAAATTAAAAGAGAAAGATAAATCCCAATGTTGACCTT
>Unigene0000109
CGAAAACCATTTTCCTCTTTCATATATACAAATCGATTTCTACATACAAACACGTTTACA
TTTCTTACCTGACTATAGTTAGTATGCTACATGATATTTGCCCAAAAAATAAGATTAACA
AGTTACACCCAACAAAAAACAGGGGTAAAGAGTTACATGTAGAAAATTCAAAACAAAATA
TGGGGCAAATGGGAACATCCTAAGTCTTTTAATCTATTACATCACATTCATACAACAATA
CATTCTCAAATATCCACACTGTCTCAGACAAGACTTCAGCATTTCAACCAATCAATCCAC
AACATTGATTTGTTAAAGACACATTCAAATTTAAACGTAAATGAAATGTCTGACAGCTAA
ATAAAAGGATCCGCCTAGCAAATACTAGAGGTGTCACCATGCCATCTCATCCTCTCCTAA
GTAGAAGCTTCATGCCCCCATCTGCTGTTTGCTAGATTTCAGACTTCAGCCGAACAGCTT
TCACCGGAAAATCATACCATCACAACTACCGTCAAAACAAATATATTAGACATGAGTTAT
ATACTGTCAGTATCAGCCAGTCAAGAGAAATCTACTTCGGGTGTTGCAGTACTAATTGAC
TTTAAGGACGAATTTAATAGAAAAAAAAAAGGTATACAAAAAAGAGGTATATAAGAAACA
AAATGGCATTTAGTACTCAATTGTGCTAGGTATGCCAGATCTCAAGAAAAAAACTACTAG
AAACTACTATGCGAGAGAAGAAATTAAGAGGCAACAGAAAATCCATTGTTACATTGTTTA
GCCAGAAAATTGTTCTCTTAACTGTATATTTTGCTCATCAAATTTCATGGTGAGAGATAT
TCTTGTATTTACATTTTCTTTTAATACACTACATCACCTTTTCATTATATGAGTACAGAT
TCATAACAAACTGAGATATACTTCTAAATTAGCCTCCACCTGACACAAAAAGACAGTTGC
TTCAAGATTCCAGAAAAAAAAAAATTATATATATATATATAGAGAGAGAGAGAGCCTAAA
ATATTTTTTAATTGATAATCCTCCAAACTTTGATTTTAATCATAGAGCCATCTCTACATC
GTTGCCATCTCTCTACTTTTATGCAAGGTATAAAATCAAAGTTGAGAATGAATTTGCAGA
GCAGGGAACAGTTGATAGGATTCCATTCATGTCATGAATCGGAGTCCTAAATCCAGTTCT
CTTATTATCTATTTGTGAGGATAATATCTATGAGGAGAACCTATAGGCCATATCTATGGT
AATAACAAACACTGGGAACAAGTTAAAATGACATTTTGGAGATCCATATAATTTATACAT
GTTGCCACAGCAGAAAGGTAATACTCACGGAAATAAGTACACATCTCAAAAACTCTTACC
CCCACCCCACCCTTCAAACAAACAAAATAAAACATTTTTAATGGCACCTAGCGCTTGGGA
GCTTTGGGCCCTTTGTGGCCAGGCTTGGTAGACCATAGAATAAAAGGGCTCTTTCCTTAC
AGAAAGAGGCATCTACGATTCAATTTCGAGAATAATGCCGCGTAGCTCTTGGGAGCAGAG
GATTGTCTCTTTTGTTGATTTCTATTATTTTGATAGTGTTTATTTATTAAATTGTTCTTG
TTTGCTGCTTCTTGTGTGATCCTCTTTACTTCAACATTGCAACAGATAGTTATTGCAAAC
TCAAATTTAATTGCTGCTTAAGCTTTTCAATCTAATCTGAGATTTCTCACTCAAGAAGGC
TTATCCAGCGATTCAGCGAATAAAAAAGTTCAGGAAATGCACGGACATTCTCGAAATTCA
ACAAGCACCTAAACTAAGAATGGAATCTGCCAGTTCAGAATTAAAATACAGGAGTAAACC
TCAGTAGTCAGCTATCAACTTTTAATTTTTTGGTTTTCAAGAAAAAAAAAAAAAAGCTAC
AGACAGACATGCATAACAAAAACCAGTCTTTTAGGAGGCGTTTACTTTGAGGATTAGTCT
TGATAGATAAAAATAGTAAGGCTAATCCCTTGTTTACTTGGATGGCTTGAAACTTTGGGA
TATCCCAAGACCCTTGATTATTTCTATCATTT
>Unigene0000110
TTTTTTTTAAAAAAAAAGGAAATTTAATTATTGTGAGTAATTGTTGATTTTGATTTTTGA
ATGAGAAAATTTTGTATTAACTGTGACGGGTGATTTGCCATAATTTGATATTTTTAAGTA
GATATATATATTAATACGTTGACTTGGGGTATTTGATTTAAACCAAAAATTTAATTAGAT
CAAATACAAAAAATATAATAAAAATTAGTTTGTCTCCCCAATTAAACAAAAAATAAGGTG
CTCAGACAGGTTTTAGGAAATCAATCATAGATATAAAAATCTAAGAAACGCTAAAACCAT
CAGTCATCACTGGTGCTCCTTTCATATCCATGTTACTAACCTTGATCATATAGTAATGAT
TTTTTTTTTTGAAAGAGATATTGTAGTGAATTAAAATGAAAGAGAGAGAAAGGAGATGCT
GGCATCGTGTATTGGTTTAATAATAGAATAATTAATGTTTAAGGTCAAAGATTTCAGATT
TGAATCAACTGGAACTCGAAATTAAATCATCGTATTTGAGAAAAATTATCCACCTTATGG
AATGTGAGAAGAACGAAAAATTGTAAAAATATATATTCCATCTCTTTTTCTTCGTTGTAT
AAACATAGATTTTAAAGATCATATTATAGTGAACTCGAATCTGAGACGTTTGGCCTCAAA
CATTAATCACTTGTTTTCCACCATTTTCCATCATAGAGAATGCATCCTAAAGTTGTCTGT
CTATCGCAACGCTACCTAAAAGTATTACTCATTTCGTCCCACTTTAAATGGCAAAGTAGA
AATTGACACATAGATTTAAGAATAAGATGGTAAGAGTATGTGTTTAAGGACCACATATTA
TTTATAGAAAGTATTACTCCCTCCGTTCTGCGAAGCTTGAGCAGTAGTTTTTTTCGGGTT
GTTCCGCAAAGCTTGAGCACTTTCTTTATATGGCAAAAGTTTTTCATTTTATTCACCTTT
TCACTACTACACTTAACACACAAAATACTACTTCACTTCTTAAAATTCGCGCCTAAAAAA
AATTACTCAAGTTTCACGGGAAGGAGGGAGTATTATAAATGAGACAAACTAGATCAATTA
TCCCTTCAAATGTATATTTTGGTTATAGTCAAGATGACGCGCAACACATAGCGTGCAGGG
TAAATAAAATGAGTTGTGAGTTGTAACTCAACTTGGATAAAACATCAACATGACTTGACA
CTCACTTGCTAAATCTTTTAAAGCAAAATAACATTTCATTTCAAAAGATTTAGAAGGTCC
CCATTTAAGCGCACCAGCATATTTGTGTCTATATTATTCTATTTCACATAACTTGCATTA
GTGGAACAAAAAGAGGAGATGTAACACCAGGTCACATCCCATGTCTTTCAACATTTTCTT
CCTATCTTCAGCATAATCATCGTTGATAAGCAATCATTCCTTAGAAGTTACTACAGTATT
ATTTAACACACACACACACACACAAGAGCACCATTGATTTTCATCAAGTCCTACAATCGA
ATCAAAGCCTCCAATATTTTTGTGAAGAGAATGAATCTTTTTTTCGAAGGATCAGAAAAA
AAAAAAATGAATCTTTTTGATGACATAGTTAAGTAGCATACTCAAGAAATGATTTCGTAC
CTTGTCGAGAATCGGGCACTTGGACACAAAGCAATAGAGATTTTGTTGTGCTTCAAGCTC
CACCTCTGGGAATATATTCTCATTAAAACCACAATCCCAATTGCCTAACAAAGCTTCCAA
GCCAAGACAATGGCAGAGCTTAAGCGAGACGAATGTCTTCCGTCTTGAACCGAGACAACG
AGGGATGAGAAATGTGAACACAGAGAAGCCAGCAGGGGAGAAGATTAATCATGATTCATG
CAAATGAAGATGTAAGTAGCACTGCTCCATAACCTAAGGCACTCAATCCAATTCCACAAG
TCATCTAATCTAAATGCACCTTTGAACAAAAGAAATGCAGTTGGAGGAATACCAATAACA
TGTTGCAATCAGGGTGAGACAAAGCCCCTATGAAAGCAGCAGCAACAGTCACAGCCTTAA
GGAGAGTCCATTCCCTGGTTTCCAGTTGGCTTGCACGCGAAAAAGGTAAAACACCCGATG
CTGCACATGTGAAGAAGAGGCCAACTACAGAAGAAGTGATCCACATTAAAAGGCTGATCG
ATGGTGAGGAATTAGGAAAATGGCAGAGGAAATAAGGAATTAATGTTACAATTGCACCCC
ACAAATGGATAATGAGAGCAGTTTTTGCAGCATAAAGACAGTTCCATGCTGTAAAAAGAG
CAGCATCAACCAATGGAAGGGGGGCAAATGAGCAATGCATAAGGCAATCGTGTAGATCCC
AACGAACCTACTCGGAGATGTCATGAGATACAGAAAAAAGGGCAAACGAAACTTCTCGAG
AAGATTATTCAGAACTCATAAAGTAACAATCAAAACATAGATATTTTCGATAAATAAATA
AAGCAACTACCATTAGGAACAAGCTAGTGATCACTTGGTTTAACGATATTAGGGCATCCA
CTATGGAGCAAATTTTTGAAGAAGAAATGGAGGAACAACTATATGGTATTGCATAGCCTC
CCATCTGCTTGTGGTTTGTTAAAAAACAACTACACCAACTCAACTTTCAGATATTATGCT
GATGTTCTTTGAAAAATATTTCATGTCGTCAGGGGGCATTTACTTTACATGATTCATAAG
ACCTAAGATTGAGTATTTTTATTCTCAAGAGCAGAATTTCTTCAATCCCACCATTTCAAT
GGGATACGAATCAAGCAAAACTAGCTTAAATGATAAAAATAATCAAGGACCTTGGGATAT
TCCAAAGTTTCAATCCATCAAAGTAAACAAGGAATTAGCCTTACTATTTTTATCCATTAA
GACTAATCCTCCAAAGTAAACGCCCCCTAAGAGTTTTAAAACTGTCAAAGAGAATATCCT
ACCTAAACACCAACTTGATTTACCTTCCCCCTTTTTTCTGAATATTGCCTAAACATTCAG
ACAGATGAAAGAGGAAATAACAGGTATCTGACCATAACCCTTTTCCCATGTTGGTTAGCA
TGATTATTAAATGCAACTAGAATGACAACTAAGTCAAGTCCTAAGTTTTGCATTGTAAAA
ACACACATGAATAACTCTATCGGGAAACTCTGCCAAGCAATAACAAATGGATTAATCTGT
ATTCACGCCATAAAAGCTCAAAATTGCCTTAAAATCCAGTGAAAATGGATGCAGATGCAA
GCAACCCTTAATACGACCCTAATTAAATGACCCACTACAAAGTGTAAACATTTAATGCCA
TGTGCACATGTCATGTAAAACATAAAAGTGGGAGAAATAAGAGACTGACATCATTCAATT
TTTTGTAGTCCAGCCGTTCTACATGTCTTTTTCTGGATAGAGGTTCTGCACTAGCCTCCA
TAAGGTACGACAACTCATCTTTTAGTGATTGCCTCTTTTTCCTACCTAAATTGGAAATTT
CTTCACCAAAGCCTTCGGATTTTTGTTTGTGATGTGCTGAAGATGAGGTTTGCCAGGGAT
CTTCACTAGTGGCAGTTTCATCTTCAATCAGAGCTCTAAGGTCCTCTGAATCAGAGGTAA
AATCAGAACTTGAACTACCCTGCTTCACCTGATTATCTCGATTTGTAGCAGAGGGATTAA
AATCATCATCTTCTGAATCATCAGAAGGAAGCCCCAGATACTTTTCATTATTATTAGAAG
CATCCAAATCATCAGATGCAGAGATGTAGCTAGATTCATCTGAACTCGATTTATTTCCTT
CAACCTTCTCCGAACTATCAGGCTTATCAGGATCATATTCCTCATCCTCAGAATCATCTG
ATGATGACCCAGAACCGTCATCCATTTTCTTTCCTGATGCAGCAGCAGCAGCTTCAGGAA
AGATCTTCTGTAAATCAGAGCAATGAATAATGAGCAACTAATTTCAACTATTAAAGAAAA
TCATATCTGGAACAGACTAGACCTCCCAACTATCAACGATAGAAATTTTTGTTTCTTGAA
AATCCTTAAGCATGTCAATGCAATCAGCTTTACAATCACATCCAGGGCAAAGCCAGCTTT
CGTCGCCCGGAGGAACTATATATGCACACACCAAAAAGAGTGAAGGAAATAAAAATCAAC
AACTTGATACAACTTGATATGGAAATTGTAAGAGAAATAAAAATCAACTCAGTGCCATGA
TATTACTGTCTGTTTTTAAGAGAGGCGGTTCCAAGCAGAATTGATGGAATCCTCGTTCGC
AGGCACCATCACATAGAATGATATCATTATCAAGAGTCAGATCCTTAGACCCACATTTTG
CACAGAAAATCTGCACCCAGAAGATACAACTCAAGAGTCTTATAAGCCCAATTTCTATAA
TAAAGCTTGATGTCAATTCATGTCGACAGAAATATAATCATAAAAAGCATTACTCTAGGC
AAAAGTAAGACTACCATTTTCCTTAAGAAAAGCATTAAACCTTAGATGGTACTTTCAGAT
CATAAATGGAATAGCATGCATAACACTTCATAGTGAGAGTGTTTGTGCCAATTTATTTAA
TGACAGACCAAAAATCCAATACATAAAAGCACCCCATATCTACCGTCATCAGGTTTTGAC
AATTTATGTACTCATGGGAATCTGCGTGGAAATGAGTTAAGATCATCCGGGTGGGAGAAA
CAAAAGTAAAAGGTTCAGAACAAACAATTTAACCTCAACTGCAGATCTCAAGAAGCAATA
ACCTTTCTTATCATACTTTTGTTTGGATGTAAATGATATGCACGAAAACTACTCCAAATC
TATCTACAGTACAAAAAATAATTGAAAGAGAACGAAGAAAAATCCAAGGATAGAATATGT
ATGTCCTAGGTCAGGACCTTTTCCTATTGTCTTACCACCCCCAGATTGAATCCCAAAGCC
CAAGACTCTTCATAAAGTACACACTTTCTACATAAAAAGTCAAAAGGCTAATTTAAGCAC
TCTTTGGGAAGGTTTCCTGAAACAGAATAGAGTGTTTAGCATTGGAGCGACATATCTCTG
CACGGACAAGATTTGCATACTTCAATAGAATTAAGCAATGTGAGCAAGTTCCAGTTTAGT
GCAAGTTAAATAGAGAAGAAAAACGTATAACTATTTCCTACATCTTCGCTGTCAATCTCT
CCTTGTGCGTCAAACAGAGATTCCGGAAGCTTTCCCATGGCGAGTGACTGATCAAGGCTC
TGAAATAATGCTCTTATCTTCAATTTGTAATGCAAAATCCGGGATTTAGCCTTCTCGAGC
TCCTTCTCTGGCTTTAATTTGTCCAAGCTGCAAATCCAGAGAGATGAGAAAGATTTTCTC
TGACAAAAAGAGATGTCTTGTAGAAGTAAAATAAAACTTGACACGCAAACATAGTCTGCC
AAAGTTTCGATTAATCTGTAAAGGTCCAGAAAAATTCCGCTACATGTTACATTTAATCTG
CAAAATTTCGCTTTAACTATTGAATCATACGATACCATCTCTACCAAGAAGAGCAAAGAA
CTACATATGGTATGTTATCTTAAACTCAATTCCCCAACCGATAGAGGCTGAAACACACAG
AACTTCATCTTATCTTAATCCAAATCATGATACTGTCAATATATTGCAGCGGAAGGCCCC
ATCTACAGTTAGAAACAGCTTCAACAAAATAATGCAAACAAATTAAAATATACATACAAA
TACAACATGTACCTTTGCCCTCTCCAGCCTTCAGCAGAATAAGCATCAATTAAGTTTTGC
TCATAGTTTATCCTGTGCATCAAATATCTTAGATGAGTTTTTTTACTAGAGAACTCACTG
ACAGTAGTTTTCTGCATATTCTTTGGTTTTCTTCCCCTCTTTTTCTTTTCTCCAATAGCA
CTGCCTTCGTTGACATTCTCAACAGGCTCAGGGGCCTTAGTTTTTTCTTGCGATCTTGAA
CGCAAAAGCCATGAACTACTTGATGGACCTTCTAATTTAGCATTTCTCCTTACTCGCTGT
CTGGAAGAACCAATTCCATCGTTTTCCAGGAGAACAGAATCATTAGTAGCTTCCACCTTC
AGTGGTATTAGCTTTCCACAGCCAGGACTTTCCCCGGAAGACCCTCGATCACCATTTTCC
AGGAGAACAGAATCGTTAGTAGCTTCTACCTTCAGCGGTACTAGCGTTCCACAGCCAGGA
TTAACAGAAGTTGTCCCAGGAGGTATAACCATATCTTCAAGACACCCGAGCCCATTCTGG
GATGCAACCTCCAAATATTTAGAATCTAAAAAAATACTCACATTTTCCAATGTGGGTTCT
TGTTTGTTTGTATCTTCATTATGGGGAGTCTCTCTATTATTTGTATTCAGTCCTATTTCT
CGAATATCATGTGATTCTTCCTGTGCTGAAACTGATGTCCTTTCAATATATTGAGCTTCA
CTCATCTCTTTTTGCTCCATTGTTTCACCAACACACCTTTTGTGATCCATTCGACAGTCA
TATGGTGGATCATATTTTTTATCTCGAGCTGGATCTTTAGGAGTTCTCGGCTGTTCTACC
ATGTTAGACTCAGGTTGTGCTGCCCCATTCTCTATCAGCCCCATTACAACTTGTAAATTT
CCAATACTTTTAACCCCTAATGGGCACTAATTACCTACTACAACTAAAATTTTTCAATTC
TTACACGGCAAGTTGCTACAAAACTTTGGGCCCTTTACTCTCGAGCCTATTCTCCTTCAC
AATAAGTTTTTAGATCAATCTTGACGAGTGGCCAAAAAATCTCAATGCAAACAATACTTT
TCAAGCAGTGCTATTCCGACATCACCCGCAGCTACAAGAAAACCAGAAAACAACTAGAAC
AATTAATGAACACACTAAAAACTTCCCATGCAACTTCTCACTTCCCTAGTTCCTGAAATT
TAAATTAGGAACAAAAAGATTACGAACATTACTTTCTATTCCATAACTAAGTTGGGGAAA
AATTTAACACAGACAAACGCTTGAAGAATATAAATAAATGCGCAAAAAAAATC
>Unigene0000111
GGAGATAAGCTATTGAACGATTGTAAAACTAGTGTTTTAAGGGTGCGTTTACTTTGGTTG
AAAAAAAAATTATTGAAAAATGATAGATAAGAAAAAGTGAGAAAATATTTTTCTCCTTTT
TTTTTATCATAGTTTTGCTAGAGATGAAAAGATGATAAAATGTTGAAAAATATTTTCACA
CCCATACCGTAGAATAATATTATCTAATACTGGAGAGAAAATGAGTGAAAAGGGGATGCC
CGATAAAATATTTTACATTGGCCAGAGAAAAATTTCCATCATAATAAACATGTGAAAATG
GTGGAAAATGGATGAAAATATATTTTTTCTCTGTTTTTCC
>Unigene0000112
CTTTTGGAAAGCTTGCATTTTTAACATTGAGGGATGACTCAGGAACAATCCAGGTATGTG
CAGAGTCTGGTACTAATATGATCAATAAGTACAAAGTTCAAAAATCTTTGTAGGAATGCA
AAATGCTAGATCAATTGCCAAAGCAAATTGAGGCAGTGAGTGCTTATATCTTGATTTATT
TTGGTACGACTCACTAGATCATTTTGAACTCTTAGTGGCCGTAGTATCTTAAAGGTTAGT
GTATTATGGGAGATACAAGGTAGCTACTCATGAAATATTATGTTAAGAAAGCTGAAAATT
TTGAAGGTGTCGATTAGATTTTCCTTTAATTATCGTTCCATTGCCTGAATATAGTTTTTG
GTCATATTGTCGAATAATGTGCTTGAAGAGCCAATTGGAGCCCTGCTTATCAGCAATTTT
CGCTGAAACCTTAGGTCTGAAATCTTGTTTATACTTTGCTGATGTTTGATATAAATTATA
TTAGTTCTCATCTCTTTTGGGGACGTTTACTTTAAAGGATTAGCCTAGATAGAAAAATAG
TATAGGATAATCCATTGTTTACTAAGATGGATTGGAACTTTGGGATATCCCAAGCCCCTT
GATAATTCCTATCTTTTGAGCTAATTTTTCTTGATTCATGTCCCATTGAAAGGTGGGATT
GGAGAAATCCTAGTGTAATGGGGATAAAAATACTCAATCATGTATCTTATTAATCGTTCA
AAGTAAA
>Unigene0000113
GCAGAATAATTGTCACTTTTATTAATAACAACTGTGAATAGGGTACAAACTCAACCATGA
ATCTACATCATCTATTCTATTTTCAGTCTCTCAATGAAAGGCCCTGCATCTGCAGAGGCA
AGATGCTCGAGATAATCCCTTAGACTGCTCCCTCTATACCTTCTTCTATTTTCATCTCTC
TCCAACTCTGCAGCAGGCTCAACTATTTCATCCATTCCCAGGCTATGTAAACTTGCTATC
GAAACCCTAGCAGCACCATTACTACTATTGATTGCTCTATGCAGCACACTCTTGTAGAAG
CCATTGCTTATTACCTCCAAATGATCTCCAACAAATACCTGCAATGACCCTTTGAGCTTG
GGAATACTCTTCCACGACCCCTCGGGATCCATGAAGTCGAGCCCCGGGGCGCTCTGCAGG
AGGAGAGTGATGACGCTGTGATCTGTATGTGGAGGTGTGCCGTTCTTCGTGCTGGATTCC
GTGCACCGGTTATAGCAATTTACGCCGAGAATTTGAAAGCCCTGTTCGAATTCTTGCTTG
AGATGTGTTTGATCCAAGCTTAAGCTCTCCATTATGGCTCCAAATAGTTCAATGCACAGT
TTCCTCACCTCTGTAGAATAAATTCCCATTTTTTCCCTATAGTCAGGAGGAAAACTTGGC
CAATATGAGATGAAGTGTTCAAGTGGATGGGCATAGAGCTTGAGGAAATCCTTTGAATAA
TCTCCACGATTTACATGCTGAAATCTCACTGGTTTCTGTACATCATCTGAAATGAGCTCC
TCTTTTTCTGCTAATGGCATCTCAAAGAATCTGGCATTCACATTTAAAGCATCTTCTATC
ACTGAATCATGTATCCCGTGATTAATAACCTGAACTCAAACATATACAACCAAATGCAAA
TTTAACCAAACTCAAAAAGGAGAGTCTGAAATCATATTTATATACTTGAATAATACAACA
AAGCATACAAGGTAGAAAGAATATATGGTGTAAATACATTGAAAAGTCCATATGTGTGGC
AAGCTTCACGAATTTTCTTGATAACCATAAATCTGCTCTGAGGATCTTGATGTAGTAGAG
AAAGATTGATTGTCGGCACATCCGTCAAGGTTTCCAAATGCTCATCCATATGCTTGGATT
CCTTTTACATATATAGAGTAATTAAACTAGAACATATATATAGAGAGAGAGAATGTATTC
ACTGAGAATATGTATGTATTATAGTGCAAATATTTAATTGGTAAAATGTTATGCTGATGA
ACATGGAAAACATCTAGGAAGCGTTTACTTCGCATGATAGATAAAATGCATGATTGAGTA
TTTTTATCCGCAAGAGTAGGTTTTTAATGCGATATGAATCAAGCAAAACCAACTTAAATG
ATAAAAATACTCAAGGGTCTTGGGATATTCCAAAGTTTCAATCATCCAAGTAAACAAGGG
ATTAGCCTTAGGGTGCGTTTACTTTGATGGGAAAAGGAGAGAAAAAGTATATTTTCACCA
ATTTTCCATCATTTTCACATGTTTACTATGATGGAAAATTTTCTCCGGGCAGGGTGAAAA
TTTTTTTCAGGCAGCCCATTTTCACTCATTTTCTCTCCAATGTTTGATAATATTATCTTA
CCTAAGGTAGGGGTGTGAAAATATTTTTCAACATTTTCTCATCTTTTCATCTCTAGTAAA
CATATGACAACAAAGGGAGAAATAATAATATTTTCTCATATTTTCTTATCCATCCTTTTC
CAATGAAAATTTTACAACCAAAGTAAGCGCAATCTTACTATTTTTATCTATCAAGGCTAA
TCCTCAAAAGTAAAC
>Unigene0000114
CATTCATCACTCAATTGAAAGCCCATCGTCTCCCAATCTTTGTTTATTATCTCTATTCAA
CAAATCGTAGGTCTGCATCCTGCTTATTGATGATGAAAAATATCAATGCTTTCGAATAAT
AATAGATATTGGTAGGGGAGGAAGCCGGAAGGGGAAGAAAAGCAGGCGCTCAATATACTT
GAAACAAGAATATCAGGAGAAGTCATCAAATGCAGAGTAATTTATAGAGTCCGATGGCGA
AGCTCAACCCCAAGCACAACGCGAGATGGAAAAATAAATTAAAATTTTAACCATCATGCA
GCAACCTCACCAAATAGGCTCTTGCGTATCTCTGGTAGCTTTTTTCGGAATACAACCTCC
AGTCTAGCATCAAGAGAGTTCTCAAACACAATTTTCCCGTCTCTAGAAGCCAACACCACA
CCTCCAGAACAGAAGCGATCGTGAGCATTGTGATGAGAAGGAGCTGGTGGAAGGTAGACT
TGGTCAACTATGATCTCAGGAGAATGAACTTTTGCCTTCTCGGCATATTCCTTCTTTGCT
CTGTCCAAGATGGGCTCCACATACTGTAAGTCAGCTTTACGACAGCGCAATAACACAGAT
GGCTCTTTTAGCCTCAACAAACCCTGAACAATGAGATCCTTGAGGAGATGCTCGTAGCTT
CGGTGGTTACCGCCAACGTGTAAAAGCTCCTTCGATGCAGACTCCTTCATGGAATTGACC
AAATCATCCTGCGCCTGAAGAACCTTGAGCCGAGAAGCATTCAGTTGCATAGAGTACTCA
ATCTTCTTCCGAACTTGGACTTGTTTGTCTTTGCGCTCATACTCTTGTCTGATCCTCTTC
TTCTCCGCTTCCACTAGCTGCAACTTCTCGATATTGAATTCTTCCTCGGCGGAGACGGAG
ATCTCGTTCGCCTTCTCCTCCGCCTCTTGGCGGATGAAGCGGACCATCTGCTGGATCTGC
TTCGATACATCGGCGTCATTCATCTTCGGATGCGGAACGGGTTGATGATTCGGGTCGGGT
AATTCGTTGATCTTGGGAGAATACTGAAGTAGAGATCGCGGAGATAGAATGGATGCCGAA
GGAATGGGTTCAAGGTGACGGTGATTGCGACGGTGACAGATATACCATTTTCTGAAT
>Unigene0000115
AATTCAAAATAGAAGATCTGAATTTATGGAATTATGTTTCATACAATCACACGAAACTTG
AATAAGATTCCCCAAATATATATGTACATATTTATATGTAAGTTAGTCTACGCAGCTAAT
GTATTTTTAATTTTGATGTGATTTATATGACAATCGAATACATTATATAGGTGCTTATAT
ATATATAGGGTTGAGTTCAACAGAGAATTATCTTTTTATTCATCATGAACAAATCTATAT
ATTTTACGAACAGATCAACATAAGTAATGAACAGACGTATTTAATAAAAATAGAGAAAAA
ACTAGCCACAGGCCCACAAGCAGGATTCGAACCTGGCACAAATTGTTGTTCATGCGGTAC
ATTAATTTGTTTATCAAAATTATAGATCTGTTCGTTTTTGTTTCACAATTTCTCTATTAT
CTAAATATTTATAGCATTCTCTGTTGAACCCTTCTATATACATGTGTGTGTGGTGGCGGC
TAATAAAGTTCACAACCTAGGCATGCAGTAAATTTAAGTATTATGCGTGTGCATAAAAGG
AAACAAATACAGATGCATGCATCATGCAGTGTTATCAATTTCATGGAAAACCAAATCCAA
TAATGCAACGCACAAACAATTTGGATGGCATCTATTTCTAGTCTAATTATCCAATTCTGC
AATCACAATAATAAAGTTATCTAATATTGATGCAATCTTTAGCTTACACCAAAAATATAT
CACAAAATGTGTCACGATATTTTTAAGTATAGCAAAGTTTAGCTATATTCACACATATAT
TTACATACTTTTGTTACTCACATAAAAATATAATAAATTTTGTAACATCTAAATTATCTC
AAAATATTTTTTCTACACATGATATGATGTCACAATATTTTTTTAACTCTATC
>Unigene0000116
TTCAGACGCCGTCACCGCCTTCTGCACGAATCCAGCCGCGCCGTCCTCCACCTCCGCCTT
TATGTGGTCGTGCCTCCAGCCGCGCCGTCCTCCGCTTTCTCCAGCCACCCATGTCGCCCA
TGGCATCACCATAGCCATCAGCATAGGCCGACGATTCCCCAATATCCGACGCCATATCTC
CCACCAGAAATCCTCCCAATAATCCCGCCCCCAATCCCAACCCTAATCCGTCTTCTTCGA
CCTCTCTGAGTCCGGATCTGAAAGAGGAGGGAGAGGCTGGGCTTGCCGGCTTGATGAGAT
AACCCGTCGATTTTTTTATTTTTGAAAAATGCCCTGTGATTTTTATTTCTGTTTCATTGT
AGTCTGACTGACTGAAGAACTCTTCCTCTCTCGCTCTTCACATCTCTCAGATCTAGCGGG
GGAGAAATCCCTGCCACCAACCTCCGAGGAATTCGCAAAACATTCCAGGTTGCCGCCAGT
TTCTCGCTGCTGCTGACGCAATCGCCTCTGTCTGCTTCTCTTCGTCCGCCGCCACTCGGC
CGCCGGGCTAGAAATCGCCATCACCGCCGCTGCCCACCTCCTCTGCCATGTTAAGTATGA
ATATGGGCTTGAAGAGTTGGTGGAGTTCAGATGGAGAGAATTAGGAGAAGAGACACAGGA
AATTCATGAAGCGAATTCGTGGTTCGAGTTGCTGTCTGTTTTACACATGATGGCAATGCT
GACACTGATGGAGGCAAATGAGAAGCTAATTCCTAAAGAAAGTAGCCTGTCTGAGAGGCT
TGTGTCTGCAGATTGCATGAGAGACGCCGTTGATTTGCTGCTGAAAGCAGCAGGATATTT
TAATTTATGTGTTCTTGATGTTCTTCCACGGCTAGCACCTGAGCTAAAGTTAAGCATACG
CGTTTTTGTTGATTAGATTCTTGATATCTTTGTATGGACAGGAAGAAGCTGCCTTCGGAC
ATGCAGGGGTACGTGCTAGAGGCGATTTCGCATCAAGCACTGGCACAGGGAACTGAAATT
CAGCTTGGATTAGTTGTCCAAAGTAAAAATGCAACTGTCTGTGAAGAAGAGACTAGCCTG
TGAACAGCTGAGTTTCTATGCTCAGAATGAGAGCAGTGCAGCTCTGAAGAATCAACTATT
CTTCCTCAAGTTGAAGCTTCTGGAAGCTAAGGCTGCAGCTTACTACTATCACCGTGTAAT
CCTAGACAAGGGCACAGAGCCTTCCTGCCATGTCAGCGTCTTCTGCTGCTCTCTTGCTGC
AGAGGAGTTGCTGGTTGAGAGCAAGAAGGCATACTTGACCTTTTGCCTTGCAGATCCAAT
CACAAGGTAATTCACTTCAAATTATAAATAACTTTTTATTCACCAATCAAACTAACACAT
GCTCTGTTCGTGTTCGTGTACTAGATGTACATACATACACACTTATGTCTATAAAACAGA
TATATTACAATTAAGAGATAGAGTTCCAGCAGTTCACAAGGCACGCTCATTCTAAGGTGC
AATCTATATTTGCTGAAGGGTGATTGATAATTCATGTGAAAACTTGAGAGCAACCAAAAA
ATGTCTAAGTGGAAAGAGTAAAGAAAGCAATTTATATGAAAGGAAAGTAATTTCTAAGAC
AACTATTTGCTCAGTTTTCTTTTCTTTCACAGCTTTGAACTACTTGCTCGGCATTATGTT
TGGGTTGCATCATTCTAATGATCTTGCCAGTAACATACAACTACATGAACTATTTTTGTT
AATGCATGTTCATGTAAGTATAATACATATATTTATTTGACAATGTTGTCTATCTATATC
TGCTGGTGGGGTTGGTGGAGAAGGCGATGGTTGTTTTGAGCGGGATCACGGCGATTGAGA
TAGGGCAAGAGGTGATCATTGAGGAAGGCAGGCGGGATCGCGGCGATTGAGGATGGGAGC
AACAAAGGGAAGAAGTTCGCATATGTAATTGCTTACTTCGTTTGATTTTTTTCTTTTTCT
TTTTAGACTAAAAGGCTTCTTGGGTTTGAGGATTTTAAGATTGATTTGACTATTAAAGTT
ACAATTTCTTGGAATTATATGTTTGGGTTTAATAAATTATGGAATATTTTTCTCTGATAA
ATTAAAAAGAAAAATAATAAACACGATATATGTAACAAAAAGTGAATGTAGAGCACTATA
CAAAAATTAATAACTTGACTTCAAAAACTTTTTTT
>Unigene0000117
TGATCTCGTTTACCTCATAGACAGAGGTTCGGCCCTAACTCTTAGTATTTTTAAATGCAA
AAGCAGCAAGATATGGTTTTTCTAGTTCAGTGCAGTCCGTAAATTAAACCTTTGGCTCCT
ATTGTCGATTATGCTATAGATTGAAACTAGGCATCATGGTTTTGCTATTGTCAAGAACTC
CCATCATTGTCTAATGTGAGAAAAATAAATACATATGAACTGATTTCTGTGCTTGTGACT
TTGCTAAGTCCATAACCTATACTCATCTATACATTCAGTATTTCTACTTAATCATGCTTG
TTGGATGAAATGCAAATGGGATTCGAATGAAGGGAGCTTAGTTTATACCTGTAATTGCTT
GTTGTTGGTGGCTGTTGTTGTTGATTTGTATGAGATGACTGAAATAAGGTTGCTCCTTTA
ACAAATGCAGGTGAGTAAAGAATGAATGGAGGTGATTAAGCCAAT
>Unigene0000118
CTGCAGATACAGTTAGGGCCACAGCTACCATATTCATCGCACGTATCTTGAGGAAAAGTG
ATGACATGATTCCACTTGTCTTTTCTGAGATTCATGGTATGGCGCTGGAGTGTACCAGAT
GTATCCAACGTAGTTCTTGCCGGAATTGAGCTCTCAAAGGCTTCTCCCATGGTGATTAAC
CAGTCTTTCTTGAAAACCAAATCTGGTTTGTAAATGGAATTGGGAAAGGATATGCCACCA
CAAAAATACATCCCATTCCACTGTCCCACTCTGTATCTTTTGATTGCCCCTCTTAGAGTC
ACCAAGTCAGCCAGGCCTCGGTTTTGGATCTTGCTCACAAACTCACCGGGAGAAGGATCA
TCCGGACTTCTCCACGACGTCAAATGCCTCTCAACACCAGCATCAACGTCATCCACCATA
TTCATTCCTGGTAACAGGGTGTCAGTTGGGTAATCGAAACTCTGCCATATGTAGCTCGTG
TTCTCTGCAAGAACTAAATTTCCCGAATCAAGGAGCTGTAAAACAGGATTTGATGCCACC
AATGATGAATTCACCAGCCATATAATGCTTTTTCCACTGCTAATCACAAGACTTCCATTT
GTGGAAATCATCAACACTGGTGCTTGTGAGGCAGTGATGGGATGGTGTCTGTTTGCAACC
CAGACTACGACTTCTGGTGTGCTCTTGTACCATATTCCCATGAATCTATTTGAAGATTTT
CCTGCCGAGAAAAAACCCATTTCAAAAACTTGGTTTGGAGATATCAAATTCTGCCCCACA
ACAAGGGTTTGATTTGGAAAAAGAGTGCAGTCGTCAACTGCTCCAACTGTTAAACTCAGA
AAGGGGATGGAGTGAAGCAGGGAGCAGAGGATTGTAGTGAAAAAGAAGAGCGCCATATTC
AAATGTGCTGATCACTCTTGGTTGAAGAACA
>Unigene0000119
AATGACTTCAGATGATCAACTGAAGCGTAAGGTTTGTTTCATCAAGGAAGAATCCAATGA
AGCCGGAGCCCAATCAAGACGAGAAGAAGCATCAACTAGTGCCAGTGGGACAATTTTGCA
AACGTTGTACCCGCCTGTTAAAGACAGGGTTTCATACATGAAGGGCAAGGCAAAATATGT
TAAAAAATTAGAAGACAATTTAACAAAGATCGTTGCAGAGTTGGCTAACTTTTATTCTAG
GAAGCGCCAAATTGATCAAACACTTGAAGCAAGTGTGTCTAAAGAAAGAAGTGATCTATA
CAATGTTAAGATCACGCAGTTTGAAGTCTTGGAGAAAAGATCTTTCGAGTATATCAATAA
CTACCGACGACTCTGCCACAATGATCTCCCGAATTTTAAGGCTCACGACGTCTCAAGTGC
TGAACACGTTGAGGCTCACGACGTCTCAAGTGCAACAGACGTGATCAAGGCTCTGCAGGA
GAGAAAGCCAACCATCTTGACACGCAAGTTCTTCAAGCTTGCAAAGCTCAGTAGAAAGAT
AAGTGAGCTGCTTGCTGACATCTCAGAGGTCACTGACAAAATGAAACAAGAGGATGTGTT
GCGCGACAAGAAGATTGAGTCGGTTCAAGTGAAACACGACGATATTGATCTCCCTTCGTC
CACTGGATATGTTGAAAGAATCTTGAGGTATCTCAGTGAAGACGGCATCAGATCAATGGG
TATCTTGGGGGCCATTGGAGTAGGAAAAACAACTATCCTCACAAAGTTGAATAATCAATT
CAAAAATTCATCAATGAAGATGAAGTTTGAGTATGTCATTTGGATAGATTGTGATAAACA
ACGGGATGCAAAAGACCTGATTCAAGATGAGATCATGGGGAGACTGAAGCTAGAGAAAGC
AAACAGTGCAGAACAAAATGCAGAAATGATTTCGAAGTTCCTTTGGGATAAGAAATACAT
TCTGTTGATCGATCAAGTCTCATCAACCATCAATTTAGACGAAGTGGGAATTCATAAAGG
CCACAAACATGGCAAAGTTGTGGTCGCATCAAGTAACAGGAAAGTTATCGCACCGATGAT
TGATGAGCATGTTGAAATCCAGCCGCTGTCGGAGAATGAGGCGTTCGGCCTCTTCAAACA
AATTTGTGGTACAATCGATGACACGCGCATTGAATTCATTGCTAAGTGCATAGTAAGGTC
GTGTGGAGGGCTGCCGTTGGTGATCAAGTTGGTAGCTTATCATTTAAAAGGGCGGAGAAA
TGAAGAGGAGTGGAGTGATGTGAAGAGCCTTTTGCAATCCGAAACTAAAGCCAAATTGCA
GAATTTGCAAGGCGTCGGACATGCTTACAAGCTAGCGCTTGATGCGCTAGACAATAGTAA
GAAGAAGTGCTTGCTTTTTGTGACCTTGTTCCCAAGCAACCACAAAATATACAAAGATTA
TCTTGTGGAATGTTGGAATGCCGAGAGCTTTCTCGAAGTTGGTCCACGACTTAGAAGTGC
ACGAGATCGTGGAGCAACAACGTTGAGGGAGCTAACAGATCGGTATCTATTGCAAACTCA
CTCGGACAAGCATGTTAAGATGCCAGAATATTTCAAAAAAGTGGCTGCTGAGCAAGAATG
TGTAGGTGAAAACGATGGCCTACGTAGGAGGATGTCGTTGATATGTAGTAAGTCCAATCT
ACCAAATGATCCAAACAATGTCAACATCTCAACATTGTTGATGCAACACAATCGTGGCTT
GGTGTCATTTGAAGATGAGTGCTTTGGCAAAATGGAAAAGCTTCTCATTTTGGACCTGCA
TAACACAAAGATAGGATCTCTTCCAAATTCTATCTCTTGCTTGGTTAAGCTAAGATGTTT
ATATCTGAATGGTTGTCCTCTACTTGAGGCGTTACCACCGGGAGTAAAAATGTTGAAGGA
GCTCGAACTCCTTGATATTCGGGGAACTTCAATCCGTTCATTGCCAGATGGAATGAGTGA
AATGGCTAAATTGAGGTGTTTGCGAATCTCATTTAGCAAAACGGAGTGCAGACGCGATGT
GGCTTCTACAGAAGTGGCAATGATGATTCCTCTTGATATGATCAGTAGTCTTCATCAGCT
GGAAGAGCTGACCATTGAGGCAGGCTGCTGTAGTCGAGGCTGGAAAGATATTGCTGATCA
CATAGTCATCGAGCTTGCAAGTTTGGAAAAGCTGAGTACTCTTAATTTTCACTTCCCAAA
AGTGAGTAGTCTTGAAAAATTCGCTGCTGAGAGCCGATCACTGCTGAATACAGAGACACA
CTGGGGTCCAAATACTTTAAGGTCCTTCAATATTTCTGTTGGTTGTTGTGAGATGAAACT
TCCATATGGTTTAGAAATCTCTCGAGTCTCACAAGAGAGACGGCTGAGATTCTCCAAGAT
TGAAGAAATTCCCTCGGTGAAAGAAGTGCTAAGGCAAGCCACCTCATTTGAATTAGTTGG
TCACTCTGGTGTAGAGAGCTTGAGTGAATTCGACTTAAAAAATGCTGGAACATTGAAAGT
TTGTGTGGTTGGGCGTTGTACAAATATGACGAGTCTTGTGGATGGCCGTAAAATCGATGA
GATGCAGACGGGAATCATGGAAGAAACAGACTGTGCTGTACTTCAGTGTTTGGAGAAACT
GCATTTATTTGATCTTCAAAAACTGGACTCTATTTGGAGAGGGCATGTTTCCTCAGGAAG
CCTTGCAAACTTGAAGGATCTTACATTGTTTGGTTGCACGGAATTAACTACGGTTCTCAA
TCATGAACTAGTGAGAGCTCTTTCAAGCTTAGAACATATAAAGGTTGAGAATTGCTCCAA
CGTTGTGGAGATCATCAATGAAGAAATCCGCAATATACCAGAGCATGTTGATCTATCTTA
TATCCTAAACAAGGTGAAGACTGTCGAACTAGTAAACTTGCCAAGGCTAAGAAGCATATG
CAAAACTGGCTCCATGAACTGGAAGTCACTGATGACAATTGTCATAGCAAGTTGCAACAT
ATTGAGAGATATTCATTTGAGTTTGAGAAACGCAGAGAAGTTGGAAACGGTTGAATGTGA
AGAGAGTTGGTGGATTGAACTTCAGTTGCCAGAGGAAGAAAAACAACGTTTCCGTCCTCA
TCGCAAGTTTAACATGGAACAAACATCGGCCAATGGAGTCTATCACGAAGGAGAGTCGTC
TTCACATGGAAGATCAACTGATCTTGTGGCATCAAATGCCAGTGTTTCTAATGGTGAAGT
AGTGCCAAGAAATGGGAAAAACATAGATTCGGTTAATCACGACCATCAAGACTTTCCGGA
ATCACCATCATCATCATCATCATCATCATCATCACAATGGCCCCACAAAATTGATCTCAA
TCCGATATAGACAAAGCAACCTCCACCAGCAGATAATATAGAATACATAGTACACACTAC
AATATATGGCTTTAATACATGAACTACTTAATAAGCACCTAAAATTGATGAACATCAGTT
TGCTGGAACACAAAGGAAGCCCTTTTTCCCAAAATGCAAAAGGGGGGCATTTAATCAAAC
ACACAACCTAAATTAGCAGAACAATTCTTTAACAGGTGGATTGCAACAAATCAACCCCAA
GCAGTCGCAATCAGGCTCAATTAACACAATGATATCAATCAATAGAAAAAGGTACCCGTA
TCAAGAGACACTGAAATACGAAAAAAAACACCAAATTAACCAAACCACAATTCAATCAAA
GGAAACAGACATACCCCACTCGCGATGACAACTCCAGTAACTACAGGAACCAATGTAAAA
TAAGTCAACCACGCTTCCCTCTTGAGCGTCATCAAGTACGCAAACACCGCAGTGAAAAAC
GGCGTCGTGGCGCCAATCGCCTGATTGAAGCTCACGGGCAAGTACTTGAGCGAGATGTTG
CCGCTGACAACGGAAGCGCAGAAGATCAAGCTGAGCGCCGAGATCTTCATGAACTGAACC
CTAGATCTTATCGTCTGCATAGGCACCATCTTCATCCACGCGATCGCGATGTAGCTGAGC
AACGAGCACGCCGTCATGTGGCACATCGTCAAGAAAATCGGGTACTTGAACCCGTAATTG
CTCAGCAAATACTTGTTCAGCAGCAAAACCCCAATGTTCGACGAGTACCACGACGCCACC
AGCCCGATCGTGAACAGCCGCCCCTGAGATTTCGCCGCCACCATCTTCAACCGAATTCAA
TTCACAAAACCCCGATTGAACCGCAGAAAATTTATAATCTCCAAATCCAATCGAGTACCG
ACAAATTTCTACACGGATCTACTAGGGCTCAGAAAGGGGTAAACAGATGGACTAAATTGA
CGGGATCTGAGTTGCATTGGTGGTGGAATCGTCAAATTCAACGGCTCAGATTCGGCACAA
AATCGTCAACACGGAAAAAATAATTCAAAAAGAGCTCAAAAAATCATGAAGCTTAAACCT
CGCATAAATGCTTAATTGCTGAAGAGAGCAGAAAAAAAGGAGAGAAATTTCGCGTGGTGT
GCGTGTTTCTGGAGGTGTGAAGATGACCGACGAAGAATTTGGTTTGGAGAGGGTTTATTA
ATTTGATTAATTA
>Unigene0000120
TCGGGTAACCAGCGACATCCCTGATACAAACCTGCCATATAAATTGAAATCAAAAGAATG
TCAAAATGTCAAAGCTTCTTCAATTTTCTATTAAAATTCCCAATTTTTGTAGTAAATGAT
TTTATTAGTTTTTTGCCACATTCTTGTTCAATCACAATATGGGGCTCAATCGGTGCTCTA
ACAAATTTCATACAAGGCAAATATTCTTCAACAAAGCTCGGTATATCAATCTCTACATCA
GAGTAGTGTTCAGCAAACAACAATTTCAACATGTTCACAACCTCAGACACCCCAAGTTCC
CGATTTGCCAAAACAAGTTGAGAGATAACTGCAGCAATCAAAAACTTCTTTTCATTTGAT
TTATCAGCAACAATCAATTTTGGTTTCAAAGGTTTAGTTTTATTTGAATCCATTTTCTCC
AAAAGTTGTTGAACCCGTTCTCTCCTTTGTTCCTCCTCCTTTGCACGTCGACCAAACCTT
GTAGTTTCTGCAAATGTTCCCTCCATTGGAGCATCCGTTTGATTTCTATTTTCAAATTGT
TGAAAGAATTCTCTTCGTTTTTTCATACTTTGAGCTGCAATTGCAAAGCGCATATTATTT
CTCTGTTCCGACAATTTTTTCAATTCGTCAAGATCAATTTCATTTTTAACACCATTTTCC
TTCTTGCTTTCACTAGATGAAGGGACAGAAGCATCACTAGTTGAACACAAATCTTTATTG
AAATTTACAAGTCGAAATTCTTCCGCTTCATCATCAATATCATCATTCTCACTGTCAGTA
AATACAGCACCTTCAATAGCACTTGTGTAGCGTTTCTTGTTAATTTCCTCATCGACAACT
TCTTCGCTACTCTCTTCGTCACTATTAGAATTTTCATCATTGGAGTTGGAATTGTGTTTG
TGTACAAGATTAATGTTTTTAGCCAACAAAGCATCGTCTGTGTAGAAAATGCTGGAACGG
GTTACCAGAGGCTTCACAACAGGTTTTGGCTTAATTTTTGGTTCCGGCGGCGGCTTAATC
ACTCGTAATTTCCTTGGTTGTACAGGCTGTATATTTTTGGGCTTTTTCGTCTTGAACTTG
CTCTTCAATTTTAATTTTTCCGCCTCTTCTTCCATTTTAATAGCTTCCAATCGTTCTTTA
AGGATTTTCTCACATTCAGCATTAACCTCATCCATTGTTCGTTTCATTTTAAAAAGAAGA
GATCCTGTCCGGTTATTATCGGTGAAAATTTCAATATCATTGTATAAATAAGTGTCGATA
ATTGTTTTAAGCTTGCCAGTTGGAAAAAAGCGTTTTAATTCCGATTTATTCATTTCAACT
CCATAATTATGTTTATACTCATTTTGAAGTTCTTGTAATTCTACTTCCCTTTCTTCCGCA
CCCAAACTGTGCAGACATTTCAATAAATTTTCTTTTCCCATAAGAATTTTCGGAGAGGAT
TTTGGGTCGCGAATTAGAACCTGTAATCTTCTAAATTTCTCCGTCTCTTTTGCACTTCGA
AAACGATTAGCATCTTCTATTGAGCTTAGAATATGGGCAATGTCTGGACGAGATTTGATC
TTGTAGCAAAAAACCTTCTCAGGATTTACATTGCCAGCACCCTTCGCCATGTCAGTATAA
CAAGGTTCTATGATGTCGCGAAAGTCGTCTGAACCTAGCATAGCAGGAATTGATGGATAT
CCAAGTTTTTCAGCGAGAACACCAATATCGTTACACGTATCTTCTCTGAATGTTGTAATT
AAAACCGGAATAGTAACTGGGCTATCCGCACTGCCAATAGTGCAAATTAATTCTTCTCGT
ACATATGACATTAACTCCTCACGACTAATTTTTGTCGTATTATTAACACAAAGGAATTCA
TCAACATTCATAATCAACACTGAAATCAATGCAATTAAAAATTTTGGAGGGAAAAAG
>Unigene0000121
TGCAAGATCAGGGCTAAGTTAGTCCAGCAAAAATGACATATTTAATCCCCAAAATCAAAG
CAAAGATCAGAACTAAATATATTCAAAAGCATGACTAATCCATCAGGATTAAACATAGTA
AAGAGAGAGATAATTGCAGCAACATTTCAGAGCGAAAGACTCCGCAGACAGATTATGATA
ATGTACTTAGTGTATTGATTGGAGAATTTTAGGGAATTGAAGACAAGAACTGGGATTGGA
ATCTTAGCTTGTGCTCCAGTGCAATAGATTGTTGAGGTCGACATCACGATCACCAATTTG
TGGCTTAGCAGCTCGAAGATGATGCTCCGTCGGAGGAGGTTAAGACCTCTCTCGCTGCTG
ATATTCAGCACCAAGAGACCACGACTTGTGAATTCAGCCCTCACAAGACTCCGCCCTAAC
CAACATAACTCAGAATTCCTGTAGGTCTCTCAGTCGTAGCTGAGATTGAAGGCATGTTGT
TTCTTTCCCTAATCTCTCTCCAAACTGAACTTCCCCTTGATAAAACACTCTGAAACAAAG
CAGGTTTTCGGCGCGAAGGCTGGATTCCGGCTCAACGATAACCTTCGCAGCGAAGAAGGA
AGAGGTAGCGATAAGCTTTCTGGCCGAGTCACTCCTCTGACCTGTATACCTCCATCTACC
ATCGAAAAAGGAAAATTAGAACCCCAAAATACATTCATATTAAAAATTTGAGAACTGGAG
TTGGGTGGATCTGTCGTGGCTGCGGCTGTGAAAATGCTCGTAGATTTTTTCGGTTGTTTT
TCTTGAGGCTCGACCCAAAGGGTTTTCCGACCAATCTGCCGACTGAACTCAGCAATCCCC
ACTTTTTTCTTAGTGCAAATGTTTTTCAAATCGTGGATCCAGACACAAAAATTATCAGTA
ATTTGCTGCGAAACACAGAGAAACACAAAAATCATCAAGATTCACTCAAATTTACACGAA
ATTGCTAAGAAATATATATTGGTTTAAGAGAATTAGGGCTTTCGCCCTATGCTGATAGCC
TGCGAGCCATTAGGACTCATTGGAACTCAGAGGAATCCGTCCGATGAAGGAACTCAAAGA
TAAGCGCGCTGCACAATGTCGATGTAATCGGCGGCGGCGGTGTGGTTGCAGACTGGATCC
TCGACTGCCTGTGAGGAGTATCTTCCGTGTTTAGCCAGAGGAGATCGGTGATTGTCAATC
TTCAGATCCATTTTGGATCCCCTTTTGTTTTGCTCAAACATCGAGAGGAAGATGGATTTG
AGCTCTACGATCAAAGATGGGGTTCCACACGGTGGCACGGGGTGACGCAACCATCGATTG
TGCGGTGGCCTGACACGGCAGTAGGAGGTAGATTATTTCTCGATCGGAGGTTGAAGATGC
ATTAGAGGGTGGCCAATTTGATGGCTGCGGAGGGGCGGCGAATTGTTGGGCCTGCGCAGG
AGCGGTGGATTCTTGCCGAAAATTTTTTGCCCAGAAAAGTGAGAAAGCTTGCTCCAAT
>Unigene0000122
GGCAATCTTCTAATCTATTTTTAAGTATAAATCCATTTTATTTTTCCCCTATCCATTAAA
TAGCCTGTATAAATTGTATAGGATGTCCACACTCTTCCAAAACATTAATTACTAAATTGG
CATTTGTTGCAGCAATAACTTCTGTAAACACAACTGGTCCTGAACCGACCAAAGGAATAG
GCACACTATGCCACACACCTGGTTCTAACCGAAGTGCTTGTCCTTCCCTAAAAGTAAATG
CTTGTAATGTTCTATCAATAGGTTCGCCTGTTTGAGTATCGGGCAGTGCAAAAGCCATAA
CAAAAGAGTCGGTAGTATGGGAGGGTTGTATGTAGAAGGTTCCGTCGGGACGGGCCATTA
ACAAATTAGCTCTATAAATTCCCAAGTCAGAAGAATAATCAACTCCTGGGTGCCCTTTCT
CTCCAGCAAATGACCCAGTTATCCCTTCAAATTCCAATTCTAATTTACCAATACCATGTT
CGGGTTCTATTTGTTGCATTTTCCAAGTAACCATAAATTCCTGGCACAACGTCCCGGCCA
TTCCTTCCCTATAAGCTGCTTCTACCCCCGGCCAACAAGCTTCTCCCGGTTCCTCATTAT
GCATAGTAAAATCATTTATCAATCTTCCAAACGGAGCAAAAGTTGTTTCACTAACATCTA
TTAGACGTACAACTTCTTTAGCGAAAGAATGAGGCAAATGGGGCAGTTTGTGGGGCTTTT
TAGCAGCCATTTCTGGTGGCAAACAAACTTTTCTAATAGTAATAGGCTCTATTCGATTGA
CTTTACATAAGTTGATTACTACTGGTTGAATACCAGCAGGATCTGGGGCGAGTTGAACAA
CAGCATTTACACTTCTGTGCCAAACAATAAATTGGAGCTCTCCACGAAGTGGAATAGGCA
TGGAATGTTTTATAAATGGGTCGATTAATGCGGTGTGTTGAGGGCCAAATCGTATGGCGT
GAATCTCAGCTACTGGACTTTCTACCATAATTAAATAATGTGTTGTATTAGCCAAATCAG
GCACATAGGCCACTTGCCCATCGATTTGGGCAAGAAATGCGCCGTGGTAATGAATTTCTG
TTTCGTGTTTTGGTGGGCGATCAGCGATTGGTTTTGCTTGTTCAGAAATGGGGCAGATAA
GACTATCACCATGCCAAACAACATGCATTTGTTCGGCAACAATTTGCCCTCCAAGTCCGC
CTTCTGGAACGCGGCCCTTGCCGTGGAAGGTACGCGGCCATGGAAGTCGAATTAAATTGT
TGGGATCAAATTTCTCAACAGCCTTTACTCCATCATGAATAAATTTGCTTGAATAAGGAG
TAACAGCTACATGCAAATGACAATCAAAACTCATTTAAATTAATTAAAAATTAATCTGAT
TATTTTGATTTAAATATGTTTTTCAGTAAGAAAAA
>Unigene0000123
GGTGTAGTTATAGCCTCGCGGTAGACTGGGCCTCTCGAACAATTAAATTCCCCAAAACTT
TCAAAAAAATATTTTTTTAATTTGTGGATAAAGAAGATGTTTGGCTTATTTTCTTAGAGC
AATTATATTTTCCCGTACGAGGTCCAAAACTTAAAGTTCGCTGCATAGGAGATCGTTGCT
GTTGTTGATGTATTGAGGTTGTTGTTGGTATTGATATATTATTGCTGTTATTTTGTGTAT
CTAATGTTGAATGTTCTTCAATTTTTATTCCAAAAGAATTATTTAAATTAGAATGTCCAA
CAACGATATATTGGGCTGGTTGGGCAATTTCTATACGTCCAGAATGTAAATCGTGTAAAT
GAGGGGAATATCCATTCTCTAAAGAAACACAATCCAAAGTGTGCTTGCGTCGATGACCGC
CACCAACTCTAAAAATGCGTTCTGGGTCCAAACCAGCATTTGAATAAACCGGGATATCTT
TAGTACTTCCATAAGCTGCCTGTACACACAAACCAATATCTGTCAGATGTTTCATAAATA
ACATTTTTTGTTTAAGCGGTTCTGTTGACAATGAAGGAGTAAAGAATAGTAGACCGTGAG
GAAAATTGTGAGTAGCTAACCAGGCACTAACTAAACGTTGTTGCATATCAGGACGAGCGG
TTAAATAAATAATTAAATATCCCTGTTGTTGCCAAAATCTAACAACATCAACTGCCCCTG
GTTTCAATCTCGGATCACGTCCCGTGACAGAAACAGAAGCTGTAAGAGACCCATCAATAC
TAAAAACAACAATTGGGGTACCTTTTAGAACAACTGCAATGCTTACAGAAAGGAATGTGT
GATCTCCCTGTACAATCAACCTAACATGGTGTATACCAACAGGCAAACTCTTCCCCAAAT
CAATTGAAAGCCTTCCATGTTTGTCCGTTGTTTCCATTCCCCGTAATGTCCATTCTCCCC
CACTAGGCAAAACATAAACAAGTACATTCTCTTGTGATAAAGCAACCAAATCCATTGGTC
CGTAACAAAAACGAGCATTGACTATCTGTTCCTCAGCATCGGCAACAACTAATAAATCGT
TAGCTCGATGATTGGCTGCTAAGTTTGCTACCTTAAAACGCGTCCTGCGCCTGTTCCAAA
TACTCAAAGGCATTTGAAAATTTAATGGTGGAAAGTCTGCCAAATTTTTAATATTTGTTG
TAGACAATCCTGGAGTATCATCAAATCTCAAAAATGTTCTCAAAATAAAAGCTCCAACAT
CTTTAGATTCCCAATAAGAAACATGTAAAATATTTGGTAAAGCCAAAGCTGGGAGTGTAT
TCATTTCTGGAGGGCAATACAATTCGTGGTCAACTCGACGACTTCCCCAAACCATCGGAG
TAGCGGAACCAGCAGCATCAAAGTGAATATCATTTCCATCTCCAAGTAAATGAAAACGTT
GATATCGAGGTACTTTTGGTGCTGGCAATTGAGCCAAATTTGGGTTGAGAACAGGCTCTA
ATCTTGCCCCACACAAATCGAGAGGATAAAAAAGGTTGTATAATTGGTCACATGCTAATG
CAAAATTTTGGTGCTCGTCAAGTAATTGACGTTGTGTTAACAACAAGGCTAAAGGACAGC
CAAGTAAAAAAGCAGCAGTTGGGTGAAAATCAAGAACATCACTTGAGACTTCAGTTGTCT
TTCTGGCTAATGCAAAATGTGAAGGTTCTTGAGAAGAATTTGTAGAAGCTTGTCGACTTG
CTAAAGCAGATTTATTTGGTTGTTTGTCAACTGTTGCAACAGAAGGAGAAGGCGAACAAC
CTAGTCTTTGTTGTTGAGTTTTCTTATTGTCAAAACTAAAAATTGAAGAGCCACCACTGT
AAATACTTGGAGAATCTGCAGCGCCAGCAGATAGAGAATAGGAATGTGAAGTGTTAGTAG
TGGTGACAGAATTCTCTTTGCTACAATTTCCTTGTTTTCCAGCAGATAAAGGAGACTTTG
AACGGCTATTGCTACTACTATTGTTGTTATTATTTTTATTAACGCTAGGAGAAGAAGAAT
GACTATTTAGTCTATTTGTTCGATAATTAACTTCCAAATCATTATTTATTTCATTATTAT
TTCTATTTGTTGTTGAAGACATACTTCTAGCTAAAGCTTCATATAAAATAATTCCTCCAA
TAAAATCTCCAACAAGAAAAATTTCTCCCCCTTCCCCACACTCTTCAAAAGTCTTTCCAG
CCTCAGAATTCAAAAAATTTCGAAAAACTTTATTTGCTGTAATAATTGATTGACTGACAC
AAGCATTGAATGTACAGACATCTGAAGCTAATAACTGGGCTATTGAGGGGTGAAAAGTGC
CAAAAGACGAAGAAAGGGAATTTAATAAATGAGCAAGGGATTCAAATTCGCTGCCACATG
TGACACACTGAACATTTATACGCCCCTTAAGTTGTGAATAATGACAACTAATTAAACTTT
CTAATGTAGAACGTAAAGTATTTGTGTCTGTAATTTTCGAGTCTGCCGATTTAGTCGGAA
ATAAATCTCCATGAAATACAAGAATAAGCAAAAAACGATTATTTGAAGGACGTGGTGTTC
GTGGTGGGGATTTTTCTCCATCATCCTCATTTAATAATAATTCTGAACTCCAACGAACCA
AAGTAGTTCTGCCTTGCTGCCCTTCTTCTTCCTCCCTTTCTTCAAATTTATCAGAACAAT
CAAAGAAAATATCAGAAACAGAATTTGAACAAGAAAGTTGTTGATTCTCTTCTTTTTCTT
TTTTTAATTTATTTTTTAAATTTAATTCTTCTTTATTTTCTTCCTCAACTTCTTCTCCTT
CTTCTTCTCTAGGTGTCATTAATGCTGCCAAATATTCTTTTGTTTCATTTTCTAATTTTC
TTATATCTTCAATTTTTAGATTATACCATTCATCCTGCCAAACCCAGGCTTGACGGTGAG
CACGAAGCATGGTGCCCCTCAACGCCAATTCATGTATCCACCTCTCTCCACGTGTTTGTA
ACCCCCAATATTTAAATTCTACTTTACACAATTTATAAGCACACATTAAAGGTAATTTAT
TTGAAATACAATTTTCAATCCAACATTCATTTAAAGGGCCTCTACCAGTTTTGATTGATT
TAAATATTTTTGGATCTTCTTCTGCCAAATAATCATGAGAAGAAATTGGATCACGAACAA
AATCGATAACATCAATAACCCGATTTTTGAGTTCATCTTGACTTAAATTAAAAACATTTT
CTGAATTACCGGAATCATTTAAATACTTCGTTTCAACTTCAACACTAAAATGTGAGATCA
ACGGGCAAGAATATCGAGTACGTGTATAAGGGTAAGAATTCCATGATTCTTCGTGAGCTT
CAAGTGCAGATGAAGGTAAAATATTGCGAATCCAAACTGGAATTCTATTTCCAATATGAT
ATATTTTAAAAGTATATTGACCAGAATCACCATTAGGACCATCGATATAGGGCTCATTTT
TAATTATTTCAACGCCACTTCCAACACCAGAGCTTTCTAAGCGTGATTTTTTCTGAATCA
TAAAAAGCTGTGCAATTTGATATTCTTCCGCGGTTAACGGCAAAGGTATTCTGTACTCTT
TAATTAACATTTTCTAATTTAAAATAATTTTTTGTTGTTGTTTT
>Unigene0000124
TCCCATACAATACTTTGAAAAAAAAACAAAATGATTAAAATTAAACTTGTTTTCCAAATG
TTTTTTTCATTTATTTTATTTATTTTCCAACATCTTTTCATCAGCTGTAGAAAAATTTCC
ATTCGCTGCTACTTGTTCTTCTTTCTCTTCTTCCTCCATTTTTTCTTCTTTTACTTCCTC
CTCCTCTTCAGATTTCTTTCCCTTCTTTTTATCCTTTTCTTCCTTTTCATTTGATTTATA
TTCAGGCTTCACTAGAGACGAAAATTTTGGTTGTATTCCATTAAATTTCGCCGAAGTAAT
TGGCGTTACAAATGGTCCGGGAGGAGGAAGAGGGCTCTGACCAGCAGACGCATCTGCATC
TTTTGTTGTCAACCGGTTTAAAATTGCTCTTTCAGTCATTCCTAATCGTTCAGTCACTGG
TCGAAGTCGTGCAAGTGTTGTTGGAAGACGCGAAACATCACTTTTCATGTCATTCATCAA
ATCTTCCAGTTGGGTTAGGACTTTATGGAGAACTGTGTAGGCATTTTTGTCACCTTTCAG
AGCATCACGTGACAGAGATTCATGTGCCGTGGCCAAGCATTCCAAATCGGCAAATCTTTC
ACTAAGCTGAGCAGAATTATCTGCGACAGCCTGACTCGCCAAAACAGGATCTTGTCCAAT
AGCTATTGCCTTTTCTGCTGCATCTTTTTGCATATGTTGTTCTTCAGTTTTTTGAGTTAT
TTGTAAATATGCTGCACGACGCAATTGTTCTTCTATTATTAAAGCTTGTTCGACCAACTT
ATAACGTCTTTGCAAAAACTTGTTTTTATATTCGGCAAAATTTCCTCCTTTGCTTTGTTC
TAATTTGAAAGGTTCATTAATAATTGAAAACCGATTGTCGTTTTGAATGTCCTGATAACG
ACCATAGCCATGCATAACAATTCCACAAAGTAACCAATAATCATGTCGTCGATTCCAAAT
TTCATATTCTTTTCCAGGAACAGCAACATTTTCTTCATTAAGCCAGAGAGTGTGAAGTTC
AGTAAAACCACCATCAGCAATATTGAACATAATTTTTGGACGTGGTTCTTTGGATTTTTG
TTCGGTCTCTTCCTCATTCTTCTTTTCATCATCTTTATCAGCATCAGCTTTCTTATTGTT
AGGCGAAGAATCTGCCGCTGTAGTCTGAGTATCTCCTCCAGTAAGTTCAGCAGCTGCATC
AATCATTTCAACTTCTTGTGGTTCGGCAGTCTTTTTGATTGTGAGATCATCTATAGCTGG
AGTTATGTCTCGACTGGCATCACTATGCACACTTAATTCTTTCTCCTTGCGTTGTACAGT
CAAATGATCTTTGTCTTTTTCCCGTTCTTTATTTGCAGCCTCAGCAGCAGCCAACATTTG
GGTTTGAACCTCAGGTATAGACCATTCACCATTAACAGCTTCAAATTCCTGAACCTTTTT
GCGAATTAGTGACATGATCCCAATTCGAGTTAGAACTTGCACACGATTCAAGCCTTCACG
TGGGACGCCATCATTAAAACACTCCTGAGAATCAGCTCCAGGCTCACAAAGATGCCGCAT
AAACAAAGAAGTATAAGCTTTAAAGGCCCTTTCAGATTTGCCTTTGAGATCACGAACTAG
CCATTGTGATTGATAGGCATCATGAGGCGGCATTCCCCATCGCATTACTGCATTAAAGAA
AGCTCTTCGTTGTCTTGGGTTGAAGCCAAGAACTTCCAATTGCCCATTTACACGTGCCAA
TAAAGGAGGTAATTTTTCACCATCACGTTCACGTTTCCGCCGACGCTCCTCTCTAACAGA
ATCAAAATCGTCTTCTCCACTTCCAGAACCGTCATGGTCAGAAACACCAGAAAATGAGTC
GGAATAATCCTGATCTCCTCCCGCAGGTGTACCAGCTGACCCTGGCTGCCATTCCTGTTG
TATTGCTTCTGTTGCATAATTAACTTGTTTGCGAACTCTTTTTCCTTTTCCGAGATGAGC
CCTTTCAAGTTCCTGTTCTTGCTCAAAGTGATGTCTTAATAACTTCTCCCAATAGTCTGG
ATCAGCTTCTTGTACTGCTTCTTTAATTACTTCCGTTTCGTCTTCTTCTTCAGGCTCATC
CTCCTTTGTAATATATGTTGCTACTTTGAACGAACTCAAATAATCGTTTGCCCAATCTTT
TCTTTCGGGTTCATCTGGTGCCGCTGCAGCAGACTCTTTTGTTTCATCCTCTGCTCGTTC
AAGAAGCTTATCGACAGCATCATCATCCCAGACAATATTTTGCTCTGTTGATTTTCCCGC
TCCATCGCCTTGTTGCGCTTCTTCATCTTTAAATAATTCTTCAGTTCCCCAACGAAGAAC
ATCATCCAACTCAGTTTTTGACATTGAAGGGCCTTTTTGTCCTATTCCAGCCCGAACAAC
AAGGTGGGTGAGCATCATTTTCTTTTTTGCAACAGATGTTATACGTTCCTCAACAGAGTT
GCGTGTCACAAACCGGTAAATCATTACTTTACGCTGCTGGCCAATTCGATGAGCTCTGCT
AAATGCCTGAATGTCGTTGTGTGGATTCCAATCCGAATCATAAATAACTACAGTGTCCGC
TGTTGCTAAATTAATTCCCAAACCGCCAGCACGTGTTGATAAAAGAAAAACGAATTGTTG
TGCACCAGCAGCATTGAAACGGTCAATAGCATCTTGACGACTTTGCCCAGTGATTGAACC
ATCAATTCTTTCATATTTATAACCAAGAAAATCCATCATATCTTCAAGAATGTCCAACAT
TTTTGTCATTTGAGAAAAGATGAGAACACGATGCCCTTGTTCCTTCAAACGTTTCAACAT
TTTCTGCAAAAGAACAAATTTTCCACTATTTTTGATCAGTGCTTCTCCTTCATAAGCACC
AGTTGGACGTTTGGGTGCTTCAATTGATGCTTTCGGGAAAAGATATGGATGATTTGCACA
TTTTTTCAATTCCATAATAATATTCAAAAGTGACATTTGTGAACGTCCATTTTTAATGCT
GAGGGCCTCAAAATTCTTTGTAAGAATGTGACGATAATATTTTTTTTGTAAAGGACTTAA
TTCAACACGAACAATTAATTCGCTTTTTGAAGGCATTCCAGTAAGGACATCAGCTTTGAG
ACGTCGTAACATATGCGGACCGAGAAGTTGATGTAAACGTTGAATTTGGTCTTCTTTTGA
AATTTCGGCAAATTCGTGAGTAAAGGATTCCAAATCATAAAATCGATCAGGGCTCAAAAA
ATTTAATAAATGGAACAATTCTTCCAAATTGTTTTGAAGAGGAGTTCCAGTAAGCAAAAG
ACGATATCCAATATTAAAATCTCGAAGTGTTCTAAAGAATAACGATTGATTGTTTTTGAG
ACGATGGGCTTCATCCACAACAAGAACAGCCCAGTCAATACTTGAAAGTATTGCTTTGTC
AATGCTTATTAACTCATAAGAAGTCAATAAAACATGGAATTTAATGCCTTGATCTGTCCT
CATCCTTCCAGCTTTTGTTCCGCCTCTTGTGGCTCCTTCAACAAAAGAGAATTCATGCTC
CCTTATAACAGTTCGACTATCCTTGTCTCCAATATAAGTAACAACATAAAGATCAGGAGA
CCAAAATTCAGCCTCACGTTCCCAATTGATCAATGTAGAAAGTGGGGCAGATACAAGAAA
GGGGCCTTTGCTATGTCCTTCTTTGACAAGAGAATAGAGAAAAACCATTGACTGAATTGT
TTTCCCCAACCCCATTTCATCAGCCAAAATTGCATCTATTCCATTTGACCAACAATGACG
AAGCCAATTAATTCCTTCCATTTGATAAGCATGAAGATTGCCTCCTGTTTCGTTTACATA
TTCTGGTTGAGATTCGTATTTCTTTTTTATATCAGTGCTCGGTTTATTTTCGCGTTTTTT
ACGCTTCTTCTCTTCATCCTCAAATGGAGGCAATCCTTGTTCAGCCCTTCTTTTATTTAA
TCTCTTTAAAATATATTTAGGCATTGTTTCACCACTCATTCGTTCACGATGCACCCAATA
ACGAAATATTGCATCTTCATAACCAGGAATATCAAAATCATCACGTTCCCAAGTTGCTTG
ATCATATACCAATTCGCGCCATTTAACCAAATAGTCGTATTGATTCTTCTCATAAGCCAT
ATGGTTAATTATACGATGAACCTGCATCCATTCAGGTTTGATTCCATAACGATAAAATTT
CTGTTCCATATTATGCGGATCATCCTCCTTTTCTTTATCATCAATTCTACCAGTTCGCAT
ATCTTCAGTAGAGCCATCATCAACTTCAGGAGGAACTTCAGGATCCATCTTTCGCCAATA
CATACGTAGAGTTTGGGTGAAATGGAGTTCCAAAACTAATTCTTGAATCCATTCACAATG
CCAATAGCTCATATATTTCCATTTGACAAAAAATTCGCGCTCTCGACGAGGCTTCATCTC
CTTTTGAGGTCTGAAGAAACTAATCTTTCGTCGTTCAGGATCGTCAATATTCACAGCATT
TTCTCCTTCTTTAAGACGATCTTCTTCGGGTAAAGGTTCTGGGTAGGCATATTCAATCCA
ACGCCAACTCAGCAATTTTTCAGGACGATTTTTTGGTTCAACACACTGACAACGCGGACA
TATCCAATCTTCATGCTCATTTGGCAATTCTTTCAGTGGAGGTGACAAACAATAAGCATG
GTATGAACTTGGGCAGCGTTCACAAGTCAAAAGAAAATCGCGTTCAGAACAAACTCTACA
AGTATCCATATTTCCTGGAGTCGCATCTGCTGCTGCCTCATCTCTTGAAGGAGGCCCATT
TTGCTCACAATGTGGACAAGACCAGAATCCTTCTGGGGGTTCTTCCAAGTCTTGGTCATA
ACACACCAAGTGGTAAGCACGTGGGCAAGTGTCACAAAGGATTATTTCACCTCCTTGTTG
ACATACTTCACAATAATCTTGGTGTTCTTGCTGTGGATTATCTCCATCTTCCCCTCCTTC
GCCTTCCTCCTTTCGCCGTTTAACTTTTTGTTTCGATTCTTTAGCCTTCCTGGCTGCAGC
ACGTTCTTTTTTGCGTTCCTCCTTTGCTCGTTCCTCCTCATCCAATTGCCGTTCATGTTC
TTTTAGAAGAGATTCAAATTCTTGATCAGAGTTAAGTTCTTCTTCAGAATCGTCATTTCT
TCTCTTCTTCCTTGTTGAGAGTCTAATCTTCAAAGGAGCAACCTTCTCAACTTTATCAAA
TTGTCCAGAAGACCCAGCAGTAGATGACGTTGGTTGTAAATCTTTTGAAGTTGGTGGATT
CGAAGTAGAGCCAGCAATTCGGCCAACTTTCTTACTAGCTAATTGTCTGCCACGACCAGT
AAGCATATTCTGGTACTCGTTGTATTTAGCCACCATTACAGCATTAATCCGTGCCCAGCT
TGCTGTTGGATTCATATCTTGGAATTGTTGTCGATAGCGAGCATTGAAGGACTTTCCAGA
CGAAATACTTTCAAAGTCCTCCTCATTATATTCAAATTGAACATCGATAAGTCCAAGCAT
TTGGCATAAATCCGCGCTGCTGTTTGCATGAGGGTCTGGAACTTGTTCTCTGTTAGGCAC
CAAATTTTTCTTTTTGGTTTTCCGTCCTCTCTTTTTGTGGCCTTTCTTTGAGTGGTGATG
TGAAGAAGAGGAGGCAAACTCAGCTTCTCCAAAAGCGGCTTCCCCCATTCCTTCCACTCC
ATAATTTCCTCCTTCAAAGCCTTCCTCCTCTTCGTCTTCCTCCTCTTCTTGCATTGAATC
AACTTGTTCCTGTGCTTCGTCTACAATTTGTTGTCCTGTTGTATCTAGGTGGTCGTCGTC
GGAAGACATTTTTTAAATTTTAATTGGAATGAATCAGAGAATATAATTC
>Unigene0000125
GACCAATGGCTCCCTTGAAAAGTACATCTTCAACCGAGAAAAAGTATCACCATTGGATTG
GGATATGAAGTTTAAAATTGTAGTTGAAGTGGCCCTAGGGATTGAGTATTTGCATTGTGG
TTGTGATATCCAAATCTTACATTTTGATATCAAACCTCACAATATACTTCTTGATGATAA
ATTTGTCCCAAAAATATCAGATTTTGGACTGGCAAAATTATGCTCTGTAGAGATGGACAC
AGTGACCATGACTGCTGCTAGAGGAACCATAGGATATGTTGCTCCTGAACTCATCAATAG
AAGTATTGGCGGAGTGTCTTACAAGGCTGATGTGTATAGTTTTGGGATGCTGTTGATGGA
AATGATTGGCTTAAACAGAGAGTTGAAGGGAAATAATGATGATTCTAGCAAGTATTTTCC
AGAATGGATATATGACCACTTTAACCAAGGCAAAGACATTGAAATTGAAAAAGCAGGGGA
AAAGAATGGTAATGATGATGAGAATGAGAGTAGAAAGAGTCTTGTACATAAGATGACAAT
AGTTGCGCTATGGTGCATACAGATAAGGCCAGATGATCGTCCATCAATGCATAAAGTGCT
GGAAATGTTGGAAGCTGATGTTAAACATCTGCACATTCCTGATTATCCACCTCAATCAGC
AGATGTGGCTGGAAACGAGGAAGAGAGCTGGCGTACAGATGCAACTGATTCTGTATCCCA
GCTACATTATAACAATGGGAGCAGCATTGAGATTACTATTGCTTGAGTCTGTTTTCTCCT
CTGTTTTTGCATGATGAACCTGCAAACAAACAGAGGTTTCTCTTCTTTTTTCTTGAATTC
ACAGAGGCTCCTCTTTTATGTATGAGTTTCCTAGCCTTCGTTTCTTCGTCGAGTATCTCT
TCTACATTAAAAAAAGTAATACAGTGATCTCAAGTATCAGCGTAAGTGATTGTTGTAGTT
GTGATTTGTTCAGAATCAGATGCCAA
>Unigene0000126
ATTACTTAAAATGCTGCTTAGACCTAAATTACCCTCAGATTCTGAATTATTATATTCAAA
AATATTTTCCTCCTCCTCTTCATCATCTTCAAAAAACAAAAAAGATTTACTACCCAACCA
ACAACAACAATTACTTCTTTTACCTCTATTAGCTGTTGACACCTGCTCCTCTGATAGATT
ATTAATAAAAGAAGAAAACAGCCAACAACAGAACAGCAACGATAATAATAAACCCCCAAA
GAAACCACCCAGAATATTTCATTACCAGTCGGTACAGCAACTTATTGCCAGTCCCAGCAA
TCACAGTTGTTGTTCTCCACCAACATCTTTTCAACATTTACAGTCCCAACAACACCATCA
AAGACTTTCTTCTCCAACAAAGATGCCCTCCTGTACTTCTTCCTCTCCTTCATCATTACA
ACAAAAACAACATCCTCAATCCTCATTTTCCCCTAATTCTGGTGGTTCTACTTCCTCCCC
CAATGCTTCAACAGGAAGTGTTAATGGAAGGCCTTTGAGAGTTGCACAACCTCCCCCATT
AGCAACAGCTTTTACTCAACCAGCACCTTCTACTTCTTTCCCTGTCGCTTCTTGTAATGG
AAATATTTTTAAAGATCAAAAACAACTTCACAATATTAATTCTCCCTCTTATTCCAAACA
AAAACATTCTCAATTACCAACAAAAAATTCCATTTCCAATTCTTCAAATCAACGATTAGG
GGGTTTAAGTTATACGGAATTACTTGAATTGGCGCGTAATCAACAGAGGCAGATAGAAGC
AAATGAGGCAGAATTAGATGAACGAAGAAAAGCTGTTGCACTTTTTGGTGTAGCCAGGAA
AACTGCTGGAAGTGAACGGGAACAACAACAAAATGCTCAAATTTTAATGTCCAATATTCG
TTCACAAATTGACCGTGATGAAAAAGAACTTGTACGTCTAAGCCTCTATAGAAGAGAGGC
CGATAAACTACGTGAACACAATAATCGCCAAGCAAGAGAATTAAAACAATTAGAAAATGA
TTATGGAAATGATGAGAAAGAATTACGGAAAGTTTTTGCCAAAGTAGATACTCTTAGAGG
GAAATTGGAGAATTTGTATATGAAAAGAGCTGCGGCTTCGGATAGTGAAAAAAGATTTTT
ATTAAATGAAATGTCTTCTTCTTCCTCTCCAAAAAAGAATTTAGAAGGACGTTCTAGTTG
TAGTAATACATTCCAAAATGAACGAAGGCCTAAAGCTTCTGTCAGCCCTTTTAATAAATA
TGAAAAAGGCCGTGATATACCTGACTGTTCGGGAACAACAATAATTAATCACTCCCCTAC
AAAGAATCACCAACTTTCAACAAATCCAACTATATCCGGACAAGGAACAGCAAAAATACA
ATGGAGACGTGAACTTCCATCAAATAGTACTAGACAACAACAATATAATAATATACAACA
ACAAACTTCCCCTACACATTTAAATATAAATGGTTCTACTGGCGGATTATTGCCTCCAGC
GGTTGACAAAATAAGTCTGCGTCGAAATTCCATCAATCAGGCAAAGCGTAATTCTCTTGT
GAGTGAAGGTGGAGATGAACATGTTCAGGCCCTATTATTGGCAGAATTAAGAAGAGGCCG
TTCCCATATTTCTTTTGGTCGATCATGGGATAGTAGCCAATTAAGTGATGAATTTAGGAC
AACAACAAGGCGAGGAGAAAGGGAAGGAAAATTGGTATTTGAAGAAACAGAATGTTCAGG
TAGCCAAAACAGATTAGAAAATCGTTTTAAGGCAAATGAGAGTAATAAAATAACAGAAAA
ATGGACAGATAAAGAAGAAAATAAACCAAAAATTTCATCAGAAAATCAACAAAATCAATT
AACATTTTTGCAACAACAAAAAATAATTTCACCAAAAACATCACCAAAAAGAACTCCATT
GCCACCTGAAAATAGTTTAGATGCTTTTAATAAAATATTTAATAAACAAGAACCTAGAGG
GAGAGAAGAAAGTGAAGAAAAAGAAGAAAATGAAGATTTTGTGGAGAAAGGATTGAGAAA
TGAATTCCAAAAAGATTATAATGATAAAGTTGAATCTATTTCGTCTTCAGTTATTGAAGT
TAATAATGAAGAAGAGAAAGGGGAAGAAAGAAGGAAATTTGAAGAAGAAGACCATGGAAA
AGATAAAAATAAGGAAAGAGAAGAAGAAAATAATTATAAAACTGTTCTCGAAAGAATAAA
TCTTCGATTGGACGAAGATTTATTTGTTAAGGAGGAAGAAAATGAAGAAGAAAAGGAAGA
GGAAATGGAAGAAGAAGTACAGGATGAGGAACTGCCAAAAACAACGATAACAACTGGAAG
TCCTCCACTTTCTGACAGTTCTACTGTTTCAAGTAGTGAATTGGAGAGGGAAGGGATTTT
GGCATTATTTGACGATTCTTGGCATAAAAACATTCGTTCAACGGGTAATAAAGGAATTCT
TCGGGAAAGACAACAAAATGGTGTATTATTAAATACAAATACTCGTTTAGAACCAAAAAA
GCAAACAAATCGAGTTAAAATTGATTTGGTAATTTTATTTTTGGATGTTGCTTATGAAGG
GCAATATGAAATGCTTGTTAAATTAGCATCTCAAATTGACGATATTTCTGTTTCAAATAG
TGAAGGGTTAACAGCTTTACATTATGCAATATGTGCAAGTAATCATGATATTGTACAATT
TTTGGTAGAAAATGGGGCTGATGTTAATGCTTTGGATGTTGATGGTTGGACTCCTTTACA
TTGTGCTGCCTCTTGTGGTAATTTGCCAATGATTAAACTTTTAATTGAATATGGTGCTTG
TCCAATAGCTACAACAATTAGTAAATCTGAGACAGTTGCTCAAATATTTGATGATTCAAA
TGAAAATGCAGCAGTGGGGATTGAATATATGTCTTTTGTAGAAGAGTGTATGGGGGTTGT
TAATGATTCTAAGGTTTATGCTGCCTATTCATATTCTCCTCAACGAGACGATGAATTAAG
TTTTGAAGAGGGGGATGAATTAAAAGTAATTAGAAAATGTGAATATTTAGAGGAAGAAGA
GGAAAATATAAAAAAAGAAAAAACACATTTAGAAGAGGAATGTGATGAACATTGTTGGTG
GTTATGTGAACATACAAAAGAAGTATTTAATAAACAAAAAAGTGGATTTGTACCTCGTAA
TTATTTAGCTTTATTTCCAACTTTAAAACATCAAAATAAATTTAATGTTGATTTTAAATT
ACCAAAAGAAATTGTTTTTGCAGAACAAAATAATTTAGAAATAATGAGGAGAAGAAAAGA
TGAAGAAGGAGAGAATGATGAAGAATTAAATGAAAATAATGAAGAGGAGGGAGAAGAGGA
GGAGGAGGAGGGAGAAGAGGAAGAAAGAATATGTAATAATGTTTTAAGAATTAATAATAC
AACAACAACAAAAACAACAAACTCTTTAGGCCACCAAGAATTAAGTACATATGCTTA
>Unigene0000127
CGAAGGGAGTACAGTTTAGAGCGTAAAAGACTTGATTAAATTACAATAAATCCCTCAAGG
CCTCAAGTATGGCTGTTGAAACGGCAACTGTATTCATTAGATCAAGTATTAGATATCAAA
AGCAAATCCTTAGATGCCAAGGTCAACAGAATACAGCAGATGTCAAATGTGGGGAGGATT
TTCATAATTCTGAAACTCCAGGGGAGGAAAGTGTAATTCTCCACAACATTTGGTAGTCAT
TCAATTTCCTTGCAACCAAACTTGTTGCATAATGCATCAGCAGCTGTTGAAATTCTTGAT
ATATCCTTTCCTTTGACTGTTATGATCAAAGAGCCTCCTCTTGATTCGCGATACGCCCCA
ATGTGGAGGTCAGGAAATTTACAGCAGATTTCAGACAGAGGCTGAGCAGCATCTAAATCG
GAAAGTGTTGTTGCCAGTTTCTTTGAAACAAATGGTTCGGTGATTACTAGAAGTCCGTCA
GATGGCATCAGCTCGATCAAGCAATCCCACTCATTTTCCAGCTCAGAGGCATTCGTCGCA
GTAAGAATTATCACATTTTGGCACTTAATCAAAGGGACTCTCAGTTTCTCGTGATGCAGC
AGCTCGGTGATGCCTTCGGGCAACTGTGCCATCTCGTTCCTATCTCCCGTGCACCTTTCA
CCTAGTATATGCCTCAAATATTCTTCAAATTCTTCGTCAGGGGCCTTCAAGTGGGGAGAA
AATAGTAGTGTCAAGTCAAGTAAATGCAGTAACACTGGAATGTACAGCTCGATAAATTTG
CAACACCAGCAAAAGAGTCGCGAAGTTTCTTCGGCATTTAGTGCCACAACTATCAAATCA
TACGTAAAAGCAGATATAAATTATTGATAACAAGATATACCATCCGGACACTGAATGCTT
TAGCAACACCAGCTACAGTGAGATCTGAGGGCAGTGGGCCGACCCCTCCATATATGAAAA
CCATATCACTTGTCGACTTTAGCCGCTCAACTTCATCTGCTACAGAATCAATCTGGAAAG
ATAAGTCAATGAAAGGGAGGATTAAACACATGATATAGGCAAAGACTTAAAAGCTACACA
GCAGTTCCTCCCCCAAAGGCTAAAGCATACTTGATAAGTCTCAACCACATGATATAAATG
CAATAGAAAGCTTAGAATACTGTTTCCTCAAAAACATGAACAAAAACAGGTGATTCGGTC
AGATTACTGAAAACATAGAGGATTTCCGATTCTTTTACAGCAAGGAAATCCACCTGATGG
CTCAGAGACATCATGATGATGACGATGCTTATAAAAATTCAAAAATCAAGCTGCCAATCT
AATCGAATGATAGAAATGAGTAGATACTGAGTCAAGTTGCATGGATGAGCCATCCGAACA
TACAAAAATGATTAAGAGATCCATGCCAACAATGTACGTTGTAGCTATATAAACTCCTTC
TGTACTCCATAGTCCATACTTTATTGAGAAACAACATAAGGATATATATAAATTCAGTAT
TTCTCAAAAAACTTACATCATTTCGGGTAACAGAAATATGTGAAACAGCCCACCCAACAG
AGTGGAGCTTTCTACACAGTATGGACCTCATCCGATCCTCGACAGTGCCAAACCTGAGCT
ATGAAGCCAACAGAAAATTCTCACTTAGCAAGAAGTCACTTGTGGCAGCTGCAGTAAAAT
TATAGACACTATATTTATGTAGACCACTATTTCCGGATAGGGAATCTAACTGCAACCCTC
TTCCTTTAGATGCAAGTTTGTCGTGTCAAGATGCAAATAGGTCGTTTCTAATTATAAAAA
AACTGATACCTCTATCAGATATGACCATACAAGACAACTGAGACATTGGAATGAAAAAGA
CTGAATTCCAAACACAGCAATGCTTGACAGCAGGGGCGGATCCAGGAGGTTTTTTTGTTT
TTTTTTAAGAAATAAGATATGAGAGAGAGAGAGAGAGAACATAACACATTCTTTTAATAA
TCGAAGTTAGCAAGAAAGTCAGTTCCTACTTTTCAATACAAGCATTTTTTATAGAAGAAT
TTGTCTTTATTTTATGAGTTTGTAGCATTCATGCTAATTGCTTAACATTTTGCAGTGATT
TGTTAATTAGTGTGTTACATTTGTGTTATTTTGTCCCCTTTCCCACTATTAGTTAATTTT
CAATGCTGAGTTTGAGTCAATCCTCTAGTTGAAATAAGATTGTGAACTATTTATAATGAA
AATTAGTTTTTGTAGAAGATTGGAACATTTATTTTAAAAACGCATAGAGGTGGCTCTTCT
CGTGCTTTCAATGTACCTGTTGTTGAATCAATGGAAGAACAACTATTTATAATAGTAAGT
GACTGAGCCCTAATCCTAAGCAGCACATTAGGATTCCACCTGGGCCCAAAAAACGAATTG
CATTGACTGCGCAAAAAAATTTGGCCCGGGGAACCCCCTTGCACCCCCCTTTTCTGGATC
CGCCACTGCTTGACAGCCGACCTCATTTATAAGTTATAACAACCACATAATAAGGGCATC
AAGGAACATGGAGAAAAGATCTAGTAAATCATATTTTTGCAATAGAACAATCACAAACAA
AAGAACTTACAGAATTTCATCTCCCACAGCAATAACCGAGGCGGTAAAATTTCTTTTCAA
ATGTGAGTCATCATGCTTAAAGCCATTACTAGCAGCAGGTGATGGCTTAAAAGTGCCCTT
TTTAACCCTCCCTGCTCTTTCCAATCTTCCGTCGGAAAGCAGATATGCAGGTTTGTAATT
CTGTTCGTTACCTTTTGTCTTGCTATGGCACAATAGTGCATTAGGAACTGTATCGTGAAT
GCTACCAATTGAAGTGTAACCTTGATCATATAGGCTGCAGTATTGAACCTTGCAAGTCAA
GAGAAAGGCCCAAACGTCTCTGTATGACCAATCCAAGATGGGATTCACTCTCATGAAAGG
CGGCCATCCAGGTGAGCTCGGCGAGAATTGCTCTTGCCCAACAGCAGTTGGATCACCAAT
TCGAACACCTAGAAAAATAGCTCTAATAGGATGTGCTTTTAAAAGGCCCTCCAAGCCTGA
CTTGAAATCTAGGCGAATGATGTCCATCTGCAAGTTATAAATAGATGCTATGTCATAAGT
GAATGAGTTGATTTCAGGGAAAGCCGAAGAACTCTCAAAATAAATGGTCCGTATTGGAAA
TGTTATTTCAGTATCTGCAGCGGACGGATTCTTTCCAACCTTGTGCAAATAATGGCCTGC
CCTAAGAAGGTGCAACAAAACAGTTGAATCTTTTCCACCATTGAAGCTGAAGGCAACCTC
TTCAACAGAGTAAAGAGCAAGAGCTCTTTGGATTACGTAGACGGCATTGTTGTACTTTGT
CTTCAACCTTGTATCATCACTTTCTCTTATGGCCTTATCGATCTCCATTTTGACTTTAAA
TCAAATGATCCTTCTGCAAGGTTCTTGGAGATTTATGCTGTGGCTTCGAGCTGCTGTTGT
AGGCCGTGGTGGAGATTGGGGATCTTGGGTTTTACAGAGGGAGAAGGAGAAATAGGGAGA
TGGAGGGAGGCAGGGTGGCGACGACGGCGGCAATTAGCTGCTGCTCGTCGGGAATCGAGG
CCAAGAGCCGCGATTAGAGTGCCTGAAATCAGGGAGATCTGGAGCTCGGCGGCGGCAGCC
TATGGTTGTGCAGTCGCCGGAGATTTGAAGGGGCGGTGGCTGGGATTGGGGATCTA
>Unigene0000128
TGGAGACACTTCAAATACTCTACAAAATCTTTTACTTTACGCATATCTTTCTTACATTCT
AAACATCTTCCCTCCAACAAAAAGGATCCAAATTCTGCCTCTCACTCAAATTCAAGGAAA
CATGAAATTGTTCATTGCAGCTTTCTTCCTCTCTGTGCTCTTCTCTTCCACAGTCGCCTA
CGATCCGTTGGATCCGAATGGGAATATCACAATCAAATGGGATATAATGTCTTGGACACC
AGATGGCTATGTGGCTGTGGTGACGATGAACAATTTCCAAACGTTTCGACACATCATGAG
CCCCGGTTGGACTCTGGGGTGGTCGTGGGCGAAGAAAGAGGTGATATGGACCATGGTCGG
GGCGCAGACCACGGAGCAAGGTGACTGCTCCAAGTTCAAAGGTAACATCCCACACTGCTG
CAAGAAAACGCCGACAGTGGTGGACTTGCTCCCCGGGGTTCCTTACAACCAGCAGTTCAG
CAACTGCTGCAAAGGCGGAGTCTTGGCCGCCTGGGGCCAGGACCCCGTGGCTTCTGTCTC
CGCTTTCCAAGTCAGCGTTGGCCAAGCCGGGACCACAAATAAGACCGTTAAGCTTCCTAA
GAACTTCACCCTGTTAGGCCCCGGACCAGGCTACACTTGTGGCCCTGCCAAGATCGTGCC
TTCGACAAATTTCCTCACCCCTGATCGACGTAGGAAGACTCAGGCACTGATGACATGGAA
CGTGACGTGCACATACTCTCAGTTTCTAGCACGGAAACACCCTAGCTGTTGCGTCTCCTT
CTCGTCCTTCTACAACGAAACCATCACTTCTTGCCCTTCCTGTGCTTGTGGCTGTGAAAA
CAGAAACAAGTGTGTCAAACCTGAGTCCAAGCTTCTGAGTGTGGTGGGAGTGAACACTCC
AAGAAAAGACAACACGCCTCTGTTGCAATGCACGCACCACATGTGCCCGGTCCGGGTGCA
CTGGCACGTGAAGGTGAACTACAAGGACTACTGGCGGGCAAAGATCGCCATCACCAACTT
CAACTACAGGCTGAACTACACGCAGTGGACCCTCGTTGTTCAGCACCCGAATCTCAACAA
TGTGACTCAAGTATTCAGCTTTGATTACAAGCCTCTAGTTCCCTACGGCTCCATCAATGA
CACAGGGATGTTTTATGGCATGAAATTCTACAATGATCTGTTAATGGAAGCAGGGCAATT
TGGTAATGTGCAGTCTGAAGTACTTCTTCAGAAGGATAAGGACACTTTTACCTTCAAGGA
AGGATGGGCGTTCCCCCGGAAAGTCTACTTCAACGGCGAGGAGTGTATGCTTCCCCCACC
GGAATCTTACCCGTTCCTGCCAAATTCTGCACCTCGGAGTCGAGCTTTCTTCTCAACATT
CATGTTCTGTGTTGCATTTTTCTTTCTCACAGTGATGTGATGATGAATGGACTCCGGGTT
TGTAACATTAGAAATTTTATGGAATTGGTGTCAATTCTACAGAATCAGATGAGATAATAT
ACATGATAGTGCAATTTGCACAGCCATTTTTTCCCACACTGTTTACTTTTTGGTTTGTTA
GATTAGATGATGATGATGAAGACAGGAATTAAGTAGGCTGAAAAGAGATAATTTAATTGC
AGAGCAATGTATCAAATTGTTCTCGTCTTGTTACATTTCTATCAAAAATTTATGAACATG
AACACCACAGGAAATAAGTAGACAGGATCCACCAACAATTACAGTTAGAAATCTTATGCT
CGTCGCAGATTTTGTGCACCTGTATTGCGTGAATATGTCGAAACGACACAGGGACGAAGA
ATTTGAGTTGGTTGATCTTCTTGGACTTCCACAACAAACTGCTGTTGAAGACGGAAGATT
CTCAGACATATGAGAAGTGGAATGCGATAGATATGAACAGAGTAATGAATAGCATCAGCA
GGGAGACATTTTGTTGTAAACTGGCGTTCGGTAGATATGGATATGCATCCGGAGGTGGCA
TGACGCAGTTATCACCATTGAAGTAGATTCTTCTAGGGAAACCCCATCCCTTCTCAAATG
TGAAAGTAGATTTGTCCTTTCGGAATAGAAGCTCCGACTGAACGTTTCCATTATGCCCGG
CTTGCTCGAGAAAGTCATTGTAGAATTTCACACCATATAACATTGCAGTGTCATTTATGT
TTTGGTATGGATTTAGTGGCTTGTAGTTGAAGCTGAATATCTGTGTAAGATTGTCGAAGT
TGGGGTGTTGGACAACTAAGTTCCACTGGCTATAATTCATCCTGTAATTGAAGTTCGTTA
TCGTGACCTTCACCCGCCAATAATCCTTGTAGTTCAGCTTCACGTGCCAATGGACACGAA
TCGGGCACATATGACTGGTACATTGGACAAGAGGCGACAAGTTATTACTCTTTTCCCGAG
CAGAAACAACTGAGGCAATGTATGGTGACTCCGGGTTCACGCAGCTTCCTGGCTGAGTAA
GGTTGTTTTGGCAACCACAGGTACATGTAGGGCAAGGGACGATTGTGTCATTGTAAAAAG
ATGATAGTGAAACACAACATGATGGAGTTTTTTGAGCAAGAAACTGCGAATACGTGCATG
TCACGTTCCATGTCATCATTGCTTGTGTCGTTCTTCTTCCATCCGAGGTGACAAATTTAG
TAGGTTTCACGATTTTCGCAGGTCCACAAGTATAACCGGGCCCTGGTGCTTTAAGTGTGA
AATTCTTGGGCACCCTAACTGTTTTATTGGTAGTTCCGGCTGCACCAACACTAATCTGGA
AAGAGCTTGCAGCATTGTTCGGATCTTGCCCCCATGAATTAATCACCCCTCCTTTACAAC
AATTTGCAATTTGTTGGTTATAAGGAGTTCCAGGCAATAAGTCAACCACCGTTGGATCTT
TCTTACAACAATGTGGAATGTTTCCTTTATATCTCGAGCAATCTCCTTGCTCGGTGGTTT
GACCACCCATCATGCTCCAAATCACTTCTTTCTTCGCCCAAGTCCATCCCAAAGTCCAAC
CAGGTGCTGCAATGTGACGGTATTGTTGGAAGTTGAACATCGTCACAACAGCCACATAGC
CATCGGGTGTCCAAGTGATGACATCCCACTTAATTGTGATATTGCCATTAGGATCAAGCG
CATCGTAGGCTTCTGAAGGATAAGTGAGGAAAGTAAATATGTTAGAAATCGAAGACGAAC
TAACACATCCAACATCTAATCGTGTAGCATCAAATTCTCAGCAGTACTCAAATTTCGGGA
ATCAACATAACTCAGCAAGAAGGCTACACTGTATTATTGCGATCTTCAAAGAGCATAAAA
TCGAAATCTCACTGAAGCCTGAATACATTAAACTCTCTCTATATATATAAGAATAGAACC
CCTCGATTCTGTTGTTTTACAGCTAAACACACCAAGATTAACTAATGCCAAATCTCTCTC
GAGGAAATGAATGAACTCACTAGCAATCAAGATTGAATTTTTATTTTTCTAGAACAGCTC
AAGATTGGCGCAACCTAATTCGCCTTAAACTCCCAATTCACAACTAAAGTCAATTGC
>Unigene0000129
GTCAGAGAAAAAAAGAGGTTCATAATTTACTACTATAGTGGAGAATCTTTTAAGATGGGA
AATATATTTTGGGTATATTTTAGAAAGCAATGCCAATACTGATAAAAAAAAAGAAAAAAT
CGAAAGGAAATTCGAAACAGGGATTTCCATGGGTTCCCTACTTTGACAGAAAAATTCTTT
TTTCATCCCTGAATCGAATGGTATAGTATATTATCTTAAATACCTCGAGCCTTACTGTTA
GAATTTTGTTTGAGAAAAGAAAGCAGAAAAAAATTCGCTAAGGCCTCAAAAATCAATTAA
TTGTCATCGAAAACCAACTTTCAATTTTTTCCATTCCTCTTTTGTCTGTTTCACACGCCA
ACTGATTCAATTTGATACGAGTTTCACACAAGGGGAATTTAACTTTAAGATTTCCAGAGT
GCCAAATTGAGACATCTAAAGAAATTTCATTGACAGAAACTCCGTGTAGAATAACGTCTT
TTAGTGAATAACAAATCTCTTGATTATATGTTGGATTTTGTGTATTTTTAACAACTCTTG
TCTTTCTTTTCCAATAACGAGGGGCAAACAAAATACTGTCATCCTCCTCTCCCCAACGCA
AATAGGTTTTTACATAACTGTCTGGGGATTGATCACGACTAACTAAAGGTAAATTTCTTG
CATGTCCAACAAAGATACGTAAATCTGCTTGATCTAATAAAGTAATCCGAAGAAGTACTT
GACAATGGAAATTTAAATCAGGCAAAATATCTGGTATACCATTAATCTTCCGACTTTCAG
GTTCAGTATCACGAAAGAGAGGATGCAAAAAAGTATACACCAAATCACAATGTGCAACCT
CGTCAGAAAGTTTGAACAATTTTTGAAGAAAAACTTGAAGTTCAGGCACTCGTCGAATAG
CGACTTCTCTAACATTTGTTCTTCCAAGAATTGTAACAGTTTGGGATAGGGAAGGAATGG
CTCTAATAGAAAAACGATAACAAAGTTTTAAGCGAAGTTCTTCAAATTCTTGATATGATC
TGTAAATCTCTGTCGGAACATTTTCATTTATTCTTCTAACCAGCAATTTGTACATATAAA
CTTTTTTGGAATTTTCTGACCATTTATCAAAAGAGCTGACCACAACAGAATCAATTCTTC
CATCATTCCTTTCTGTATATATTTCAGATATAAACGATAATCTATTCATATCATCAACCT
TTGAAACTCCAAAAATTTGTAATGGATTTCCTTTAAATTGAGCAATTGTATGTGCCAAAA
AGTTGAGACGAGGGAACCAGCTTTGTAACGATTCTTCAAGTTTTTGTGTAAAAAGAACTT
TAGCTTGAACATCATTCATGTCTAACATTAAATTGTTTTCTACATAATCCACAGATTCCA
TACACATTCCAGGAATATCGGAACAAGAAAGAAACCTAATCATATTTAACAAAATTGGAC
GATTTTTGCGTAATAAATTAAAAGCTTCACAACATTCATCAACAAAACGTTGAAAATTTT
CTGTTGTATTTTGACCACCATTAATAGCAAAAGCCATTTCCTTTGTAAAAACAAAAGGGA
CTCTGTCACGGCTAAATATTCCAGCCATTTGTTTATCACCCATATATTTGCCAAAATCTA
TATGAAACATATGCCCAGTTGTTGTTAACATAATGTTGTCATTGTGCCTATCTCCAATAC
CCAAAATATAAGTTGCTACACACCAACCAGCACAGGAGCGTCGAAAGTTTTCTAGCGCAG
CTTTATATTGAAATTCAGAAGAATTATTTTTTCTAAGCCAATTAAGGAGAACAATATCCT
CATATACAGCTTTAACTCCAGTACCCATTTCTTCTTGAATTTCTTTTATAGTGCGACAAT
CTGGGACTAGTTCAATCAATCCTTTATCCTTTCCTGTAGGCATACACCGAAAAGATATTA
TTCTCAAATCGAGTTGTTCACTTAACCAAATATCATTCATTACACGAACTAATTGAGTAA
CAACAGCATCTTGTCTTAAATCATCACCAGCCTTATAAATTATTCCAAAAGAATTACGTT
TGCCTTTAAAAACCATTTTTATTGGTTTTGTTTTTGAACTGAAAATTGAACAGTCATCTA
TAGATAGTGATTTGCAACAAAAAGAAGTAGCGATTGGAATGCGTAGATTAGCAAAATCAA
AAACATCCAAAAATTGAAAAAGTTCTTTTTTCAAAGTTTTAGTCGCTGAATCTCCACATT
CTTTAACTATTAAAGAAATTTTATCAATTTTATCCAAAAATTGTTGTTGAAAAGCTATTT
CATCTTCCAAACTTGGTATGCCTAAATCTAAAAGCATTTTTTGGAGTAATTTGCAACGTG
AAGCAAATGAAGGACTTTTAACATCTTGAATTCTTGTTTGAAGTTGCCAAAAAAGTTCCA
AAGCAAATCTTCTATCTTTAGTTGAATGCTCCAACAAAAACAAAGCTAAAGCAGAATCTT
CAAAAGTTTCGAATCGAAGAGCTTCCACAAATTGAGTAATTAAATTGAAAATAAATTCAG
AAGAAGCCTGCTTGATTGATTTAATAGCATATTCACGAACATAACGATCTTGAAAATTCG
GTAAAAGCAACTCCAAAGCAATTATTGGAGGCAATGGCGCCCATTTTTTAAGAAGAGCAT
AAATATTACCCAAATTGTAAGTACCCCATGTAGCAGAGCTGAGAACGAGAGGTAAGGCAC
TTGGAAATTGATGTAGAAAGTGACGTTCAGACCAAAGAAGTTCGCGATCGTCTTTGGTCA
ATTTAAGGCTGACAGCACTATCCAAAAGGCTTTGTAAAACTTCTTGTTTTTCAGGTTGTA
AGGCACCAAAATCACGCCAATGCACTTCACTAGGAGTTATATCCATCGGAAATCGAATTC
TATAATCATATTCCAACGCTTTAACAAATAAAATAATTTCATCAGAATCGCTAATTAAAG
GTCTGGGTCCCCAAGGGTGAACTGTATCGTTGTTCATTTGGTACATTGGAACAAGTAGAG
GGCCTTGAAGAAGAAAGCCATCAATATTAAATAAAGGTAAATTGGCAAAAGCAAGTCTTT
TTTCATTGTTTGTATTGTTTGTTAAAGTTAAATGTTCATTGCTTAAATAATGTGGAGCAA
TTAAAGAACTGTTGCTGCTACTGAATAATTCATTATGTGTTGTTGTTGTTGAGCATTCTT
CTCCAACTACAGGGACACCACACAAAATAAAACATATTTGAACTTCTCGAGGCAAATAAG
GGATGTAAACATCAAAATCATTCCAAAGTTGAAAAGGCACAAATTTAAAGCCATGTTTAT
TCACAATTTGTTTCGCCAAACTTTTACAACGACCAAAAGAATTTGGACCATACATTAAAT
GCATTTCAAGATAAAAAGACTTGTAAAGAGATTTCCAAGAGTTTGGCAAATTGTGTGCAG
ATTCAACACTAATAAGCAATTTCTCATTGCAGAGAGCACTATCTCGAATTGAAGAAGATT
CAATTAAACCCAAGGGATCTGTATTTATTGAAAAATCAGCTAGAGAAGAACAACAATAAG
CACGAAAAAGATGAATTAATGAAGTTATTATAAAATTGACTGCTTCGTGTAATAAATTTA
AATTATTAGCTGAATAAAGAAGATCAATAGCAGAAACAAGTTCCGATGTTTGGACGTTGT
TTGTTCTATTGGTTAATAATTTAATAGATTGTAGAACAGGTTGACGTAATTTCTTGTCCT
CTGGATCCGCTAAACAATTAGTTAAATGTTTGGTCAGATTTTGGACTAAATTTGTAAACA
ATTCCTCATTCAATGTCTGATTTGTAGAAATTGTTCTTGAAATTAATCTATTATTAGTTT
TTATTTTTGGCAATATTCTACGACCAACTTCCAAATCCACATCTTTTCCACCTGCAAGGA
ATTGTGCCACAAATAAATTTTTGCCTATTGGTGCATCAGGAACCAAAAATTCATCAGTTC
CAAATACTTTTAGAGCATAGTCGTTAAGTGGGATTTGACCCTCATTACGCTGAATTTCTT
CTTGTGAAAGCAGCCTTATCAATACTTCAAGAAGAATTTCATCGGTAGTTTTCTTGACAG
CACAAGCTAGCTCGAAAGATTGCAATTCTTCAGGTGTGTCTCGAGGCCAAGTATCGTCTT
GATGGATATGTAATTTAATTGTATCCACTGGTGTTACAAAATAATCGAGAACTGGAGCAA
GAAAGAAAACATTTTGCAAAATATTATTTGAGCAAGTTCGGATTCGAGGTGAACGTTCAT
AAAGTAATTGTTTCTCTTTGTAAAAATCACAAGACAATTCTTGACGTGTATTGAAGTCCT
CACAAGCAAGTAACCTCTGCTGATGTAGTTGAGGTTGTATTTTGTTAGAATTATTATCAG
TTGTTGCTTCATCAACACATTTATCAGTATTATCGTCAGAATTATTTTTTATTTCTTCAT
TTGTATTCCTCTGTTGATTCTCTTCATTTTTTTCCATTTCACTTTTTTGTAATTTTTTGT
AGAGAGGATCAAACTCCTCAATAGTCAAAGAGGATGCTTTCATGGGTGACTGTAAATCGA
TCAAATCTCCATTTTGGAAAGGAATTTTGAGTGAAGAGGAGGAATTTGAAGAATTCTTTT
CTGATGTTTTTACATCTGTCTGAACCGATAGAGGATTAATCAAGTTTGAGTTCATTATAG
ATAGTGGAGTAGGTTGAATAAAATTATTAGACCAAAAATCTGGAGAGTTTGGAACAGACA
CGGAAGTTGAGGGGAAAAATTGTTGTTCAAAATGTATTGCTGTTGAAGTAGAAGGAAGTT
GAAATTGTTGTTGATTACACAAGTTTGCTGTAAAAGGAAAAATCTGGCCGGTATATTGAG
GTTGAATAAAGCATGGTGATTGGGGTAAATAATGTACAGGAGAAAGTGGAACATTTTGGT
ATGAATCAACTGGCTCTTTTTTAGCACACAACATTTGCTTAATTTGTTTAATTTTACGAT
CCTGTTCGAGCACTTCAGGATTCTCTATAATTAATAAATCAACGTCTTCTTCTTGACTTT
TTTCTTCTTTTTTTCTTTCTGCTAATTCTTTGAGGTATGTTTGTCTACTATATTCTAGAA
CAAGTTCTAATTCGCGATCGCTCATTTTAATTTGCACTTTCTTACCTTGACAAAAAATGA
GTCATTAATCCGCCTACTCGTAAAAGGACGTAAATATTTATTTTCTAACAAAGAGAAATC
TCC
>Unigene0000130
CTTTTGTCGTTTCTTTTGTGGGTGCGATCCCTGCTGTGAATCACATGATTCACTTTGCTC
TGTCGGCCACCTTACTTTTTTGGTACCCGCGGAGTTCTTCCCTTCGGGGTCTGATGCTTG
TCATGCTCATCAGACCGGAACCTTCTTCTATCGGGTTTCGGGAAAAAACCCTTGCCGAAT
TCTGGTTCTTTCTGCGACGAACATTGATCGCAGATCTTCTCGATCCACTGGCCCGAATGA
GCCATGTTGCAGAATTTGCGACGAGTCTCTTTGCTCCCCGCCATCTTGTTGTCCCAAATT
GTTTGCCGTTTTTTCTCGAAAGATTTTTCGGCAAACTCGGTTGTTGTTCCTGTCATAGTG
TTGACCAAGAACGTTCCCAGATCTGAACTCTGAAAGAATTTAAACCTGGACTTCATTTTG
TCCATCTCTGTGAGACAGACCCATAGTCCCCATGCTCGTCTCGTGGAGATTTGATCCTCC
GTGAATGTTGAGGCGATTGGGACCTGAAAATCAGGAACTTTGATCCGGTTCAAGGCTCCT
GTATCTGGTCTCCGAAGCTTGATAAAATGGAAAGCTTCATAGACTCCTCGTCCGACAGGT
TCTGGTGCTGCGCTGAAGAAGTACAGTTCCAGAACGTCTCCCCGTTTAAGGGACTCGTTG
TTCTCCCAGGCTTCAAACACCGTTCTCTGGATCCACTTGGGTAGACCCTTGATTTCGTTG
AAGGCTGGAGCAGTGGTATAAACTGAGGCCAAAGCCCCAAACTCATACCATTCCTTGATG
TGGTCTGGATTGGCTCCTGGAGTTGTCCAGATCCTAGGATATCTCCCGGCAACATCAACC
CGGCAATTTCCCGGATTAATGCCCTTCCTTGTGATGAGTTTCTCCCATCTGTTTTGATAA
ATCTGCCAAGAAGAAGAAATATCAGTAAAATTAGTATCAACCTTAAGTTGGCCAGTCATT
GGCCTAAGATTGATCTCTCCCTCTTTTACCCCAGAGGTGGAGGGTTGACATGTTGATTCA
GGGAGTGACCCCTTAACAACATCTTTTCCTCGAGCGTCCGGCTGTAAGGCCATTCTCTCA
GGACTTGGGCTAGGGGTACTTGAATCCCCTGCTACAGGTAATCCGCCCTGTACGGAAAGC
ATTGCTTTAGCCCGATTTTCACGGACAACGCGCAAGAGCGGCTTGTTGAGTACCTCCTGA
AGATTAAACATCTTCATGAAGCAAACATCGATTTGGTTGGATACTTGGGCTTCGTCAGCC
GCTTGTATCTTTCC
>Unigene0000131
ACGGTTCAAGATCAAAGCTTTATCTTTTTCTCTACTACGGGAACATTTTAATAATTAAAA
AAGAAACCTCTTTCACAATTTTTCAATATTATTATTGGTCATTTAAATATTACCAGTTGA
TAATAAACCTTTTTTTAATCTTGTTGAAGCTGCTGTTGGTGATGCTGCTGTCAATTTTGT
TCGAGTTATTTCCCCACCATCAACTATTAAAAGACAAGTCAAATCATCATCCTCATCATC
ATCAAATGAAGAAGAAGAAGAAGAAAATGACAAAGAATTTTTTGTTAATTGATCATCTTC
ATGTCCTCCTCCTCCACCTCTTCTTCCTCCTCCTTCAGCTCCTTCAAGTGATAAAACAAT
TTGATTACAATTTTGACGTAAAGGTTGGTATGCAATTACACGTTGTTGTAACTCTTCATT
ATCATCTGGATGTTCACATAACAATTTATAAGAAGCCCATAAAGCTACTGACGACGCCAC
CAAAATTAATAAAAAAGCCATTCGATATGGAGCCCATTCATCCATTATTAATTCTTCTTC
TTCTTTTTGATGTTGTTTTGAAGCAGCAACAACAGCAGCAACACCAAAATTTGTTTTATG
GCTAATTAAACGAAGAGAAGATGATGAAGAACAAAAAATAAATGATAATAATTGACTGAT
GGAAAAGAAGAATATTGATAAAATTGTTGACAAAATCATCTAAATAAATAGCTTTTGCTT
CACTTTCGTAATAATAAAATAATTGTTGAATATATTGATTTTAGTCTGATGTAGTAGTAG
TAGTATATGGCGGCAGCGGCGCCACTAGCCACACCACACGCATACAAATTGGTTTAAATA
AAAGTTTTAAATTTTCATCGTTTTTGTGTTTTTCTGTTAAAACTCAGCAATGAAATAAAG
GCAAAACCCATCACCAAACACAAAAATTTAGAGAAGAATAGTAAATAACCATCACCAAAT
TATTTTTTGTTTTTGTTTTTCCCACCACCAAATATTTATTTATTTTATTTTTGTCTTCAC
CCATCATCATCATTTTTTTTAGTTTCTCTTCACCCTTCCATCTTCATTAAATTTTCCAAT
TTCTTCTCAAAAAAGTCTACAATTTCTTTACGATTTTTTTCTTCTTGAAAATTCTTCTTC
AATTCTTCAAAACTTTTCTGTTGAGGAAACTCGACAAAATTTATTCCAAATTCACTACAA
ACTTGTTTAAGAAGCCAAGGAGAAAACAAATTTGAACAAATATTGTTTTTTAAAGTTGAT
GGGCCACCACCTCCTTCCAAAAAATTTTCTTCTTCGTTTTCTTTCTCCTTTTGAAAAAAT
ATTAAATGACTTGGCCAATTTTCAAAAATTTCTTTTTCAATTTTATCATCATTAATCTCT
TCAGAAGACATTTTAGACCAAGCACATTTTGTATTTTCATTTAAAACGAAAAAATCATTT
TGAAGAAAAGGCAACGATTGAATTGCTTGTTGTTTTTGTTGTTCTTCCAATTTAACATTT
GAAAATAAAAGTAAACGAGTAAAATCAAAAATCTCTTCATCCCCGCCAATTCTTCCAATT
TCAAAAAAATTTATTTCCGCCTTTTCTTCACTTTTAAGACTTGCCAAAGCTTCAAACTCA
AAAAACACATGCTGATTACAAATTAATTCAATTGTCTCCATAACAAGTCCAATATGTATA
TTCATCTTGTAGCTAACAGCAAAAGCATGACATAAAGCATAAAGAGAAGAAAAACGAGCA
GATTTTTCAGTTTTACATTGAACAAGTGGATGAAGAGGTAGACAAATATCAAGATGCGGA
AGAAGAAACTCCTCCTTCACAGTACCAAAAGAATGGAAGAGAACAACAATTGAAGGAATT
ACATTTGTTTGCCTAAGACAGTCAAGCAGCGAACACAGCGATGTTATGAATGAACGAGTC
TTTGAGGCGAATGATTGAGATTTTAGGTCTTTCTTTTCCTCGTCAGCAATGTTACTTTTA
TCGTCTATAATGACATAAACTGCGCGAATCTCATTAACCTCGACAACTCTCTTAACAATC
TTTTGAGAATTAGCAGAGCCAAACAAAATGTTGAGTTGCCCTCCTTCAAAATAAGGTTCC
AGCGATTTTGAAATTTTTGTTCCATCTTTAGGCGAAACCAAAGCAAAGAGTTGTCTCTTA
GTAAATCGACCAGATTTCAGTAAATGAAGGGCAAAACTGGTAGCAAATTGATTAGTTGAA
TTTAAAGTTGGAGTAATTAGAAGAGTAGTCATTTTAGTAATTAAAAGAGGTTAATATTAA
AATCT
>Unigene0000132
TTGGCCTATAATTTTGGTGTTAGAATAATAAAAAAAAACTTTTTTTTGTTAATAAAAATA
TACCTCTATTCTTCTACTAGTAAATAAGAATATTCTTCTCTTTTATGGCACACAACCAAA
CTTTTTGATTTTTGTGATTTTTTGTCTATCCAGTTTTTTGTTTATTTGTCTCTTCCTTTG
GTTGCTTATTTGAATTTGTTTGAGCAGTAGAATTTGACTTCTCTTTCTCTATAGACTTTA
GCTTCTCTTCAGGAATATATCCCAACCGCATTCTAAATTGTTCGAAGAAGACAAAAAGCA
AAATTGTGTGTGGAGCGAGTCTAACCCATGCAGGGAAGAAACCTTTAAAGAATCCAAGCG
GCCCCAATTTTACTGTATACAAAAAGCAATCCAATAAACCTTTAAATTGACCAGGTGGTG
CATTCATTAAACGCGTTCTTAATACATCCATAGGCTGGATAAGAACAGTCGCACCAGAAG
CCGCTAGGAAAGAAGAAAACAAATGGGTGTAGATATTGTCCTTTGCCAAATTTGCTTTGA
TTAGCATCTGTTTAATTTGATCATAAAAAGACAATTGTCCAATAGTCATCAAAATAGCTC
TTCCAGTTGCCATTGTACATCCATTGAAGAGTTTAGCGACTCCTTCTTCCTTGCTCATTC
TAATAAGCCCATCAATCGCATTTTTATAATTCCTTCTCTGGTTGGCAGGCAATTTAATAT
CGTTTTGCATTCTAACGTTAATTAAATCGGCTGGGGAACCGGCAACACCTCCAACAGCTC
CTGCAACCCCAGCCAAAGCCATTTTCTGAATAAAAGACAAATTTCCTTCAGAATACTGCA
TTTTGACTGTTTCATAGACTGCAAAACGAGTAGTTGTGTATGTTAACTGACGCAATAAGG
AAGCAGACAAGCCATTGTAGAAGCCTAACAATCCATCAGATTTGTATATCTTTTTGCACG
TCTGTGGAAGCGAAAGTTTCCCTTCTTGTTGTGTTTGCAAGTGTACTTTGAGCAAATCTA
AGGGGTGGGTGAAACATGCAGCACAGCATCCAGCTAGACCACCAAAGTACCATCTTCCCA
CTCTCCTGTTATCCGCTGTTAGCATTTTTGGGGAGTTAATTAATTGAGGAATAAGTGAAG
AAAATAGTTTAGGTAATAGAAGCTTATTTTCCGAATTTTAATTTTTAAAAAATTAAAAAA
AAATTTTTTT
>Unigene0000133
AGTAAATATTTAAATCGATACATATCTAAAATCAATAAATTATGGACGACGACTATGATA
ACTACGTGCCACAAATATCCACAATGGATTGGCAAAATTTAGGACAAGATAATGAAAGTA
ATCAGATGAGAGTTGAAAGCTCGGCTTCCGCTATGGGACCTAGTGGTTCTGGATCTTATT
TATATGGTGTGGCTGGAGCAAGTATTCCAGTGGCTGGAAGGAGTCAACATCACCAGCGAT
CCTTCCCTGGTATGGGTATAATGCCTACACAACCTTTTGGCGTTGCCGAATATGGACAAG
GACAGGGTTATCAAACGAACGATTTCGTGTCTTCTGGACCTCAATCTCAGATGATGAACT
ATCAAATGCAGAGTCAACCTGTTAGATCTTTTGATCCTATGAATCCCAGCTATATGGCAG
GAGATCCTTCGCGCCAAAATGTGCTTCAACAGGGCATAATTTCGGCTGCAGCCAATGCAA
AATCTACTAAAGGTACTAGAGGATCAAAAAAGAGCAAAAAGGCTATGGCAATTGACCAGA
GTTCAAATTCACATCAGCTAGAACCACAAGGGATTCAGTCGACAAAGCATATGCAAGTTC
ATAATCAATTACATATTACGAACCAACCCTATGATATTTCTAACGCATCACAATTGGGTA
ATCTCAAAGGTGCAGGTCCACCTGCAAACCTTTCTGCACTCAGTCAGGCATCAATTCAGA
ATGTACCGCACCAACCTGTTGCCGGCTTCTCGACCTCGGAATCAACATCAGCTAATCAAT
ATCGATTTTCTAATATACAAAATCAGCAAGTTTATGGTACTTTACAACAAATGCAATCAC
AATATGGTCAAACAGCATCGAGACAGCAACAACAATATGCACAAGTCCAATCACAACAAA
AATTCCAAACACAGGCAGTGAAATCAGTATCTCAAATTGACGAGCAACAACAATTACAAA
AGAGTGGTCCCGTGTTTGTACCATATCAGCATGAACAACCAGTGAGCGTTCATTCCGTAG
ATGGATATCAGCAGCAACAATCTGAAGGCTCATACATTAACAGGCAACAATTTTTGCAAA
CAGGAACTGGTAATACTGCTCATCCGGCTGTTGTTGGTTATCCTGCACCTTATCAAGCTG
GATATGCGTCAAATTTCATTCAGAAGCAAGACTGTTCTGCTGGACCAAGTAATAGCTCGA
TTGGAATATCATCACCATATCAACAACAGCCATATTTAACACATCCGTATAATATAACTC
GACAACAGCAGCAACACCAACACATTTATCGTGAACTTTTCGAGTGCGATCAACAATTAG
CTTCTTTAATACCACAAGTGCAGCAGAATCCAGAGCTAGCAATAAGAGTGGAAAAGATTC
AAATGCGAAGGCAATATTTGCATGCTCAATTAATGCAAATCAATTACGCAATGAATACTG
CAGTATCTGCTGCAATGGGCTCTGAAACACCGCATGGCCAACTGCACTCCACAGAAATGC
ATTTGTCTACGACCTCTCATTCTGTCATACCACCACAGTTAACTGGATCACCACATTACG
GTGGGCAATCATCCCAGCATCATTTCTCAGCTGGTCATCAACAGAAGCTAATAAATCCTA
ATTTAAATCCATACTCGCAGCAGCAAAATTGCATCCAGCCCCACTTTTCTTCGCAACCAT
ATCATCCAGCGCCTCCAATACCTCCGGCTCCTTATCACTCCAACACTGTTGGTGCGGTTC
AGCCGTTGTCACCACGTCAGCACCAACATCAACAACCGATTGCATCGCTGCAGCAATTCA
TTCCACCTCTTCCAAGTATGTCCTCGCCATCAGTTGCGGTTATGTCTGCATCTAACCAAG
TGCAAGTTAACATTCGCCCTGAAGTCCCTGGTCGCACTCTGATTAGTGTCTACCACGGTC
AAGATTTACAACCAAACATAGCACAACCTGCTATATCGACTGTAGCAGCAGATATGCAGC
AATCGATGAATTATGAATCACAAAGACAGTATCAATTTCCAAATCATGGTGATCAACAAC
AGGATCCGTCTGCCAAGGATTCTATTCCTCCTGAACCCTTGCCACCGAATTTGTCACGTG
AGCATAAGCGCCGTCAGCAACAACAAAAATTACAAGAAGAACAAGTAAAGTGTCTCGATC
AACCATGTTTCCAATCACCTGATACTATTCGGCAGAATATTTTACCAGAATCGGAGAATA
GACTACCGTCACCTCCTTCACCCCCTATGTCTCTGACGAGCGTTAGTCTGAGCTTTCTTT
CTTGCGAAACAACAGCAAATTTTTCCAAAACGTTTCCCATTTATTTGCTTGAAGTAGTTG
AGGCTACATATGAAGCTTCAAAGCCTCTCGCGCAAATTGCGGAACAGAACATCCAGGAAT
TAGAAGTGGAAACAACTGTTGAGTTTAATGACAATGAAGCTACATCATCAGAACAACGTG
ATATTGTTCCAGAAGAAACGGAAGTCACTTGTAATAATAATCGAACTGATATTGTTGAAC
AAATTCAAGAAAGACATTTACAGCTACAAAGTTCTTTGAAAGAATCTGAACTTGCAAGTG
ATAAATCACTTGTTGATGAAGATATTAATGACGAAACTGGGAGTTTTGATGTTATTATTA
ACAAAAAAGAACCAAAAAGGGGAGTAAAACGGCGATTAACAGATGACAGTGATTGTTTAG
AAGCTAAGGTTTTGGACATACATAAACCAGTGGTGGAAACAACTATTGAAATAAAAAGTG
AACATTTAATTCAATCTACGTCTGAGACTAAATTGAAAGAAGGAACTGAAAAGCTCGAAG
AATCTACAGTTGAGGAATTTCAACAAGGCGACTCTTCAACAAATGAAACTACTCCAGTTG
ATGATTTTGCATTTTCGTTTCAAACCAAAAGTAATGATTCTTATAATTCGTTTGCTGCGA
TTCGCCAAAGCGGGAAAAATACAACAAAACCAAGGCGAAAGAAGCGTTTAATTTTGGATT
GGAACAAACCTGATGATGAGGATTATGTCACTGGTAGAAGTGAAAAAAGACCTAGAATTA
ACAAGAGAGCAAATGTTAAAAGAAAGTCTGGATCTTCTTTTACGGCAGATGAAACATGCG
TGGATGATTTGAAGTTGGACAGCGAATTCTTTGTCGAAAAAAGGTCATCACGTAAAAAGG
AAATTGATAAAAAAACAAATTATGGAGAAGAAAGTGACAATGAATATGAAATTCGAAATC
CTTTGCCTGAACAAAAGGAAACCAAAGAAAGCCGAATTGTTGAGAGGGTTTTGGGTGTTC
GATTTGCAAAAAGGACGGCTCTGAATAACGATCTTACGGATAAAAAAGATGAGCCAAAGT
TAGATGATAATGAAAAAGTAGTTGATACTGAAATTCCTTTAAAATCTAATGATGCAGTAT
GCGCTGTTTCTGAAGAATCAAATAAAGAAATCGCACATGAACCAACAAAAACTGAAAATT
CTAACGAAAAGGATGCAAATGAAACAGAATCGCCTATTCAGGATGGCGAAACAATTGCAA
CTAAAGAAGATCTGCAGATTATGGATTCTGAAAGAATTATAGATTCTGAGAATGTTGAAG
AAGTTTATGTAAAATTCAAAGGCTTATCTTATTTGCATTGTGAATGGAAAACGATTCAAG
AGCTCGAAGCTTTGGGAGACAAACGCGTGGCTTCCAAATTGAATCGATGGAAATTAAAAT
TTGGAAATGATCCCACTACTGCTGTGGATGTTCAGGAGGATGATGAGGATCAACGTGATT
TTTTCAATGAGGATTACACTGTTGTTTCCCGTGTCCTTGATGAAACCTACGACAAAAAGG
AGCATCAACAATATGTTTTCGTTAAATGGAAGTCGTTGCCTTATGAAGAGAGTACTTGGG
AATTGGAGGAAGATGTACCAAGACAGAAATTGTTGGATTTCCGTCGCCGGTCGGAGTTTG
ATCTCTTTAAATTGAAAGAACATCCTAAAATTTCTCCTAAGGAATTTTCCTCACGTTTGG
CCATCCCAAAAGATAAAATTTACAATAATGACAATATTCTGCGTGAATACCAGCACGAGG
GTGTAAATTGGTTGCTATGGACATGGATAAATGGTCGAAATTGTATTTTAGCAGACGAGA
TGGGTTTAGGAAAAACAGTTCAAAGCATTGTATTTCTTCTTTCTCTTTATGACATCGGCG
TTCATGGACCATTCCTCATTGTGGTACCTCTTTCAACTCTTGGAAATTGGGAGCGTGAAT
TTAACGAATGGGCTCCAGAGATTAATGCAATTGTTTACCACGGAGGTGCCGTTAGCCGCA
AAATAATAAGAGATTATGAATTTTTCTACAAAAAAGTTGATGGCAGGAGACGGAATGTGC
CAAAATTTGATGCTTTAATTACTACATATGAAGTTGTTGTACAAGAAGTTGAAGTACTCC
GACGAATCAATTTCTGTGTTTGTATAATAGATGAAGCCCATAGAATTAAAAATAGAAATT
GTAAACTTCTTCAATCAGGATTACTTTCTCTTCGTATGAACCATCGTGTTCTTTTGACGG
GTACTCCTTTACAAAATAATATCCAAGAGCTCTTCTCTCTTCTTAACTTTCTCGAACCGG
AACAATTTGCTAATTCTGAGGCGTTTCTTCAACAATTTGGCCAATGTCAGACCGAAGAAC
AGGTTCAAAAGCTACAAGAGATTCTAAAACCTATGATGTTGCGCCGTTTGAAGGAAGACG
TTGAAAAAGAACTTCAACCAAAAGAGGAAACTATTATTGAGGTCCAATTATCAAACATTC
AAAAGAAATATTATCGAGCAGTTCTCGAACGCAACTTTACGCATTTGATGAAAGGAACGA
CACCTTCTTTAATTAACACAATGATGCAATTGCGAAAATGTTGTTGCCATCCCTATTTAA
TTAATGGAGCTGAAGAGCAGATTCTTAATGAGCTTAAACATATTTATCCGGAAAAATCTG
AAGAAGAGCGACATGTTATTGGTCTTATTTCCAGCTCAGGCAAAGTTGTCCTAATTGATA
AATTGCTTCCTAAATTACGCGCCGATGGACATAGAGTGCTACTTTTCTCGCAAATGGTTA
GAGTTTTGGACTTGCTCGAGGAGTATTTCAATATCAAAGGATATCCATTTGAGAGAATTG
ATGGAAACATACGTGGGAGTGAACGTCAAGCTGCCATTGACAGATTCTCAAAACCGGAAA
ATAAAGATTGCTTTGTTTTTCTACTTTGTACACGTGCTGGTGGTTTGGGCATTAATCTGA
CAGCAGCTGATACAGTCATTATTTTTGATAGCGATTGGAACCCCCAGAATGATCTGCAAG
CTCAAGCTCGTTGTCATCGTATTGGTCAAACTAAACAAGTTAAGATCTATAGGCTGATAA
CTGCTAATACTTACGAACGTGAGATGTTTGATAAAGCTAGTCTGAAGTTGGGTCTGGATA
AAGCCGTGCTCCAGTCAATGAGGACTGAATGCAATTTACAAAGCAGTCATCAATTGAGCC
GTCAGGAAGTAGAGGACTTGTTACGAAAAGGAGCATATGGTGCAATTATGGACGAAGATA
ATGAAGATGCAAAATTTGGCGAGGAGGATATAGATACCATTCTGGAGCGGCGTGCTCAAA
CGATTAAACTAGAACCTGGAGTAAAAGGCTCTACCTTTGCGAAAGCATCGTTTACATTGT
CACATAACCGTGATGATATTGATATCAGTGATCCTGACTTTTGGTCTAAATGGGCTAAAA
AGGCCAATATAGATGTAGGTGCTCTGCATGGTGATTTTTCATCAAAACATTTGATTGTGC
ATGAGCCACGAGCACGTAAGAAGCGATTCGAGGATGACAACTTTAAAGGAAATTCTGAGA
GTGCAGACGATACAATTTCCGATGATGATGATCGCCATGTAAAAGGTTCTTCTAGAATAG
CAGAAAATGTCAAAAGTCGCAGCGTTCGAAAGAAGAGACGTGCTACAGGAATGGCATCAG
CTGGTGCAGAGGATGACTATAAATATCCATTCAATGAGGATGACACACATATTCAAGGAG
ATGAAGTGCGCCAACGACACAAAGCTTCTGCAAGTAATCGGCACCCTGAGCTCGCTTGTA
CAATTGTTCAACTCAAAAAGGTGGAAAAACTGCTCATGCAATGGGGGTGGGGTCGATGGT
CTACTCTAAAACAGTTTTCTGAACTAAGCGAACAAGAACTTGAGCATATCTCAAGGACTT
TGTTATTGCACTGTATTCGAGAATTTCGAGGTGACGAAAAAACTCAAGAATTTGTTTGGA
ATTTAATCACCCCAACTGAGTGCCAGGCCAATATTTCTGAGAAATCTGAGGCGCCTGAGA
ATGATGCCAAACCGCCATCGGACCAAACCACCAGTGATTCTAAATCTAAATTCTATCAAG
GCTGGGCGCAAAAACCAGAATACAACCCACCATTTATTTGCGTGGACATGATATTCCAAA
GACATTTGCATAGAAATGCAAGCAAATTACTCCATAGGATCCAGACACTCGAACTTGGTG
ATGTAGTTACTCAAACAAAAGAACTAGATAAAGGAAAACAGGGCACTTCAGCAATACAGC
ATTCTGAAGCTTCTGAATCTGGTACCAGTACAATGCAAACACTTTGCCAGAACAAGCAAC
AAGCTTCGATTAAAATGAAGGAAAGCTCTGACATTGTCACCAAAGCAAAATTACCTTCAA
TTACTAAAGTAAATACTGGAAAACAAAGCGTTTTAACTACATCTTCTTCAAATATAAATT
CATCCGAAAAATCCACATCTGTTTATAATAAATCATCACTGAGCGAACTTACTAAATTGA
TGAATAATCCTGAGTATATGTTACAATTATTGGCAATGATGGGTTGTAGCAGCACAGAAA
GCAGTTCAAGTTTAGGAATGAATTCACTTTTGAACTCACTTATTACTTCCCCATCCCCTT
CAACTTCATCTTCATATAGCTCAACATTAAATCAACAGTTACAAACACTTCTTGCGCTCA
CCACTCTCACCGGGTCAACCGATTCAAGCACTAGCGCAAATTCTTCGTTAACTTCAACGT
TGGCATCGTTGTTTGGCAATACTGTCTCGTCAGCTAATATTGGCAATGTTTCTAAAGCCT
CAAATTTTGGATCAGTTGGTTCTGTTTTGCCAAAATCTGATGATTTAAAGAAATTGGAAA
TTGCTGACTTAAGCACTCGATCTAAACAATCCTTACCATCAAAACAACTGAACTTAGGCA
ATGTTGAAAAGCAAAACACCACTACCACATTATCAAATACGCAGTCAGAGAGATCTACAT
CTGTGAATAATAAAGCGTCATTAGCTGGCCAGAACGATTATTTAAAAATGATGAGCAATC
CTCAATACTTTCTTCAATTGTTATCATTAATGGGGTATGGTACTGATAGCAGTTCAAGCT
TGGGAATGAACTCTTTAATAAATCCACTTATTGCTTCTCCTTCCCCTTCAACATCTGCGT
ATAACACGACGCTTCAGAATCAACAACTGCAAACACTACTTGCACTTAATTCATTTGGTA
CAACTGATACAAACAATCCTGCGAATTCTTATTTAACTGCAGCTTTAGCCTCTTTGTCTG
GCAGTACAAGCTCAGCTTTTAAAAGCGGAAGTGGTCACGCCTCTAACAATAAGACGGAAA
TTGGTAGTCTTGATAGCACAATTTGGGGGAAATCTGACTCTTTTAAGAAACCGGAGAACC
GTGACCTAATCGCTCGAACGAAAGAACCTTTACCAACAAGACAACAGAATATAGCTAAAC
AAAATAATTCAAACACATCAACTACGCAATCATCATCTGTAAAATCTACATCGGTTATCA
ATAAATCACTGATTGGTCAGAGCGAATATACCAAACTGATGAGCAATCCTCAATATCTAC
TTCAATTATTATCAATGATGGGTTACAGTACTGATAGCAGTTCAAGCTTAGGAGTGAACT
CCTTGATGAATTCGCTCATTGCTTCTCCAGCTTCAACTTCATCGACATATGACACATCGC
TCCAAAATCAACAACTTCAAACCCTGCTTGCGCTGAGCTCGCTTAATGGCACAACTGATC
TAAATAATGCCGCATATTCTTATTTAGCTGCAGCAATAGCTTCGATGTCTGGTAGTACTA
GCTCAGCTCCTAAAAGTGGACAGAAGAAGCAGGATACACAGGATAAATGTCAACAAGGAC
AATCAGGACAAAAGACAAAACAAAATCAAAGTTGATGTACAAGAGATAATAAATTATTCA
AACGCAAAAACAC
>Unigene0000134
TTCATATAGCGCATCACAAAAAATCCACATTCCGTACCACCAAGTTGCTTAGGAGCCTAC
ATTTAGAATCATAAAAATATGAGTTACCAACTATGAATTAATATTACCTATAAACAATAG
CACACACCTTTATATTTTCCCATTTTGCCGAGTTCTTGAATTTCTTTCTTTTGTTTGAAT
TGTAGATACTCATAGCACTTCAAAAGAATGAATACAAGCAAATTAATATACGAATAGACA
CCCAATCAAGAAGTTAAATTACTTTCAACAAACAACCAATAGAAACAAATTAATATACGG
ACAAACAAGAAGTTAAATGACAGTCAATACAAGCAAATTAGTATACGGACATACGCACAG
GTGATAAAACTTACTTGTCAACAGCAGCTTTCCAAGGGACATTACGAATTCTATTATAAA
GAGAGTCGAACATATACACGTGGCCTTTGTGTGGTACAATTACTGTGAGTATCCAATGTG
AATCCACATTGCAAGGCGCCAAAACAATTTGATTTGCAGTTGTAAGAAGCAATCGTTCTG
ATAATGCGCGTGCCCTATCTTCGATTGATAACTTGCTAGAGTGTGAGATAGTGAACGGGT
TCACAAATAGAAATCTGCCAGCTTGATCTTTATTCATGTTTCTGTACAAATGGCTGAAAG
TAAAAATTGATCAAATTTATAAACTTAGGGCATTATTACCATACATCCCAATAAATGGAT
ATTTATTGGTAGTATAAACCAATCCACCAAAAAGTAATGCATACTGTCATAACAAAGCAA
AATGTAAACATAATAATAACTTTCAACAAATGTAATAATATTATACAAGAATATTTGAAT
AGATACAAATAGTGAAAGGAAAACCCAAAATGCTCTACGAGCGTCCCAGAATCCAATTCC
ATCCACATGTGTAATTATTGAAGTCCAATCCCTTTTCTATATACATAAGTATATCAGATC
ATTTCATGTAATTATCAAAGAACAAATAATTGACAAAAATCTTCCAAACTAATTAACCCT
GTGGTATATATTTGTCAACAGAATACTCAAAAAGGGACTGTTACCTCGTTGGCAAATCTC
ATGAAGAAAGAATGAGGAATTGATAGAAAAATAGAGAAGCAGCCACCATCAGAAGTCCGT
TAGCGATGGAACTGAGTCGAGCAGCTCCACTTCCAACAGGCAGCCCTGCTGGCTGTGGTG
GCGGTGGAGATGGTGCAGAAGAACGATTCGTGCTCCCAGGTGTGGCCTCCGGGTCTAAAA
TGGAAGGCGCGGGAGCATCACTCGTTTTGTTGCCTTTGTTTACAGGTAAGGTGTTCGATC
CACTAGCAGTAACATAGCCTGATATCAGCAGCCGAGTGCTTATTAAATCGAGCTCGTGGC
TGTAGAAATAGATGCATAATATAGCGAGAATGATAAACCAAACTTACAGTTGGATTCTGA
CCACCCCAAGATCATCTCCTCGCGATCAAAGACTATGTTGTAGCCAGTCATGAAATTTTC
TAGGAGTATTTTAAAAAATTCATAGAGTTCGTCAGCAAAAATGAGACAGTATTAATGTCA
GAAGAAACAGACTGATGACCCAAAAGATGCTTTCATATAGATGGCTAATAGGTTCAAGAA
TCTAAAAATCGTTTAAACAGAATATAGATGCTTTGTTAATTCTTCTGTGTCACTTGAGGC
ATAAATTCTTGGTTTAAAACGAAGAGATAAATGCAAATCAGCAAGTAAACTAATCCAATA
TACTTACGTCCAATGATGTTAATATCCTCGCTTTTGACGATAGCCAAACAATATGCATAT
CCACCCTGCCGTGGAATCACAATAGTTGGCATAGTGACAAAAAATAGGTCTCCGCCTTTA
AACGTGATGTTCAAGTCCGGAGTATAGTAGCTATCTTGAGTTTTACTGAGTGAATAGCAG
TAGTCGAAGATAATCTTCCTCTCAGGTTGGTAACGTGGTTCAGTTACTTGAGAATCAAAA
CCCTCTGCGATAACAGAATAAGCTGGGTCGTTCAAGTATGTGAAGGAGGTGCCAGAGTCG
AAGATTGCTGTGAACTCGACCTTGCTTGAATTTCCCCCCACAACTATATTTGTCACGGTC
ACATTATAGCTGGGATGTGATGATTCAACGTTGATAGGCGTTGTTTTTTGATTGGGAGTT
CCTTTATCGCCAAAAGCAATTCTTCCAACTCCATCACGCCCTCCAAAACACATCGAGAAA
GAATTTGCTGCGAGCCCTTTGTTGGCTAAGATGCTAGGGACCGATATATTGTCCATACCA
AGTCCGAATAGACCATTGATAGCAGCACCATCAAGAAAATCACCGGTTTGAATTATTCCA
CATCCTAATGTAATTGGGGCACTAACAGGTTTTTGAGGACTTTCATATGTTCCCAAGTGC
AAAACATCATCTACTAATATCCCTGTACTTGAAGTATTGCTGGAAAGGTACACTTCTTGA
TAAGCACAGGCTTTACGCCTCAGCGCACATCCTCTTGTCCTTCCACACATAGTGCTATTG
CAGGGAACGGGTAAGCTAGTTGACGATACATTAGGGTTGTATATGCTTAGCTCTACAGTC
TTCCCTGAAGTCGAGTTCAAGCTACGTACACAATCCGTACAGTCGCATGGTAACCAAAAT
AGGTCGCTCCCCGTGTCGAGTGCCACAAGAAAGGACACGGGCGGGGTACCCACAGAAACA
AGTGAATAGTGCAAAAATCCGAGAGAGGAGAGGCGGTAAGTCTCGTTGGAGCCGAAGAAG
GTGAGGTAGGGGCTGGAGGCCGGGGTGGTGGCGAGGCGGCGGGCTTTGGAGAGATGGTCG
CGGTGGGCCATGGCGGCGAAGTAGTCGAGACTGTCCTTCTCCGGCAGCCCCCTGACGTCG
AGGAAATCCTTAACGGTATCGGAATAGCGGTGGTGGACATCGAAGCCGAAGAGGCCGTAG
GCATCGCTGCCCCCAAAATTAATCCAGCACACAAACAGAATCAGCAAAAAATCCTTAAAA
AACATGGTTAAATTACTTGGTGGTAGAGCAAGTGCAATGAGGAATTAAAACCCTGGCCCA
ATCGGAGAAGCGGAGAGTGGGGATGAGAATGAGCAAATCCTCAACAGTTATATATACGGG
ATGGAGAGTGATTGATTGGAGAGAGGGAGCCGTATTGTACCTCGGGAGAGAGAGAGAGAA
ATGGTCAAGTCAAATACAGAGAGGAGAAGAGGAAGAAGAAAACGCGGCCATCATCATCAT
CACCATCATCATAATGTATTTAGTAGCATGAATCGAGAAAATAGGAAATTGATGGAAAAA
GAAAGTCGACGGCAACACGACTATCTTCATGCTTAGTTTAAAACAGTTGGTAGAATTGTA
GGCGTGGCGGAGATGTGGCAGTTGTTTGTGGGGCCCGCCGCAGCTGCCGCTATATTCACA
ACCAAGAACCTTCC
>Unigene0000135
CCTAACATCACCTTCACCATCGGTGGAAAGCCTTATGATCTCACTCCTGAACAGGTTTGC
ACATTTCAAAAATATATATTGCAGCTATTACTTAAACCTCAAAAATATACTCCCTCCGTC
CCATTTATAATGGGATTTTACTGTTCGGCACAGAGATTAAGAAGAGTAGAATTAAGGGAA
TTAGATGTGTAGTGTTATTTTAATTAAAACACACACAGTCACACACACTCCCTCTCTCTC
TGCCTCACCGGTACACGGCAGCGCTGGCGCCGGCGCCGGCGGATTCTCTCCGCCCCCCCG
CCCCCCGTCCTCTCTCTCCCTCTCCATGGCAGAAACCAAACAAAAATTAAAAATTCTTCC
CAAAATTGAAGAAATTGCAGAAACCAAATCGAAGAAATCAAAGAAACCAAACAAATTTTT
TAGAAACCAAATCGAAGAAACCAAACAAATTTTTCAGAAATCAGATCGAAATTAATTCCA
AACAAGTTTTGAAATTAAATCCCCAAATCGGAGCCCTATATTCCCAAATCCACGGCCTCC
TCTCGAATCCACAACTTCACAAATCGGAGCCCTAGAGGAGGGCGGCGCGCTGGAGGGAAG
GAGAAGATGGACGGCGGACGTGGACGACGCGGGATGAAGGAGAAGATGAACGGTGCGCTT
CTTCTTCTTGTCGGCGGCGCCGCCCTCCTTCGGCGACGCGGGTGCGACCGGGTGGTGGAG
GGGCGCGAGGGCGGTGGTGGCGGTGGAGGCGACGGGCTGTGGTGTTTGAAGAGAGAAGGC
AGGCAGGCAGGCGGCGACTGGTAGGGGGAGAGGAGAGAGAGAAAGAGAGAGAATAGAGTT
ATGATTTATTTAAGGGTAATTAGGGAGTATTTTAATGCTTAATCCATCTCTTATTTTTTC
ACAAAAAGGAAACGTGCCATGAATAATGGGACAGTCCAAAAAAGAAAGTGTGTCATTATA
AATGGGACGGAGGGAGTATGTTGCAGTTGCAGCTATTAGATATATGAAAGCCAAAC
>Unigene0000136
TCCATATAGATTTGCCAGCATTCATAATTCAAGAAATGCAGCCCCCAACTCCATCTAATC
GAGTTTATGATCCAAGTATAATACATTCAAATGAAAAATTATTTAATTTGAGGCTACAAC
ACTAAGTTCATCATCTCCTACAAACCTACCCATCATTTCTTCAAACAATGGAGTCTCTTC
CGCAGCAACTAAGCAATCAAAAGTTTCAGCGATGTGTAATTTTAACCATATGCACAATCG
AACCGACTCAACATCGTCTTACCAACGTCTTCTAGGTCGAGCACGAGGGCCCGGTTAAGA
CCCCACCGGGGCGGGGCCTTTTGTTTGGGCTGCGGCCGTTGCAGCCGATGCAGCGGCGGC
TGCTGCAGCGGCTGCAGCGGCGGCAGGATTGGGTAGCGACGGGGGAGAGGGCTTTGACGG
GGGACTGCTCTGCACCGCGATGGCCTGCTGCTGTTGCTGCGTATCTTGAGAGTTCATCTG
AGCGAGCAGCTCCTTGATTTGAGCCCCCGAGAGCGTCTCCTTTTCGAGCAAGGCGTTGGC
GAGGGCGTGAAGCTCCTTCTCGTGCGTCGTGAGGATGGTCTTGGCGTTGTTGTAAGCTGT
TTCGAGGAGTTCCTTCACTTCCTTTTCGATGAGGAGTCGGGTCTCGGTGCTCATGCTCCT
ACCGTTGTCGTTGTAGTTGTGAGTGACGACGCCCACCTCTTTGCTCATACCGTAACTGGT
CACCATTGCTCTTGCAAGTTTGGTTGCTTGCAAGAGATCGCTTGATGCGCCGGAGGTCAC
CTCACTTTCCCCGAAGATCAGCTCCTCCGCGACCCTACCGCCCATGCAGACATTAAGACG
GGCAAGCATCTGCTTCCTCGATATACTGGTCTCATCTTTGTCGGGTAGTTGAGAGACCAT
CCCAAGAGCCATCCCACGTGGAACAATAGTCGCTTTGTGCACGGGTAATGCTCCATCTGT
GTGTATGGCTACGAGGGCGTGACCGCCCTCGTGGTACGCTGTCAGCTTGCGCGATTCATC
AGATATAACTGCTGATTTGCGCTCGCTTCCCATCAAGATTTTATCCTTGGCATGTTCAAG
ATAAGCCATAGTCACTGCTTTGGCACCATCCATCGCAGCCTTCACAGCAGCAACATTCAC
CAAGTTTGCAAGCTCCGCACCAGAAAAGCCTGGGGTACCTCTTGCAATGATACTTAGATC
GACGTCGTCTCCCTTGAGAACCTTTGATAAGTAAAAGTCCAAAATCTGCCTCCGCCCTTC
AACATCAGGATTTGGAACGACAATATGGCGATCAAATCTTCCGGGTCTCACCAGTGCTTT
ATCCAATGACTCTGGAAAATTGGTAGCAGCGATCACAATAATCCCTTCATTCTGTTTGAA
GCCATCCAGCTCAACAAGCAACTGGTTTAAGGTCATCCTCAGGTGCTGCTGATCCTTCGG
ATTACGGCTCCCTCCTATGGCATCAAGCTCATCCATGAAAATTATACACGGCGAACTCTT
TTTTGCAGCAGCAAACAGATCCCTCACTCTACGTGCTCCAACACCAACAAACATTTCTTC
AAATTCACTGCCACTGCAACAAAAGAATGGAACACCAGCTTCTCCGGCTATGGCTCTTGC
CAACATAGTTTTCCCCGTGCCGGGGGGGCCATATAACAGAACACCTTTGGGAAGCTTGCC
GCCAAGTCGTGTGAAACGCTTAGGATCACGAAGGTAATGAACAATTTCTTCCAACTCAGC
TTTTGCCTCATCAACTCCCTTCACATCATTGAACTTAGTATTAGATTCCATAATGGGTCG
CACCTCTTCATGTAAACCAAGTCCTGCTAAGAGCAAACAATTATGATAGCTAGGAGCCTA
GGACACACATAAATCAGTCAGAAAAGCAACTGAACGAACAAGCAGTTCACAAAGGATATA
TCAGTACCTTTACCAATTCCTCTATCCTCAATGAGTGCACCAAAACCTGACATGAGGAGG
AAAACAACACCCAAAGAACGGATAGTACGCCATATCAGCTCTTTGAAATACCCTCCTTCA
GCAGTCACCATATGTATAGGAGCACTTGAAGTACCAAGAAACCCATCTTTTGAAGATTTC
CCTACATTTCTGAAAGCCGAAAGAGCTCCAACACTTTCTTCATCCACCAATGAGTTAGTA
GCTCCTCTGCGCAACGCCCTAAACAGCTCGCTTTCATCAAGTTTATCAAGCCTAACAAGC
GCTTTGACATATTCAGCAAGAGCAGATGGATTAGCATGTAGCGATGGATGGCTCTCAAAC
AGCCTTATGACTTCCTCTGGATCATTTCGGCGAGAGAGCTCTTTAAGATATGCCGCATCA
ATTGATCTCTCTGATTCACGCAATCTACGAGCTAAACTACCAAAGTGATTCGGCTTTCCT
AAGGTACTTGTTCCCAAGGGACTCAAAAGCTTGTGCACTAGATAAGAAAATTAAAGATTC
AGAAACATGCGGATGCAATGGTAAAATGAAGTTACTATATATAAGTGACAAAAACCACAG
CATTAGAAGTTTTCACTCAATAAACAAATCTGGACATTGCAATCCCGACTCCCGAGTGAA
CTTTGAGGTGCCATATACCACAAATGCAAGCTGTAGATGGAAGCAGGGAACAAGAAAGGC
TCACAAAAAGAAACTCCGCAATTGCAAACCAAAAGATAGATGATTACCATTGAATCATAT
GTACCAATAACCTATTACACAGCGGTCCCCACCAAATATTATCATTTTGGAGCCAAAACA
CCTTATATGAATAATGACAAGGCATACTTTCCAAAAGTGCCAAGAAAGTTATCAAAACTA
TGCTCATATGAAACCTAAGCCACTGAAATCTGAACTAATCCAATCATACATGCTCAAAAT
CCATTCCATCTGACCATGTTAGCAATAAAGATCAGTTAGATTGAGTAGGGTAGCAAGTTT
GAGCCTAACAGAGACTGGTGCATACCTCCTCCCCTAGTGTAAGGGGAAGCTCGATACGGT
CGAGCAGCCAAATTGCTCAGCTGCCTCAACTGAGACTCCTGTCTTCTGACCTGATTCATG
AGGCGCCTCAGTGCCATCTTTCTCCAATAGCGACAGCAGACGCGGAAAAATGAAACCCAG
AAGAGATGAAAATATTAATTAAAACGACAAAAACACACACTCCTCAACTCCTCTTTTCTG
TTGTTAATCTGGGCGCCGATTGGAGAGCGCGCATAAATTGATCCAAAATGTGAAGAAGAG
AGAGAGAGAAGGCGAGGACAATATCAATATTTTTT
>Unigene0000137
AAGCATCAAAGCAGCAACAAATACACATACGCATAATCACTATATTTTCCTAACTATTAC
AGTTACAAGGTTCCAAAGAATTGATGTTGTTAAGAAAAGAAGAAAAGAATTTGAAAATCC
TAATTTTGCTAATATGTGAATCTGGAATTGGGAATTTGGGGTTTTTGTTCCCTGTGCTTA
GTGTGTGTTGGGTCGAGAGAGGGAAGTGAGAACAGCCCCAGCGGCTGCTTGGCGCCGGCG
ACGGCGTCGCCTTTCCTTTTTCTGCCAAACGAGAGAGAGAAGGAGGGAGGGAGATTAGGA
TTTCAGCAAGGGTTTCAAAAGAGAAAGAGAGATGTGGACTTACCTCTTTCCGGCGGCGAC
GCGGCGGCGGAAGCACCACGGCTGTTCTTGTTCTGCCGGGAAGGAGGAAAAGAGAGGGAG
CCCTTAGATTGGTTTTAGAAAGAAAAAAAAAAGAGAACAAGAGGGGAGATCCGGGGGCTT
ACCTTTATGAGACGGTGCTCGGCTCCTCACAGCGAACCCGACGACGGCCGGTGGCGATGG
AGGACGAAGAGACGGCGGCCTGGCTTGGGCCCCGGCAGAGAGGGCGCATGCCCTGTTCCG
ATCTACAGATCTAGAAACCGAGAGAGAGAATCAGGGCGGGCAGGCGGCGGCCGTGCTCTT
CCACGGCCAGGCGATGGCCGTGAGCACCCAAGGCGGCGGCGTGCGGCTTGGCTTCCGGCG
AGACAGAGTGAGAGTAGTAGAGAAAGGAGGCTGAAAGTGAGAGAGAAACGCAGGGGGAGA
GAGGGCTAGAGGGAAGGAAGGAAGAGAATGAGAATAGGGGGGAGAGTGGGGGGCCGGCAG
GGCGGCGCTCGCCGGCGGCGGCACCGCCATCAACCGGCGAGAGAGAGAGAGCAGACCGAG
TGAGAGAGAGGGGCGAGAGGGTCTGTGAGTGTTTGTGTTT
>Unigene0000138
AAACTCCTCACCGAGGCCTACAGCAATAGCTGTCCTAAACAATACTATAATTCCACATAA
ACGACTCTCACTATTATCAGCTTATTAAATAGGTAAAAAGGAAACCCTAACCCTCCCAGG
CTCATGTTACAGGCCTTTAGCCCAAAATACTTGACAGGAAAAACTAAGAATAAATAACTG
ACTTAATTAAAAAGAAAAAGAAAAGAAAACAGATGCCACGGTCTATCAGATGCAACACCC
CTCTCGACCAGAACTTCACGAATTCCAGCAAAATGTTGAGCAGCACATGAATATATCTCT
GTGTAAGCTGATCCTGAACTCACCCCACTAGAAAACATAAGGCCACCGCCATTTTGGGTC
TGAAGTTATCGAAATTCCCGTTATTACCTGCAATTCTAGCATGTCGTTTCCTTGTCAAAC
TTCAACACAATGACCAAGTTCTTTCTTTACCACATAGTTTACATCACATGGTTGATCAGG
TGATGGAGTCTCGGGTCATGTGACATTCTCTTAGAACTTCTCCAGATTCAATCACTTTTC
CTGGAGTCGTCTCATCTTTTCCTGGGGGGATGTTTTCTTGCTCCTCAGGGATTTCCCGAC
GAGCTATATGCCCTCCATCTGACAGATCAAGAGCAAATGAGCCAGTTCGGATTTTATTTA
CACGGTAAATTGAGTTTATACCGGAACTGAAACTCCCAGGGATGTCACTCTCATAGCAAA
CCAGAGAGTATGGACTTGTGACTGAATCGAGATGGTGTCGAACTACTTGTTCGCATTGCT
TGGCAAGATCCTTTATAAAGCTGTAGTAAGAGTGTCTCAAAGCAGCAAGGAAACCAACAA
ACCCTTCCATGTCTCCAGCTTGCTGACCATCTTAACAGAATTAAGGCAAATGAAAAGAAT
AAGTCATGTAATCAGCTAAAACTAAGATCTTTGAGGGAAAGAGATCAATAAAAAACATGC
AACTCTTTTGAAAAAGTAAAGCAATTTTAGTAGTCCAAACTATGGAACAAAGGCCTAGGG
AATTCCACTAGCTTCACTGCAGGTACATATGTACAAACAAGGATGGAGAGCTGGAAGATG
CCAGTATTTTAACTGAGCATAACTATTATGTCGGGGACCACCATATCCTTGATCATACTA
TATTATAGTAGCAATCAACAATTGCGTATTGCAAGGTGATAACATGTACCTATTGAACTA
CAAACAGCGACCATAGATAGACTTGTCTATAAGAAGCTATGAACTGATAAAATTTTATGG
TTCTAAACTTACATTCTTTGTGATGATGGTGATCTCTCTCAATGGCAATATCAAAAAGAC
TGCATAAGACAAAAGCAAGGCGGTCACATGCTGTGTCCAGAAGAGGAGCAAGCCACGACT
TAGCTGCAGTACGAGCAATCTCTTCAGCAGCCTCTGAAACTCCTCTACTCCCACTCCGGC
CAGCATGTGCAAGTAAGACATTTGCCACCTTCTCTCTTGACACTACTGGGCATTCCATAG
AATACGTGGCCATGCGAAACTCATGAACTACTCTTTCAAATGCAGCACCACCATAAAGAC
GAAGAGTTGAATTGGGAGGCTTTGTATCTGTGCTAACACCAGGCCAACCACCTATACCAC
TCTCCAGTTTTTCTTCTTCTGTTGTTTTCCCCCATTGCTCTGGTGCTGGATCAGCAGCTC
CATCAAGAAGTGATTCCAGATGATTGCTCAGAGATGCAGCATGCAACATAGCAGATCTGC
GAAGGTGTGCAACATCAGAAGTTGCCTGTATTTTGACCTCCATTCTGGTCAATTCAGCGG
TTACCTCACTACAACGTTGTTCTAGCAAGGCCAATGTAGTAGGGGCAGCCTCTTTATACC
TCTTCTGTAGTTCAGATTCTAAATAGTCTCTGAGACAACCGAAACCTATGTAGGATCCAT
ACTTGTCTTCATCAAATCCACCTTTCACTGCATCACGTAAATGGTGTATCACTTCTGCAT
CTACCTGAGATATTTTCCTACGAAACTCATCATTCGAAACTGTAGTTCTATCCTTTGGAA
GAGCAACAAAAAAGGGCCGAGTGTTCTCCCCAAGGTATCCGCTCGCACTCAAATAGCGAT
CCACTTCCCAATGGTCACTGAACTCCTTGAGTCGGTTATCAAATTTGGAAACAACAACGA
TTGTGCGTTTGAAGGTCGGATCTAATTCACGTATAGCATCCAACCACAAAGATGAACACC
ATTCAACACTACTTTGTTGAAGAAATAGAAGAATGCGATGAGGTGGACTAGCCAAGGACT
TGACCATCGACAAAATTTCATCTGGTGTACACTCTGGTTCACCCTTCTTTGCCTTGAGAA
CAAAACCTGGAGTATCTATAATGGTAAGATTAGGACAATGTGCGTATTCCACTCTCATAA
CAATGGACTTAGGTGAAACTGCAGTTTTGGTCTCCCTCAAAAGTGCCTCCGTACGAGATT
TTATGGTATCTGCAATCGCTGTAGATGATACCATTGCATTCCCGTATTCTTCAGAATCCT
CATCCTGGAATCGGCAGCGGGGCTCAAGCGCATTGGAATCGTGAATCATCTGTAAAATGA
GAGGGCGTCGAGTGCCCATTTCGACTTCACGCACATTGAAGCGGAATCCTAGCAGCGCTT
CAAGCAGCGAGCTCTTGCCGTCGGACTGGCCGCCCAGCGCCACGATTTCGGGGATCGGGA
GCTTCTCTCCGAAGGCGACGGCGGCTGCCTGAAGCCGGTTGTAGGCCTCGAATCTCCGCT
TGTTCGAAGTGTCCATAGGCTGATGCTGTGGCTTGTGTTTTCCAAAAGCCGACTTCCCAC
CTGACGGGGTGTCGGAGGGTGTAGTGAGGAAATCGCCGCTGCCCCGTTGGTGGCCATTGG
AACAAAATTTGAAATAGTGGTAGGAGCCGAAAGCCAGAATGGAAACGGATCTTTTACTAA
AATTTTGTAATTAAT
>Unigene0000139
AGAAAGAAAAACTAAGAGAGATAAAATTAGAATGATATAAGATAAAAATAAAAAAATCAT
AGTTGAATTATTTTTACAAAATAAATGTTATTTATAAGATAATGAGAAAATAAGTTGGAT
AGATGAACTTATTTTTTAGGAGTTTATAAGTTATTAGAGCTTATTTTTACAATTTATAAG
ATTTTGAGGAGCTTATTTTGTCAAACGCTTTGAAAGAGATTATAAGTTGTTTTAAAGAGC
TTATAAGCTCAGCCAAACACCCTCTAAAAAGTGAAGCATCTGTTTTTTTTATAGAAAGAA
ATTAAAGTATCGTATGCTATGAAACTAGAAAATAATATAGAAAGTGTTCGGATGAGCTTA
TAAGCTCCTTAAAATAGTTTATAAGTTGTTCGAAAGTTTATATATAAGCTATTAAATAGT
TTATAAGTTGTAAAAATAAGCTTCAATAACTTATAAGCCATCGAAAAAAAAATAAATTTT
TCTATCTCAACTTATTGTTTCATAATGCAGCAATTTTATAAATATTTATTATTTTATAAT
TTGATAATTTCATTATATACCCTTTAAATTCATCTTTCTTTGAATTTCTCTCTCTGACAA
AGATTCTCTCTCAATTATCCAAATATTTATCAACTTAAACGTTTTTTAGAAGCTACTACA
TGTTTAAATTAAGTTTAGCCAAACATCGCTCAATCAATGCCTATGTCAAACAAAAGCGAC
TAAAAAAAGACTAAAGTTTAAAGTAGAACTTAAACTAGAAATAAAGTACTCGCTTCATCC
ACAAAAACTCTTCTTCAATGAATTGGACACGAATTTAAGAAAAAATAATTGTTTATTTTG
TGAGTGAAGAAGATCCGACAAATTAAAAAAAAAATGTGATAATTAGTTATTTTATAGTAT
AATTTATTAATGGCATGTGTTTATTTGTGAGAATTTGAAGAGTGATAATTGGAGTAGTAT
GCAAGAATTTTTGTGAAATAAAAAAAGTAAAAGTTATCCTGGAAAAAGTGGTTACCTGTG
ACAGCCGATGAGTGGAGAAGGAGTGGGAAAAGTGGTGGATTCTTCTCATCCCGATTTCAG
AAAGGGAGATTTGGTTGCGGGCATAACTGAATGGGAGGAATACAGTCTTATTAAATCTAC
AGCCTTTATTCGCAAAATTGATGAGCAGGCTGGTGTGCCTCTCTCCTACCATCTCGGAAT
CCTTGGTAACACTAATTAATTTAATTATGAATTAAAATTGGATAATTGATTAATTAGATT
ACATAAATGAAGGGATGCCTGGGTTGACTGCGTACGTGGGTTTCTACGAGATATCATCTC
CAAAAGAGGGCGAAACAGTGTTTGTTTCGGCTGCATCAGGAGCTGTTGGGCAGCTTGTTG
GCCAGTTCGCTAAGCTCTCCGGCTGCTACGTCGTTGGAAGTGCAGGCACCAAACACAAGG
TCGATCTCCTCAAGACCAAATTCGGGTTCGATGATGCATTTAACTATAAAGAAGAAGCTG
ATCTAGATGCAGCTTTGAAAAGGCATTTCCGAGGAGGGATAGACATATACTTTGATAACG
TGGGAGGGAAGATGCTGGACGCGGTGCTTCCCAACATGAATTTTAATGGTCGGATCGCGA
CGTGCGGCATGATCTCGCAGTACAACCTGACAGAGGCCGAAGGTGTCACAAACTTGTTTT
ACATTATGGCCAAACAGATCCGGATGCAGGGCTTTCTGTGTTATTATTACCGCCATCTCT
ATCCAAAGCTTTTCGATTTAGTTGTGCCGCTTCTCAAACAAGGCAACATTGCATACGTCG
AGGACGTCGCCCAAGGCCTTGAAACTGCGCCCGCTGCGCTGCTCGGCCTCTTCTCCGGCC
GCAACGTCGGCAAGCAGCTCGTGCGTCTTGCCTCCGTCTAGCATCACTATTCTATATCAC
ACCGCGCGTGAGACGCGCTGTTGCAATAATTGTGATGTCTTATCTATTTACAATTTTCAA
ACTCATAATGTTTAATTTGTTTCAAATAATCTTTAATTAATT
>Unigene0000140
CAGATTTATGGGAGTGAATCATGAGTATGATGAAATGAGATTATATGAAGAAAGATAAAA
ACCCTAAAGCCCCCTAGAAAACACAAAGGGGTGAGTAATCAGTATGATACTAAAAAACTT
GTGGGAAAATTGAGGATATAGTAATAGTACCTTTCTGAAAGTACGAGGACGAGCAGAGCT
ACCAGCAACTGGATAATTCGGAAGAACATTAAGATGTGGTGAGATTTTTGTTGATCAGCA
ATACAAGGATATAAAGCAATTCCAAAACAGAAAAATTATCAAAGAAATCCCACTCTTCCT
CTCTCTATCTGTGTGTGTGTGCGTGACTGTGTGTTTGGGTGTATGTGTGTGTGTTACGAT
GAAAATTTCTGCACTACTATTTGTGTTTTTTAGACAGTTCTGCACTACAAATTGTTACTA
TCAAGTTATGAAGTCTAGCCAATGGTGAATTCTTCTTTCTTACCCACTCAAAATTCAACA
AAGAAAATGATAAGAGTATGAATCATTCAAATAGATAAGAGTTCAAATCGTATTTCAGCA
AAATAACACAATGCCCATTCCAACAAGGGGAAAAAACCAATCTTTTCCCACGGGCATGAA
ACATGGGGGATATAAATGTTACAGAAGAAGAAATTCGATTCATCCTACCATCTCACCAAA
GCAACTAAAATTCCAGGAACAGGAAATTCATTGGCAATTCACAGACAAAATAGCCAAAAT
AAACATAAATCATAATCACGAAATTTTCTCCAGCCGCCCCCTCCCCCTCCCGAATCAAAA
TCAAATCTTATATGCATCGCACTAGAAAGCTTACTCATCTCTTCAGGGGTGGAGAAATGG
CGGCGGCCCGTCGGCTTGCCCTTGAACTTCCCTCTACCCATCTCCCTCTCTCTCTCTCTC
TCTCTCTCTCTCTCTCTCTCTCTCGCTTGTAATCGTTTAAAGGGGATAATTTGCGACTCT
CTTATCGGGGAGAGAAGCAGATTCGATAAAATTGATTTTTGAGAGGCTCCTTTGCTGAAT
CAGATTCTGGCCCCTTTTCATAAACCCTAGTTGGGAATGTGAGAATCTGATATGCGGGCC
CGTCAGACTACTTTGCGAAGAATGAAAAT
>Unigene0000141
CGACGAGTAAGAAGGCCCCGGCTCCAAAGAGGATGAAAGGTCCTTTAGATGTTTATCTTA
GCCAACCTAGTTCTCAAACTCATGAAGTATTGAAGGGAAGAAAAGAAAGAAAAGGAGTCT
TTGGTGGTGCTAGTGACAAGATATGTAGGGAAAGAGCTTGTAAAGAAATTACAAGGTTCT
TTTATGACAATGCTATTCCCTTCCATCCGGCCACTAGTGATAGCTTCAAGAACATGGTTG
AAGAAATTGGACAATATGGTCCCGGATTGGAACCACCGAGCATGTATGAGCTAAGAGTTC
ATTTTCTTCAAAAGGAAGTGGAAGACACGGACACCAAAGTGTTGGAGTTCAAGAAAGAAT
GGGCCACAAAGGGATGTTCTATTTTATCCGATGGATGGCGTGATTCGGTGGTGCAAAAGG
ATATTGTGAACTTCCTTGTCAATTCTCCAAAAGGGTCCGTGTTCATCAAATCGGTGGAAG
TATCCGAAGTTGTGAAAGATGCAATCACTTTGTTTCAAATGCTTGATTCTATTGTTGAGG
AAGTTGGAGAGGCAAATGTTGTGCAAGTGGTGACGGATAATGCATCTAACTATGTCAAAG
CGGGTAAGAAATTTAAATCATCTTCAATTTTATACAATCACTTTATTATTTTCTTAAGTA
TTAAAGCTTTTAATCTTTTATGATAGGGAAATTGCTTATGACAAAAAGACCACATCTTTA
TTGGACTCCATGTGCCGCACATTGCGTGGACTTAATGTTGGAGGATATTGGAAAGCTTCC
AAAGATCAAGAATGCCCTCAAGAAGGCGATCTTCATGAATGGTTATATATATAACCACGT
CGCCGTTGTCAACATGATGAGAAGATTCACAAATCAAAGGAATTTGCATCGACCGGCGGT
CACAAGGTTTGCAACTTCCTTTATCACTCTTGCACAATATCATAAGCAAAAGAACAACTT
GAGGAAGATGGTGACTTCGGAAGAGTGGAATGCTTCAAAGTGGGCAAAGGAAGCGGGGGG
AAAGAAAGTGACAGCTTATATTTTGCAAGACACATTTTGGAGGAATGTGTTGTATGCTCT
TAAGTTGGGAGGTCCTCTTGTGACGGTACTTCGGATGGTTGATGGGGATAAAAAACCGGC
CATGGGGTACATTTATGAAGCTATGGATAGAGCTAAGGAGGCTATTGCTAAGAGTTTTGG
TCACAAGGAGGAGGGGATGACGCATTTGAGGATGAAGATGAGGAGAGGGAAGTGAATGAG
ATGGAAGAGGACATTGGTGAAGACAAAGATGATGGGGATGACGCATTTGAGGATGATGGA
CTTGAGGATGATGATTTTTGATTACTTGTTTGATATTTGATCGTACTTTTAGACTTGCAT
ATTTTAAAACTTAAGTATTTGTG
>Unigene0000142
CCCTAACCAACCAAATTTCAAGATTCAAAGCAAGCTACCTCAAAGCCAACAGCATTAAAT
GATAATACAACAGAAAATGAGCAACCAAAGATCCAAAACTACAGTAGTTCATATGCAGTC
AAATGTTGAAATGGAGAACATATTTTAAACGCTTGAAAACTAATCAGCAAATTGATAATC
CAATGAATGATAAGTTAATCATTATGTAGTGGTGAAATCACTATTAGCAACATAAGAATG
TGGATAAATTGTTAGTTTATTTGACAAACTTTTATCTTGCAGCAGGACACCTTATCTGAT
TAGGAAGTTTATGAATAACCTGTGTTGTATGCTTTCTTATTACTGGTCAACACTCTTCAC
TTTCCTCATGTTTAAGAAAATGTATAGCAACAGCAAACGGAAAACTAAGTAATTAAAATC
GAAATTCGTAATGAATGAAGTAAAGCAATCGCTTACTTCCTCATAGAGTTAATTAACAAA
ATCTAAACCAAAATTCTGGAAAATATAAATTAAAAGGTGAATCGCAGACACACAGACATA
GAAGAAGAAGAGGAAGAAGAAGAGGAAGAAGAAGGCTACCGCCGCGGCGAATTGTAAAAA
CACGATGTGGCGTTAATAATTCAAGCTAATGAATTTGTAGATAAAAATCTAGGGTTTAAG
TTTCCTTTGTTAAAATTCTTTCCAAAAAAATTTATTTCTAAAGTTTACAATCATTCTATA
TTTACATAGTTTGCAGCAACCAAAAATTAATTAACATGATATGATTTGCTTATTTTTGTT
AAATAAGCAAAAATAAAAAACTTACCATAGCCGGGAGGCGGGAGGGCAGATCGAAGGTGG
AAGGTGGAACTGATTCGAACACGATCTGTAGGAATTGGGGCGGGAGAATTGGATCGGCAG
GAAAGAGGATCGATAGGAATTGGGTGGCGCTTTTGATTGGATCGGGAGAATTGGATCGGC
GGGTTTTTAGAATTGCGTCTGTGGCGGCCATTGACGGCGAAGAGAGTGAGGGTGCATCGG
AGGGAATGCGGCCAATCATCTCTCCACATGCCGGATGGGTTCGAGAAGAAGGTTAAAGAA
AGGGGAATGGTGGGTAGGGGCGGCGGTGCCAACTTCGGCACATCGCAGACCGACCGTACT
GGAGGGAGGGGCGGAGGCGCTGAATTGAGGCCGGAGTGCTGCGCATCACAGACCGAAAGG
GGGCGTCTCCAACTTGAAGCCGGAGTATGGCGAATTGCGGCGGCGAGGGGAGAGTCGGAT
GTGAGACTGGGGGAAGGGGAATTGGTTTTAGATTTTAGGGAATTGGGAGAGAGATGGAGA
GCCGCGTGGAGACGGAAGGGAAATGATAA
>Unigene0000143
TTCAGATTACACATTGGTTAAAAGATGGGTTCGTTTTGGCGGGAAAATGGATTGGTGTGG
ACGTATTGAGCTTTTATATGTGTATATAGATAATCTACCGTGTTGTGGATAATTTTGGAT
GTGAACGTGTCTTGTTGCTTTTTCAGAGGACGATGACATTATACATAAATGTAGGCAAGC
TCAACTATGCATTTTTATTTCTTTTGGCTTTATAGAGCTCATATGTTGGTATCGATATGA
TTATAGTGAATGGGTTGGAAAGAGACAAAGACTATAGGTGTGTCACAAGCCCACCCACTA
AGCTTGATCTGTCAGAACTGCTGGAGCTTTTTGAAATTATGTGATTTTCTTTGATAGGAG
GAGAAAAAAGTAAATCCCACCACCCATAGTTATAAGTTTGGAGATGGAAGCAATCAAAAA
ATGACTCACGAATTTTTTTAGTACTTAGTTTTCCACCATTTGATGAAAGTAAAACCAGGT
GAATTTGGTAGACATCTTGCTAAGAATCAACCAAGGTGTTGGAATAGCAAAATACATTTT
CTCCTATCCAAAACACTACCATCGTTAAATACATGAAGTGGCTTGTTTTGAACTTTGAAA
TGCGTGATATAATTCTTTTTAGTATGCGAATTGGGAAAGGATGTAGTGGAGGCTTTTTTA
AGAAGTAAGTTCCAACTTCCAAGTTGCATGATTAATTTTTTGGAGTTTAAATTATTCAAT
AAGATACTTGAAGATACTATTGCTTATCAGAACATAAGTTCAACAAGGGGAGAAAAGAGA
TGTTTTTCCACATGGTATTGGAGAGAAACATGCAACTACACCCTCGTCACTTTGGCCGTG
ATCTCCGGGATAAGCTTGTAGCCAAACTCATGAAAGATGTTGAAGGCACTTGCAGTGGTC
ACCATGGGTTTGTTATTGCAATAACTGGGATTGAAAGTGTCGGGAAAGGTCGGATTCGTG
ATGGGACCGGATTTGTTGTTTTTCCGGTTAAGTACCAGTGTGTTGTATTTCGACCTTTTA
AGGGAGAGATTTTGGAAGCTGTTGTTACAATGGTTAACAAGATGGGATTTTTCGCTGAGG
CAGGTCCTGTCCAAATCTTCGTGTCCAATCATTTGATACCTGATGATATGGAATTCCAAC
CTGGTGATATCCCAAATTACACTACTTCTGATGGATCTGTATGTCGTCCTTCCTCCTTTG
TCTTTTTTATTTTTTTCCTGTCACGAGAATGTGTCTGTTGATCTTCTATCATTGTAATCA
GTAAGCCCTTTCATTGTTTCTTCAAATCATTGACAGGTCAAAGTACAGAAAGAAAGTGAA
GTTAGGCTGAAGATAATTGGAACTCGAGTTGATGCTACTGAAATTGTACGCCCTCTGTTT
TTTTATTAGCACCTGAGAGAGTACTTTTAAACTTTGTTGTGTTTCATTTTTCTTGGTTGT
GTCGGAACTTTGATAGCTTATATTTGTCAACATTCTTTATTACTTGTGCAGTTAAGTCCA
AGTAACATTCTTGGTTGGTTAAGTCTTACTCAAATGATAGCATATGTTTGTAAAATTTTC
TGCACTAAAATAAAAGCTGTTCTGCTTCCTCTTGTTTCCTGAATCTACATAATAAATCTA
TGTAATTCTCAGCAGTGCCCAGTTTTTATGAATGGTTTCTCTTTGATTGAAAGTTGAAAT
TGTTTGTTTGGAGTTGTAGAGTTTTTGATTGATGTTATGTCTTTTCCGGGTCTACCTGAG
GCGCCACAAGCTTTGATATTTTGGTTTGTTTTTGCAGTTCTGCATCGGCACCATAAAAGA
TGACTTTCTTGGTGTGATCAGTGATCCGGGCGCAACCTCATGATGTGTCGGGTAGGCCGG
GAAACTCGACTCCATCTGCCTTTTTTTCTCCAAATTTCATACTCCGTCTGCTTTGTACTG
TTACAGCTGAATTGTTGGGAGTGTATCTCCCGAAAATTTGCCTTAATAGTTGAGTGATGA
GTATGATCGTTTAATGTTTATGGAACATGGTGTCAAGATTGTGAAATGTAAAATTGTAAT
GCTTTTGTATTCATTTTC
>Unigene0000144
AACACGGTAGATTATCTATATACACATATAAAAGCTCAATACGTCCACACCAATCCATTT
TCCCGCCAAAACGAACCCATCTTTTAACCAATGTGTAATCTGAAAATTGGCTAAATTTTC
GCTAATACCCATTGTTAACATTATCCATGAATTAAAGCAATGAATATCAAAACTTTGGCT
CCAAGAAAAATAAAGCAAGACTCGAATTTGTTGGCCAAATATCACTTCATTTATACAGAT
TCTACAGCAATATATATAAGTTTTCTCAACCTGAAGCTTCTGACACATAATAAGGAAATT
AAGTTAATGTTTACAGTAAAT
>Unigene0000145
CTTTTCTCCTTCCTTCTTTCTATAAACGTTATTTTTTGAGTGCTGCTTATCTAATTTCCA
TACATAGTTCAATTGCATCATGAATCCAATCTCAGTATAGCAGAGAAAACTTTCTTGAGC
TCCGAAAGCGGATCATTTTTTATCTCCGATTTTGTTTGCCATGCGATGTGCTCGTCTGGC
CTCACTAGAATAGCTCCACTATCTGTCATCTGACAGAGATCCCACCATGATGCTAAACTA
GGACAAGTTTTAGCATCTACGACGTCTATGAAGTTTTTCCACGGTGAAAGTGCCCTTTCG
CTGCTGCTGCTGCGAGCTGCATACGTTGCTTTGTCTTGCCACATTATGCATACTTTAAGT
GGAAGTTGAAATTCCTGAGCCACCTTGAATGCAGTCTGTGCTAGTTGATAGGATTCTTTC
ATTGGGGATATAATAAGAAGGAACTCAACATCATTCGCAGATACAAGGTCTAGGGTTGAG
CAGATTCTCTCTTTTGAATTTGACAATAGTTGAATGTTCATATGGGGCAGTCTTGATCCA
GGATCCGAGGATGGTACGTAGTCCCGCCTCCGTCCAGTTGGCTTTTCTTGCGCATTTGAA
AAACTATCGCCATCAGAAACTAGAGCTCCTGTAGAATACCTGAACCCTAGGTCTTCAGCA
GGAAACTGGAGTTGAAGGCTTTTTCCTCCTTCAAAGATTTGTCTTAGTTTTGAAAGCCTT
GAAGATCCAAGTGGGTTGTTTTCATTGAGAATAGAGCCAGAGAGCTGCATGCGGCCTATG
CTAAATATTCCATTCAGAATTGCCCTTTGTAGATCAGACGGTAAGATGGAACCAAGATTT
TCATTTATGGTACGATGTACTGAAGTAGCAATACTTGGATCAAGCCCAAGAGCAGCAGGA
ACTGCCATTGCTGCTTTAAAATTTTCGACACTCAGTGCAGTATTATAGAGGGCAATCTGC
CTACGCTCTGTTTCATAAGTCAAAAGAATTGACGGTGGTGCTATTCCCTTGAGTACAGAA
GCCAACTTCCAGGCAAGATTATGAGCATCCTGAATGCCAGTGTTCATTCCAAAACCACCA
GCAGGGGGAAAGCGATGAGCAGCATCTCCAGCAAGTATTACCCTGTTGTTAATAGCTAAG
AACGTCTCAGCAACTTCGGCATGCATCACCCAAGGCTTTACATCCAGGACATTTATGTCT
GCAAGCTCTCGACCAACCAGACTGAAAATTGTTTTCTCACACATCTATGGTACAAATAAG
TCTTTAGAAGAACTGATTTATCATGATTAATTTTCTGACTATTGAGAGAAAATATTCTTA
ACCACCGTGTACTTAGCGAGTGTGTTAAAATCTCACAAGGAAACCCAAGCTATGCTGGTA
AAAAAGTGGACTGCAGAGATAGAGAGTTACCCTCGAGCTAAAATCTTCAAATCTCTGCTG
GGGGGGATAAAAAGGTACCTGCAGCACAAATTCTCCTTGCATCAGATCATGAGCAACAAG
AACGCCAATGGCTTCAGTATTGAAGATAAAAAACAGCATGCCTGGTCTTTCATTCATCAA
GTACTGTCCAAGGTCCTGACTAGTAAAATGTATGCTGATAAGTTTTTGCAGATCATGCTC
GCCACTCATGCCTATTCCAACTAGTTTTCTTACTGTACTACTTGCACCATCTGTACCAAT
AAGAAAATTACAGTGGATTTTTTTTTCTGCATGCTTCCCTTCCTTTGTTATAGAAGCGGT
CACAGTTAAACCATTTTCAGTGGTGTTGATGGAAGTGCATTCATGCCCCAATAATATTTG
CTGCTCTGCAGGCTTTATGTCATCAGAGTTTAGCAAGTCATCGCTTCTGACATGAAACCC
TATGTGCTTGAGCTGTTCAATTAGCAACCTTGTGAGTTTATACTGAGAAAAGTGGGCAAC
AGAAACTGGACTCACAATTCGGTCAAAATCTGCATACAACAAAACTTGTGAACATAATCA
GCATTTAAAAGCGGCTAATAGACACTCCATGGGGTTTTTGGTTCATTCGAGTTATCAGTC
AAAAAAAGGAAAGGCAAGGAACAGCAGAAATGAAGATTGTTGATATGCTACCCCAAATCA
ATTAAGGGAACAGAACGGCCTGACAGACAAGGTACGGGTAAGGTGATAGTTCAATGTTGC
ATATCCATTATTTTGTTTACTAACATATCATTCTTGGAGTTGATGAGGCCATAGCATTCA
GCTTCTTACTTCCCCTATATACTGACATTGTAGATAGAGGCTTCACAAAGAAAAGCATAT
GGAAATAACTATTAGTAAACTAAGTGCATCACAAGCTAATGTAGCAACAATCATTAATAG
TTAATTATGAAAGATAGAAAGATGTCCATGCTCATGAAATCCAAGCTCAAGACAGAGGCT
TATAGGAATGGAATGCCCAATATGTACAGTATACTAGCTATGAGTTCTTCCATTCACAAA
AAATCTCGATAAACCTATTCAAGGAACAAGAATTCTCTACATATACAAGAGCTGCAGAAA
TAAAGGAAACACCTTTAGGTTGCATATGGTCAACTGAACCGAGAACTTGACCGGTGAGCG
AAGTGCAGTATACAAACTTCCTCCATAAGTCTACAGGCGGTTGATGCCTCAAAATCTCAT
CAGCCAGTCCACTTAATTTGCAAAATACCTCCATGGATCGGTTGTTGATGAAATGAGCTT
GAGGGTGCCTTGAGAAGCCACTGTTTTTCTCCAGAACTGCACATTTAACCCCTACCAAAC
ACCAAAACAAATACTCCTACAACTTAAGTTTGACATCAAAGCAAAACCTCTGATAACTCA
ATCAGCTAACCAGGATAACAATAGTATGAATGAACAAATAAATAAATAAAAATCGAAAAT
ATTTCTCCGATGGTATGTATACAATTTACAAAATGCAGATGAAGCTCGTCATATATGAAA
ATTAAGGCATGTTGAATTACTCCAAGCATACGCATGAAAAGCTCTTCAAAATGGAAAATA
ATTGGAAAAATAGGAGATGTGAGTACTGAAATTTAACCTAATTTAGTGAGAAGAATGGAG
AGAACAAGGCCAACTGGGCCTGCGCCGACGATCAAGACTGGCAAGCGAGAATCGTGGCCG
TCGAAAGAGCTTGACAAGTCTCTGCGAAGATTATAGGAAGAGCAGAGGATGGCATTGTTA
AGTGATCGGGTACGGTAGAATCCATGGAATCTCCTCGTGAGCCTCAGAGCTTCCATTGCA
GCCACTGCGCAAATTTTACAACAGCAAATGCAGCAAATTTGGCTTCCGTAATTCTTTGGT
CGATAATGATTTAAATCGATGTATGTTTCAAGCGACTCCTTACAAATACTCAAAATTAGA
GTATCTATTTTAAATGTTACTAAAAAAGCGAGTTACTAATCTATATCTATATACATATAT
AAAAGCTCAATACATCCACACCAAACAAATCCATCTTTTAACCAATGTGTAATCTGAAAG
TTGGCTAAACTTTGGTTAATACCCATTGTTAACATTATCCATGAATTAAAGCAATAACAT
CAAAACTTTGGCTCCAAGAAAAATTAAGCAAGACTCGAATTTGTTGGCCAAATATCACTT
CATTTATACAGATTCTACAGCAATATATATATATATGCTCCCTCCGTCCATAATTTAAAG
CTCTACTTGCTCCTAATTTTTTGTTCACAAATTAAAGTCCTATTCAATTTTTTATACTTT
TTTACACTTCTTCTTTTCCTATATATCATTTTTTTCAGCTTTCTGAGTCTCAGAGGCTTT
ACATTGTCAACTTTAAATTGTCAACAGAGGGAGTATAAGTTTTCTCAACCTCAAGCTTCG
GACACATAATAAGAAAATTAAGTTAATGTTTCCAGTAAATAATTTAAATGGTGGTGGAGT
AACTAGATTTACATGAGTTAATGTTTCCGGTAAATAATTTAAATGGTGGTGGAGTAACTA
GATTTACATGGTAGAATTTTCAAAATCATAATTTCTTCTAACGTCAGATTAGTTTCATAG
ATCTAAAAAATGTTCGACTTAATCGGTGGATTCTTCAGTAAGGCGAGAAACAAAAAATCA
AAAATCAAACTTCTAAAACACCCAAATAGCCTACCATCTTACATTTGTTGGAAACGGCTG
CTGCTGCGGAGTAGCCGGACGGAGGCACCGAGGCCAAAGGAGGCGGGGAACGGGAAAGAA
TAGGTGAGGGCTGCGCTGCGCAGTCGCACTGCAGCTGTCAATCGAAGGAGACGAGACGGC
GCACTGCTG
>Unigene0000146
ACTCACAGAAGACGGAGTGGAGACGCTTTAATAATTCAAGAAGAGAAGAAGGTGTATATA
TGATCTGAAATTGAAGGAAATTTGTAGAAAGTTGTGTAGAGAAGATTTTGCTGCTGTCCC
CTGTTATGAATCGAGCAGCCGCATGTTTATTTTTCAAGAGAATAGAATGTATCAGCTTCT
GTTTTGAAGGAAGAAAAGTTGCTGATCGTAATCCTCTATTGGAGAAGAGAACTCAATAAA
TAGTGGTCTGCCCACTTCTCTATTCCCCAACGTGTGCTCCGTTTTTTATGGCACAAGGAA
TCAGTCAAGGGCACAAAACCAAGCTGTGAAAATGGGCTAGATTTAGGGCCCAACATCTGA
AGTAGTGGGCTGTATTTCATTCCTTTAACAATCCCCCACAAATGAAATATAGCAGAATAA
GAAATGAAGGAACATTGATGCATACATACAAATAATCTTGCGATTAGAATTTGTATATTA
GTGTAGTGAGAACACATGTGAATCTTATAAGGTGTATTTCTACTTGAACTTTATAAAAAT
CACATGTTGGCCCCCACAACACACATCATTCCTTAAAGGTTACGTCTCCGCGATAAAACA
AATTTGGCTATAACAACACCTTGGATCTCGTATATGCTCTAGGAAATAATTCCATAGAAG
AGAGTCACCTCTTCACATACACTTAGGTGATTCTATGAAAGTGCAATCGCCACGGCACTA
AATATATTACACGCAAATAATATATCAGAAGTGTTTCGCAAAACACAACTGCAAGAATCA
TTAAGAGCCAAATGCTCAACCTCAGAATCATAGTACAATCAAAAATCCACCGCAGTGGAA
ATACCTTCAACAGGTGATGATTCATCTATGGCCAATGTTCTCCGCAGTAGAACAACACAG
AATATTACATAAAATGCCATATAAATGAAATAAGCTCACATGGTTTCGTTTGACCTTTAG
GTATCCACCAGGTTAGCTTCCTCCATTCAATGACTTCATCCCAATTCCGGTTGATAGCTC
TTGCACTTGCCTCTTGATGAGTGCTTTAGTGAACGGGTCAGCCAAGTTTTTCTCAGACCT
TACAAAGTCTAAAGAAATGACTCCATCACCAAGCATTTCTCTCACCACTGCATGTCTTAG
CCGAATGTGTCTCCTCTTTCCATTGTAGACACTGTTTTTAGCAATAGAGATAGCAGCTTG
TGAGTCACAATGAAGAGAAATAGGTGCCTGAGACCTCTTACCCAACGGCACATCTGCCAA
CAGTTCTCGCAACCATTTCGCCTCATGACTTGCTAGCTCCAATGCTATGAATTCAGATTC
CATCGTAGAACCTGCAATACAAGTTTGTTTTCCAGATTTCCAAGAGATTGCACCACCTCC
AAGAGTGAATACATATCCACTCGTGGAGCTTACCTCATCACTGTCTGATACCCAGTTTGC
ATCACAATAGCCTTCTAACACATTAGGAAATTTAGAGTAATGTAAACAGTAGTCAGCAGT
TCCCTTAAGATATCTCAACAATCGATAAAGTGCAAACCAATGATCATTACTAGGATTATG
TGTATATCGACTCAAACGGCTCACAGCATATGCAATATCAGGCCTAGTGCAATTCATCAA
GTACATCACACTTCCTAAAATTCTAGCATAACGTTCTTGAGAAACCGATTCACCAAGATT
CTTTTTCAATTGTAAACTATAATCATAAGGAGTTTTCACAGGAACTAAATCATTGCAATC
AAAGCGTTTGAGGACTTGTTCCACATAATGAGACTGACTCAATGCATAACCATGCTCAGA
TTTAATCAATTTTATCCCGAGGATAACATCAGCTTCACCCATATCTTTCATATCAAAGAC
AGAAGATAAATAAGCTTTTGTCTCCAACACAATGTCTAAACACGTACCAAAAATCAACAT
ATCGTCCACATATAGACATATTAACACGCAGTCTGATCCACGGGTTTTAGAATATAAGCA
TGATTCAGAGCAATTGACAGAAAAACCGTTAGATAGTATAGTATTATGAAACTTTTCATA
CCACTGAATAGGGGCTTGTTTAAGACCGTACAATGATTTTTTCAGTTTGCATACTTTATG
TTCTTTCCCAGGTATGACACAACCCTCAGGTTGTTCAATATAAATTTCTTCATTCAAATC
ACCATTTAAAAAAGCTGTTTTCACATCCATTTGATGCACTATCAAGTTATGAATAGCAGC
TAAAGCAACTAGTGATCTGATAGTAGAGATTCGAGCAACAGGAGAGTAAGTGTCAAAGAA
ATCAACATCATTTTTTTGAGAATATCCAACCACAACTAATCTTGCCTTATACCTATCAAC
TGTACCATCGGGCTTTAGTTTCTTCCTAAAAATCCATTTAGTTCTAATAGGTTTGCTACT
AGCAGGCACATCAACAAGTTCCCAAGTATGATTATCATTAATGGAATCAAGTTCACTTTG
TACAGCTTCTTTCCAAAGAGGAGCATCTATACTAGTCATGGCAGCTTGAAAAGTAAGAGG
ATCCTCCTCAAGCAGAAAAGCATACACAGCAGATTCATCAATTTTCTCAGAATATTCAGC
AACAAATGAAGTAATGAAATCGTTACCAAACGATGTCTCTGTTCGTCTCCTCTTACTTCT
TCTCGGTTCCAGCGTTTCCTCAGTTTCCTGAGCTGAACGATGAGAAGTCTCAGCTTGATT
TTCCTGTGAAGTACTAGAAACATTCTCAACAACAGTGTTAGTCTTCATAGGAAAAATATG
CTCAAAGAACTCAGCATCACGAGATTCATAGATAGAATGATCACTTAAAGACATAAATCT
ATATGCAGCAGAATTAAGAGCATAACCAATAAACACACAATCAAAGGTCTTTGATCCTAC
ATTCACTTGCTTTGGATCATTCAATCTCACTTTAGCAAGGCACCCCCACACTCTCAAATA
TTTCAAGTTAGGCTGAAAGCCTTTCCACATTTCATAAGGGGTTTTTCCAAGTTTCTTATG
AGGCACACGATTAAGAATATAACACGCAGATAAAGCAGCTTCCCCCCACATACTGTTAGG
CAAACCAGAACTAAGCAACATAGCATTAATCATGTTCTTAAGAGTTCTATTTTTCCTTTC
AGCAATGCCATTTTGTTCAGGAGAATAAGGAGCAGTAAATTCATGTATAATCCCATGTTG
TTCACAGAAATTTTTCAAGAGAAGAGTACTAAATTCACCTCCTCTGTCTGATCTTAACCT
CTTAATCTTCTTGTTCAATTGATTCTCTACTTCTGCCTTAAACTTAAGAAACGCATCAGT
AGCTTCATCTTTGGTTCTTAAGAGGTACAAACGAGTATAACGAGAAAAGTCATCCACAAA
TGAAATATAGTACATCTTTCCTCCTTTACTAATTGTGCTTCTAAATTCAGCTAAGTCCGT
GTGAATCAAATCAAGAAGCTCAGAGGATCTATGTTCCACAGACTTAAACGATTTTTTAGC
AAATTTCGCTTCAACACATATTTCACATTTAACAACATCCTTTTGGTTTGAAGCAGAAAT
TAAAGCCATATTCCGAAGTTTCTTAATAGAAGCATAATTAACATGTCCAAGTCTTGCATG
CCAAACATCTAAAGACTCAATCAAGTAAGCAGAAGAACAAGCATTTTCATTCACGATTTC
AGAATCAACATTCAAAACAAACAGACCATCACAAAGATATCCCTTCCCCACAAAGTTGCC
ACTTTTAGTCAACACGACTTTATCAGACTCAAAAACCATTTTCAGACCAGCTTTGCTCAG
CTGAGCACCAGAAACTAAGTTCCTACGCATGCTCGGCACATACATCACATTAGAAAGACT
TAAAGTTTTTCCAGACGTGAGTTTAAGCAAAACTTTTCCTTTACCAAGCACGCCGGCAAC
ACTGGAGTTCCCCATGTAGACGCATTCTCCCTCTGCTGCATCCTCAAACTCATGGAAAAG
GCTCCTGTTGCTACAAAAGTGTCTTGATGCTCCAGTGTCTAACACCCAATCCATCTTGTT
TTCGGCCATATTAGCTTCCACCACAGCTGCAATGATGTCATCGGTATCGGTTTCAGCCAA
GTTCGCCTGATTTGTAGGTTTTGGTGTGGGTCGGAAAGGTTGTTGTTGGGAACCCTGCTG
GTTTCTTTGAGGACATTGATAGGACTTGTGACCAGGGGCTCCACAGGTGTAACACGTCAC
CTTCGTCTTTGTGATTTTCTTGTCTGTTTTGAATATTGGCTTCTTTCCATCGTGCTTTGT
CTTCTTAAAAGCTTGTGACTTTCCTGTTCCTGCACCACCATCAGATTCAACAAGATTAGC
CTTCGAAAAATTAACAAAGTTCGATGGCTTATCTTTGAGGCGATTAGCCTCTTCGGTTCG
CATGTGGCTGATGAGCTCTTCAAGTGACAGGTCCATCTTCTTGTGCTTCAACATGTTCCG
GTATTCAGACCAGGATGGAGGGAACTTCTCGATGAGCACATTAGCCTGGAAGATTTCACA
CATCTTCATTCCTTCGTTGAGCACAGCAGCGGTCAGGTTCTCGTATTCGTGCAGCTGCTC
CATGATGGGTTTGTTGTCCACCATCTGAAACTCTAGCCATTTTCCGACAACGTACTTCTT
TAATCCAGCGTCGTCACCACCATATTTCTTTTCCAGAGCCTCCCATATTTCCTTTGCCGA
ACGACGATTGACGAAAAGATCGAAGAGGCTATTCGTCATGTGGTTTAGAATGTGACCACG
AACAATTTTGTTGTCTTTTTGGTATTTGGCCAGACCGTTGTCATCGGGTGGAGGAGGCGG
GGCATCGGCTGTACCGCCAACGTCGACGACAATCGTGGTGACAGATGGAGGAGCAGCAGG
GGCTTTCTCGAACAGCACGTAGTCAACTTCGAGTTGCTCGAAGAAGATTAGAAGTTTCTG
AGACCATCTCTTGTAGTTTGATCCGTTCAAAGGTTCCAACTTCGACAAATCGGGCAGAGC
ACGACTTGACAAGGCCATTAGCTTGCTTTTAAATTGTTGGAACAGCCACACCTTGGCTGC
TACAAAAGAATCACGCAGAATTCTCTGCGCACGCCACCTGCTCGACAAAAGTCCCGAACC
TGCAAAACAGAGTAGAAGAAGAGAAACAAGAATCGAAACTGTGTCGCGGCGCACCGCTGC
CTTAAAAGCTATCTCGGCAGACCCTCCGGTGTCAAGTCTTGTTGCCGATTGCTTCCCAAG
GTTAGCACAGCGATCCGTCAATTGTGTGCACTCACAGAAGACGGAGTGGAGACGCTTTTA
TGATTCAAAGAAGGAAGAAAATTGTGTATGTGTTTTTGAAAGGAGTAGCAGCGTGTAGAG
AGGAAGATATGCAGCTGTCATGTGTTCTGGAAAGGAGTAGCAGCGTGTGTTGTTATTTGT
AGATGAAAGATTGAAATTAAATAGGTGCTTAGCCCCACCCCACTTCTTCCCAACGTGTGT
TCTGTTACAACAGCCAATGACCAAGTCAAGGGCACAAAATAACTCAAAGTTGGGCCAGAA
TAAGGCCCCAAGCTTCTGCACAAATGGGCTGAATTACATTACTTATAACAATCCCCCACA
AATGGAATACAGCAGAAAAGAAGAAACAAGAGGAACGTTGACGCATAAATACAAATAATC
TTGCGATTAGAATTTGTATATTAGTGTAGTGAGAACACATGTGAATCTTATAAGGTGTAT
TTCTACTTGAACTTTATAAAAATCACATGTTGGCCCCCACAACACACATCATTCCTTAAA
GGTTACGTCTCCGCGATAAAACAAATTTGGCTATAACAACACCTTGGATCTCGTATATGC
TCTAGGAAATAATTCCATAGAAGAGAGTCACCTCTTCACATACACTTAGGTGATTCTATG
AAAGTGCAATCGCCACGGCACTAAATATATTACACGCAAATAATATATCAGAAGTGTTTC
GCAAAACACAACTGCAAGAATCATTAAGAGCCAAATGCTCAACCTCAGAATCATAGTACA
ATCAAAAATCCACCGCAGTGGAAATACCTTCAACAGGTGATGATTCATCTATGGCCAATG
TTCTCCGCAGTAGAACAACACAGAATATTACATAAAATGCCATATAAATGAAATAAGCTC
ACATGGTTTCGTTTGACCTTTAGGTATCCACCAGGTTAGCTTCCTCCATTCAATGACTTC
ATCCCAATTCCGGTTGATAGCTCTTGCACTTGCCTCTTGATGAGTGCTTTAGTGAACGGG
TCAGCCAAGTTTTTCTCAGACCTTACAAAGTCTAAAGAAATGACTCCATCACCAAGCATT
TCTCTCACCACTGCATGTCTTAGCCGAATGTGTCTCCTCTTTCCATTGTAGACACTGTTT
TTAGCAATAGAGATAGCAGCTTGTGAGTCACAATGAAGAGAAATAGGTGCCTGAGACCTC
TTACCCAACGGCACATCTGCCAACAGTTCTCGCAACCATTTCGCCTCATGACTTGCTAGC
TCCAATGCTATGAATTCAGATTCCATCGTAGAACCTGCAATACAAGTTTGTTTTCCAGAT
TTCCAAGAGATTGCACCACCTCCAAGAGTGAATACATATCCACTCGTGGAGCTTACCTCA
TCACTGTCTGATACCCAGTTTGCATCACAATAGCCTTCTAACACATTAGGAAATTTAGAG
TAATGTAAACAGTAGTCAGCAGTTCCCTTAAGATATCTCAACAATCGATAAAGTGCAAAC
CAATGATCATTACTAGGATTATGTGTATATCGACTCAAACGGCTCACAGCATATGCAATA
TCAGGCCTAGTGCAATTCATCAAGTACATCACACTTCCTAAAATTCTAGCATAACGTTCT
TGAGAAACCGATTCACCAAGATTCTTTTTCAATTGTAAACTATAATCATAAGGAGTTTTC
ACAGGAACTAAATCATTGCAATCAAAGCGTTTGAGGACTTGTTCCACATAATGAGACTGA
CTCAATGCATAACCATGCTCAGATTTAATCAATTTTATCCCGAGGATAACATCAGCTTCA
CCCATATCTTTCATATCAAAGACAGAAGATAAATAAGCTTTTGTCTCCAACACAATGTCT
AAACACGTACCAAAAATCAACATATCGTCCACATATAGACATATTAACACGCAGTCTGAT
CCACGGGTTTTAGAATATAAGCATGATTCAGAGCAATTGACAGAAAAACCGTTAGATAGT
ATAGTATTATGAAACTTTTCATACCACTGAATAGGGGCTTGTTTAAGACCGTACAATGAT
TTTTTCAGTTTGCATACTTTATGTTCTTTCCCAGGTATGACACAACCCTCAGGTTGTTCA
ATATAAATTTCTTCATTCAAATCACCATTTAAAAAAGCTGTTTTCACATCCATTTGATGC
ACTATCAAGTTATGAATAGCAGCTAAAGCAACTAGTGATCTGATAGTAGAGATTCGAGCA
ACAGGAGAGTAAGTGTCAAAGAAATCAACATCATTTTTTTGAGAATATCCAACCACAACT
AATCTTGCCTTATACCTATCAACTGTACCATCGGGCTTTAGTTTCTTCCTAAAAATCCAT
TTAGTTCTAATAGGTTTGCTACTAGCAGGCACATCAACAAGTTCCCAAGTATGATTATCA
TTAATGGAATCAAGTTCACTTTGTACAGCTTCTTTCCAAAGAGGAGCATCTATACTAGTC
ATGGCAGCTTGAAAAGTAAGAGGATCCTCCTCAAGCAGAAAAGCATACACAGCAGATTCA
TCAATTTTCTCAGAATATTCAGCAACAAATGAAGTAATGAAATCGTTACCAAACGATGTC
TCTGTTCGTCTCCTCTTACTTCTTCTCGGTTCCAGCGTTTCCTCAGTTTCCTGAGCTGAA
CGATGAGAAGTCTCAGCTTGATTTTCCTGTGAAGTACTAGAAACATTCTCAACAACAGTG
TTAGTCTTCATAGGAAAAATATGTTCAAAGAACTCAGCGTCACGAGATTCATAGATAGAA
TGATCACTTAAAGACATAAATCTATATGCAGCAGAGTTAAGAGCATAACCAATGAACACA
CAATCAAAGGTCTTTGATCCTACATTCACTTGTTTTGGATCATTCAATCTCACTTTAGCA
AGGCACCCCCACACTCTCAAATATTTTAAGTTAGGCTGAAAGCCTTTCCACATTTCATAA
GGGGTTTTTCCAATTTTCTTATGAGGCACACGGTTAAGAATATAACATGCAGATAAAGCA
GCTTCCCCCCACATACTGTTAGGCAAACCAGAGCTAAGCAACATAGCATTAATCATGTTC
TTAAGAGTTCTATTTTTCCTTTCAGCAATGCCATTTTGTTCAGGAGAATAAGGAGCAGTA
AATTCATGTATAATCCCATGTTGTTCACAGAAATTTTTCAAGAGAAGAGTACTAAATTCA
CCTCCTCTGTCTGATCTTAACCTCTTAATCTTCTTGTTCAATTGATTCTCTACTTCTGCC
TTAAACTTAAGAAACGCATCAGTAGCTTCATCTTTGGTTCTTAAGAGGTACAAACGAGTG
TAACGAGAAAAGTCATCCACAAATGAAATATAGTACATCTTTCCTCCTTTACTAATTGTG
CTTCTAAATTCAGCTAAGTCTGTGTGAATCAAATCCAGAAGTTCAGATGATCTATGTTCC
ACAGATTTAAACGATTTTTTAGCAAATTTCGCTTCAACACATATTTCACATTTAACAACA
TCCTTTTGGTTTGAAGCAGAAATTAAAGCCATATTCCGAAGTTTCTTAATAGAAGCATAA
TTAACATGTCCAAGTCTTGCATGCCAAACATCTAACGACTCAATCAAGTAAGCAGAAGAA
GATGCATTTTCATTCACGATTTCAGAATCAACATTCAGAACAAACAGACCATCACAAAGA
TATCCCTTCCCCACAAAGTTGCCACTTTTAGTCAACACGACTTTATCAGACTCAAA
>Unigene0000147
TTGTTTATTATGAAATAATTTCTGTTGTCTCTAAGCCTGGCTCGATTTAACTCATATATG
GAATAGATAATGTACGAGTCTAGTCAAAAAAATCATTCCTCCTCCTCCTCAAAACGACAG
CAAAAACAACAACAATTAAATGGACACACTAATGGTCGAATAGGAAGTGGAAGACGAGTG
CATGTTGTGGACAACAATATTTATTCTCAACAACATCCTAGTAAAATGGTTGTTGACCAT
ACTTGTAGTAGTTCCCCTCAACAATGCGATTGCTGCCCCTATGGTTACCACATTGATTTG
GGCTTTGTAAAATTTGCTGAAGATATTGCTGCGGGGAAGGAACAAATACAGAATTGGTCT
AATGAGGAAAAGAAGCGGAATCGTCGTTTGTTGGCATCCCCCAGTTCTGACAAAACAATG
CTGGACTTATCCGGTTCTGACATTGCAAATATTAGTTCCTCATACCCTGCTAATGATTCA
ATTCTTAGTAGTACAAACTTCTCTCCTTACATGGAGGAAGAGGAATTGCCAGAATTATTG
GAACAACAAACTCACCAACAATATCAACAACAACCACACTTTAATAATAATTCCAACACC
TATTTTAACAATCAACAACAAAATGGCAACAACAAACACAATTTAACAAACCGCCAAGCA
TCCTCTAATTCTCAACAACAACAATTACAAAGCATTTTAAAGAAAAATGTTGATGTTTGG
AAACAAGGAAATGTTAGTAATTCGCAAACTCAAGTTTTAAGGAATATAAATCAACAGTTT
TCCACCAAAGAAATGTTAGGACAACATCGCTCACCAAAACAACAACACCAAAGCCGTTTC
TATGAAACTCATGTTCAGCAAAACAGACAACAACCTTTTTTTCTCTCGAAAATTGAAAAT
GCCCAATTTATTGATGAGGAAGTAAATAGTTCATCTCCAATAAATAATTTTAGTGCTATG
GCACCGCTAAGAACTAGCACTCCTAAAGAAACACAATATCGCCTTCCACTACATATAGCC
ACAAGTGCATTTGATGCCGATGGCTATGGAGGTGCAACATCTTCAGCCCCGTCTTCTCCC
GCCTCCTCCTTTCAACACCTTCCCGCTTATCAAGCTACAATTGCTCATGATTTGGCTCAA
TTAAAAAAGACACCTTCGAGAGGTGGAGCAGTAATATCCACAAAAACACAGCCTTACACG
TCTATTGCCTCATTGTCAAGCTCTGCCCGCGGTGCTTTCAATACCAACATAAATCGCCAA
CAACATGTTATATCACCAGAACCAAGAATGCTAATACAAAATCATCAAATTAATGGCAGC
CGTCAACTAGCTAATGATACTATGCTTCGTTCTTCAAATTTACAAAGTCGGGCATATTTT
CATCAAAATATTGGTGGGGGTGTTGCTCCTACTCAAAATGATTCTGCTACAACACGTTTA
ATACCTTATCGTTCCCGTGGAGGTACAACTCCCTCATTCTCTCAACAGCAAAATGGTAGT
TTATCTCATTTGACTCACGGAGGAGGTAGTGTAGCTGGATCAACATTAGAACTCACCGAA
TTTGCAAGTGTTCGCCGTCGACGTTTAGAAGCAGATATCGGAGGAGCACGTTCGCCAGTA
ATGCCATCCGCGCATTTGGTTCGATCTGTTTCACCGCCAATGCATTTTCCTGCGTCGAAA
ACAACTCCAATTGGCGGCAATATTCAATCAAACTCTTTTTCCTATTCGTCTGTTAATAAT
TTGGCTACAGCTTCTCCGTCATCTCAATTATTAATGAGAAATTACTCAAATCCATTATCA
AACAACTACAATAAAATTATTGAAGAAACAACTGACAACAACATTCAAAACAACCAACAA
AAACCTTCAATTTCTTCAAAACATTCTTTTCTGGAGGAAAATGAACTCGACGAAGCAATT
CCCAAAACATCAATAAATAAAATAAATAAACTTAACAACAAAACAACATATAATTCTATT
AGTGCAGATTTTGTAAAACAAAAGAACAACAACAACATTCAAACAAAACAAGTTTCTTTT
ATGAGAAACTTTGGGACTCAAACCATGTTTGCAACAAAACAGCCTGTTTTAAAGGATGTT
GGAGTTGCAACTGATTCTAAAACTAATTTGCAAAAGAAAACTCGTCTTAAGGAAGCTAGC
ACCTCTCCAGAGCCTATCATTCCACCAACCTCCAAATTTAAAGAATTGCCATTTTCATCA
TTTATTAAATTCAATTCTATTGGAGTAGATACAACAGAAATAGAAGAACTTGAAGAAGAA
ATTAAAAATTCCTTTAAAAAGCCACCCCCACAACCTCCTCCTAAACCTTCAAGGCCTGAT
TTAGAGGAAGAATTGAGAAAACGTCGACAGGCTGAAAAATTAGCCTCTTTGGTAACCGAG
TTTCAATATTGCTTGGGGCACGAACCCGAACACCTTCCCTGTCAAGAACCTCCTCTACTT
GATAAAATACAAAAAGTAGATAAAAGTGTGGAAACCATAAATTTACTCATCCCAACAATT
AGCAAAACTGCTGCAACCACTAGTACAACAGACCTAACTTTTTCCATAAATGTTGGGGTG
GGAACATTGCAACCTGAAATGGTTGAAAAATCAATGGAAACAGAAACAATCAAAAAATTA
CAAAATGGTGTACAAACAGAAAAAGAAGAAGCCAAAGAAATTGAAAAATTAATTAATTAT
GAGACTGAAAAGAGGATTAAAATTGAAAATGAAAAATTAAAACTTTTACTGAATGAAATT
GGAAGCCAAACTGAAACAGATTGGTTGGAAAGAGAAATTGATATTAAATTGGCTGAAGCT
GAAGCAGAAAGAAAAGAAAAACGTAAGCGTTTAAGTATTGAACGCAGCACAGAAACAGAT
GACGAAGAATCCCCTGACCAATTCATTATGATAACTTGTAATAAATGTGAACAACGTTCT
TCAATTGCTACAGACGAAGTTTTTGAGAAAATTGTTGATGAAACAATTTTACAAGTTAGC
GATGTTGTTCAGCAGCAGCAAAACAACAAACAACAATTTTCTGACCATTCTTCTGGAGAA
ATTTTGGAAGTTGTACAAGAAGAGCCCGAACTTGCATTAGCTACTAGCAATAGAAATGAA
GCAAATGATAGGGGAAATGAAAGAAGAAGCAAATTTATTAATACAAGCATTCCAAACTTT
GAGGAAGTTGATATTGAAAGGGAGAAACGAAGCTTTTCTGAGCCTGTTAGTGTTGTTGTA
CAAGAGCTTAAAAGTCC
>Unigene0000148
CCCCAATATATTACCATAACTATATTTGGTCTTTCCATATATAACGAAAAAAACATAGCA
TCTAAGATATCACCCAACATCAAAATAAAGCAATAATATTTGAAACTTCTTACAATTTAA
ATTATATTTTTCAATTTTGACTAGCAATCTCCATAGCAATTGAATCTCGCATGGCTATCC
AACTGGAATTCTTAGATCCACCTGCATCTTCTACAACCGAAGCCTCAACAAATGCTTCAA
CAACGCGATCATTATTTGGCTCATAATTTTCATCCTCTGCTACCTGAAATGCATTATCCG
GAATATTCTTCTTTCTTATGTAATTGTGGATAGCCATAGTTGCTAACACAATTTCTCTTT
GGGTGTCAATATGAAAATAAGGCATGTCAGCCAAAATATTCCATCTTGCTTTCCAAACTC
CAAAAGTTCGTTCAACACAATTTCTACACGAAGAGTGGTAATAATTGAACCTTTCCTTTA
AGTTTCTCGGTTGACGTAATTGCTTTGTCCTAGCCCGACGAAAATCATCAAGATGATATC
TTATATTCTCACCTCTATAAGGACCCATATATCCCGGCATATGTGTATATCCAGCATCAA
CCAAGTAATATTTTTCTCCTTTTGGAATAGGAAAATTAAGTTCAGGATTACGAATAGCTT
CACCAAAAATCCTATTATCATGTGCAGCTCCTTCCCATCCAGCCCAAGCGAATGTAAAAC
ACATATTGAAATCTACCACTGCAAGAATGTTTTGAGTGGCGTACCCTTTTCGTCCAATGT
ATGGTATTGCTTGTCCTTGTGGTAATCGAGCCTTTACATGTGTACCATCAATTGCTCCAA
TACAATCTTTAAAGAATGGCATGTATCGTTGGTGTTGAGGCTTATGATACCCTTTTCCCT
TGTTATACTCAGGATGCGGTGCAATAATATCATTGGCTAATTTAGCAATAGCCTTTAGGA
CCCTGTGGAAGTGTCTTGAGATAGTCTCACCAGAATGGTTGAATATTTCTTGCAACAATC
TATTATCAACACCATGGGCACATGTCATTAAGAAAATGCCCACCTCTTCATAAGTAGACA
TTCCTCTGGTGGGCTCCAAATCATACTTGTGGTTCAATTCGTAGCATAAGTCCAAAAACA
CAGATTTTCCTAAACGAAAAGCTTGATAGCATCTTATTTCACTTCCATTCAGGATCTCCT
CTATGAATTTATGACCTGTTCGAATGGATGTTCGGCATGGAGTCTTATGTATGTAGTTTT
CATAATATGCAAAGATACTCTTGGCAATTAGTTGACATAAGACCAACCAATCCGAGTCTT
CAACTTCATGTTCATCCTCATCAACCTTTTCATCAAGTGAGATAGTTGGAAGTATAGAAG
AACAATTCAAAATATCCCATGGTTTTTCCATAGTGTAACCAGGAGATCGCCGGCGACAGG
TACCGATCAAACGATGGCTGTCGAATTGGTAAGAAATATCTCCAAACTGGCGCGACACGC
GATACTCTCTGCTGCGAGATTGAAGTAGAGATCGACGATGTTGGGGCAGCTGGCGTAGCA
GCGGTTGGAGCAGAGGTGGTTGGCGAAATGCGATTCCAATAGAGAATCGGAGGAGATGCT
GAGGATGCTTCGATCGAGGCTGCACCCTTTCGAATTGATAAACCCTAATTCCAGTGAGAG
AAGGTGAGAAAGGAGGGAGAGAGAGATGAAACGAATTTGAGAAATGGTAGAGAAATCTGA
AATGAAAATTGAAAGGGCATAATTGAAAATACAAAAATATGTCAAGGTCATTTTAGTAAA
TTTAATGCAGCTTATAAGCTCTCCCAAAAAATAAGTTGGGGTGGGGAACTTTTATTTTTT
AGAGCTTATAAGCTCTTAGAGCTTATTTTTACATCTTATAAGCTCTTAGATAGCTTAATT
TGCCAAACACTTTTCAAGAGCTTATAAGCCCCTAAACAGCTTATAAGCTGTTTTGAGGAG
CTTATAAGCTCAGCCAAACACCCTCTAAATCTAACACAACGAACTTCCATTCACATGGCC
ATATGGGATAAGGGAAAATCACTAAATTTACACTAAAGTGCATACTTTCATTTAACTGGG
TTAAGGGACATTATGATTTTTTCAGAAATATACTGCCTTGTAATTAGAAATTAGAAGCAG
AAGCCCCTTCTAAAAAGATTAATGATCTTTGCTGGAGCGGATTAGAAAATCTGATAGTGA
TGACATATTATCATAATCACCTTTGTTGCTTTTATCATCTACATCATAATATCACCACCA
TCATTATTATCATCACAGGTGAACTTGAAGCCCTAAATGCCTTTGATAGGTCTAAATTTA
AAGCATTTCTTTACTATTTGCAAGCTACTATTGCTCCTATTTTGGTGAAGGATATGAGCA
AAATTTAACATCATATTAGATATAACTGAAACCAGGTTCTGATACTCTAGAGTCTTCTAG
CAAGATGCAATCACAGCTCCAAGATTAATAAATGAAATACCTAGCTTAAACAAAATTGCA
AGAGAGTATCTAACAAGTCCATCAGTGCTGAACTACACCACGGTTTGGAACCAACAGTTT
CTAATGCTTTGAATGAAGCTAAGCTCTATTGAAAATATAGGGGAACTTGGGTGAAGCATT
TTATCTCGAGAGAGAATATTGTAACAGTGCAAAAAGAATTTGGATTTAGATCTAACTAGA
AGTGTGGTTGTAGGTTACATAATCAACAAGAAAAATATACATCAGCAATGGTTTGCAACT
TTGCATTAAAGTACATGGAGGATGTAAGAATCGCACAAAAGTTTCTAGAAAATCTTTTCT
ACTACAGGTTAGACACAGCATGTTAGTGTGCACCATGAAGAGTGAGAGACAGAGATCATA
GTATGTGATGATGATGATGCCAGTATTTGCTACAGTTTGGAATTTCATCACTTATATAAA
ACATGGCATCCAGTAACCAATAATGCAAATTATTCATAATTACAAGTCATGTAAAAATAC
ATAACATAATTGAAATGCTTTAATGAAATAAAAAACCTTTCCAACATTGAATGAATCTAT
AAGCTTTAGCTTTTCAATCTGGGTCACTTAGATAATTTGCTGATTAGTTAACATCCCTTT
CATAGCATTATTAACTAAACAACAAAATGGCAACACAAAAACAAAATACTATAGACAATA
TAACTCTAGTAATCGGAAATTAATTTCTAGGTAAGTCAATCCATATAAATCCTAACCTAA
TTTGAGAAAAATAGATAACCAGAAAACACTTCAGAAAATGAGAAAAAGATATGAGGTCAC
TTTCAGATTATCAGCAATTCTAGAAACAACTAGCAATTTACAGGAGATTAATTTCCCCCT
ATTTAAACCATTTGTAAAGACTGAGAACCTGTATTTAGAATTAAAGTAGGAATCATTAAC
TGAATCACTTAAGAAATATCTTAGGAATTCAAAAACTTTTGTGCATTTTTTTTTTCCAAA
ATGATGACAACTTTTTATCCACACATAAAGAGAAAATTATTTGGATTAAGTCCATCAGCC
ATGCCAGCTTGTCCATGAGGCAATTGAGGTCGGTCGTCTCAGGGCCTAGGAAAATTGAAG
TACTGAATATATAATATATATTCAACCTTTTTATTAACGATATATATAATACTCCCTCCG
TCCCATTTAATATGGCCCCCTTGCCATTTTGGGTTGTCCCATTACAAATAGCACTTTCCA
AAAAAGGAAATCTCTTTATCTC
>Unigene0000149
ACAGTTGCAACTTGTATTTACTGAAAACAAGAAGAGTAAAAAACAAAACCCATTGATTAT
ACAAATACAATTTTGGGATAGAAAAGAAAAGAAGTAGAAACCACTTATTCTTAAGAGAAG
AACATGTGCGTGGGATTAGTAAATAACTAAAAAATAATGCTAATACCGATCGAGTATGAA
AATGAAGCAATGGCTGATCAATAGAGAAGACGGTTGGTCTTCTTACCGAAAATACCAGGG
CCATAAGTAGAATAGATGACATCTACAAGCAGTGGGAATTGCAGCAGCACGAATGATGTT
ACCGGCAAGGAAGCGAAGGCCGCCACAAGCACCACAAACCACGCCACGTCTCGTTGAAGC
ACCAGATACAGCGTAGCGCTGAAGGCGACCAGCATAAACGTAATGGACACGAACAGGCTG
AGAAGACCCATGCTTAACCTCTTGGGCAGAACGTATAGGAAGTCTTGCTCCGCGTATCGC
GAAGTCAGGATGGAGAGGAACATCAGCAGAGACGTGATGGAAGTGAACAAGGATATGGCG
TCCGACACCGCAAACAACACGAACGTAGGCCGGCTCGACAGCAGCGGCATGCCCGATGCA
GACTCGATCCCACCAGGAACCGTGAAAGCTGCAGCAAACACGACCGTTGCAATCAGCGCT
GCCGCGATGGTGCACGCGTTAGCCGTGTCTTTCATCCACCTCTCCCCGTCCGCTTTCAAC
TTCTCGTGCTCCTTTGTGAATAGCATCTGTGGAGTTTGCTTGTCGTTGTTGGTCCATGTT
CTGCGTGAAGGATGGACAAAATTTTCCATCTCCTTGAACCACTGTAATTCACGCTGCATC
TGTAGAGCGGCACCGGCAACAAGATTGAGTCTGTCGGAAGGGGCGAGTTTTCCACAAATG
TGCAGTAAGTTGTTCTTCTCATCGTCTGTGGAGTCGAAAAACATGTATCTGCGGTCACTC
ATGTTGTAGAAGAGGTTGATGACATTCTCGAAGCGATAACTGGCTGCCAGAAGGAATACA
TTCCTGCCGGTGTCAGAATCTCTGTGGAAAGTGACCATAGGAAATTTGTGTATCACCATT
TCCACAATCTCACTGATGCCATACTTGGCCGCCAGCTTAATAGATATCCGAAATATAATT
GCAGCTTTATTTTCAGGCAAAGACACTACTTTGTTGCACAAGTATTTCACCAGTTGCAGT
GCTTGTTGACGCCGTGCTTTCTTCTCCCTCATCTCCTTCACTTGAGGCACTAAAGTTTCG
ATGACATGCCAAACCATGGATTCCAGCTTCTTCCCTACTGTAGATCAGCCCAACAATATT
CATCTTAGACTTATGACACAACTCACAAGCAAAACAAGAGTTGAAGAAATAAGTTACTAT
ATTGGAAGTGAGATATATGCAACTTTCCTTGAGAGATAATCCGAGACGAAGTGGAGTATT
TCCTCTGCGCTGCGCCATCGCTATTTAAATTTTCAATGTCATGGGTTACATATCTCGTGT
GACCAGCTTCTGATTTAGAAATTTTTATAGGAATGCGATGGTAAATAAACTTTTGCCACC
AGGTGAAAGCATCTGTCCTTGGGAATAAGGTATCCGTTTCAGCAATTGTTGACAGTGCCG
ATCTGCCGTCATTCTCGTTTCTTATTAGAGTCAAACTTGGATACTTGTGAGCCAAATCCA
ATGCAATATCAACAAATTCAGAAGTTATTATTGCAATCAACAGCAGGACGCCTCGTTGGC
CCTCAAACAAGGGGTTAAGCTCGGCGTTGGCCTCGTGCTCGCCTATCAAGTACTCTAGCG
TTTCCTTTTGGCAATTTATGGCTGCTTCCAGCACTGGCAATCGATTGTAGTTACACAACA
TGTGTAGCAAATCCGGATTCCTCTTAACCAAAGCACGTGCTGCTTCTGTATTTCCGACAG
TCGCGGCATTGTGCAAGGCCGTCTCTCCAACGGAGTCCTTGAGGGCCAACGCCTCGACTG
GCATCATTTCCACCAACTTTTGCACCAAATCGTTTGCTTTTCCGGTCAATACGGCTACGT
GGAGAACTGTTTCTGACTCCGAACTGATAATGCTGCTGCTTAATTCGTTTATATCTTCGA
AGAAATTCTTGGCAGTGTCCCACTCGCCTTTCATTGCTGCTTTGTATAGTACCAAATATC
TGCTAAAATCTCCACTCTGATCTTTTTCTTTTTCGTGTGATACAAGTATAGCAGTAGCTC
TGGTTTCTTGTCTGTGGCTGTCAAAAGCCATGCCTCCTCCTCCACCATCACCATGCATCA
AATTAATTAATTAATTAATGTACTACTAGAAAATGTATTTAATTGATTGTGATGAGCCAC
CAAAATGGAGAAGAGAATTTGCATGTGTGTATAGTAAAGATGAGATGGCAGAAAAGCTAT
CATCACATTTACTGACTTCTCTTTCCCTTCATAAATAATAAATAATCATAATAGAATGTA
GAGTATAAGAGCAGCGGCCGCTGGAACCCAGCGGTCGCTGGGTATCCAGCGCTCGTTCAA
TTCCCGCGCTCGCTGGGTTTGTGGATTTCAAGTCCGAAAATATCACGCCAATTTTTTGTG
AATTCATTAAAAATCCGACCAAGAATTCATTCAAAATCATGAAGATTCCGTGAGAATTCT
ATAGACTTTTAAAATCCACGGACTTTTAAAATCTACATAAATCTTGAACTAATACACCCC
CCTTAGTTTTTTGAAGTCAATGAAACTAGATCGGATTTTGACAGAAGTAAAATTTTTCAT
ATTTGGATTCACACTTACCAAATCTATTTCAAATCTGACTCATTGTCACCCTTACGAATA
TATATGTAATTTTAACTGATCTTGACCCCAGTAAAATTTTTTAGATTTGGATTCAGACTT
ACCAAGATCTATTTCAAATCTGGCGCATTGTCACCTGCCCCTACGAATACATATGTATTT
TCAACCGATCAAAAATAATTATGTTACTAATACAAAAATTTCAAAAATTATTTATGTTGT
GATACAATTTAAAAGTCACAGTTGCAAAACCAAAAGTGGTACAAAATTAGTGTATTTTGC
AGCAATTATCATTCTATATACCATAGCACAAAATTATGAGTCCTACCACTTTTATCCAAT
TTACATCTTCTTCTTAATCTTTGTCGTAAAACGAAGCAGAGTCCTATTTAATAAGACGTA
GGCATACTACTTACTCTTATACTAGGAAACCTGAACGCAAGCAAAATATGTATTCAAATC
ATGATTGTGTACCTAGTGATGAAATTGGACAGAAAATGAAAACTGACCACTCTCACTGTC
CGAATCATCATCATCATCATCATCATCATTATCTTCATCTTCATCTTCTTGTTGTGGTTT
GAAAATGTCGTCCAATTCTAGCCATACGTCCCTTGCAGTTTCCTTGTCCCGCACTGCGTC
AAGCACGTCCGTCCCCACCGATCCTAAAATCCATCCTTTGACGAGCCTGTCCGTTCTTCT
CCACAGCTTCCACTGCTCAGCCTCGTGTTTCTCCGGAGCCACGATTTCACCGTCGACAAA
CCCCGCCACGTCCTGGCTCTCCAGCAGGCAAACCATCTGCTCTTTCCAGTTCTTGAAATT
GCCTCTTTCATCTTCCTCCACGCTCGGCCTCACCGTCACGAAGTTTGCTACATTCACGCT
ACAAGGCCATGCGTATTTCAGCTCTGAACAACCCATTCTTTTCCCAATCCCTC
>Unigene0000150
ATTTAAATCGAATTGTTGGAATTATAACTTGAGCTTATGTGAATAATAATTTTATTATTT
CATGTTATGTGTGTTTAGTATTAAGTCGTGAATTAATTCCGACTTTCACGTATTAAATCT
CAAGTTTGAGGATTTAATTTATATAAATACGACGAGTATTTAATTAGCGAGAACTGGAGA
ATTATTACAAAAACGAGCACGAACTATGAGAAATTAGATCTCGATAAATAGTCACATCAA
AATTCTACACTATTCACCTTTCCCTCCAACTCACCATTACTGCAGAAGTTGTTTTTCTAA
AGTGAAGATTTCAGCAAATCTTACATTTTCAATCTAGCCGTAGCAAATCTTACATTTTCA
ATCTAGCCGCAAAAAAATCCTACATTTTCAAAAGCAGCCGACGTTCACTCACCTACTCCT
ACAAAATTTTCCATAGTCATAAATTTCATTGTCGCAGAGACCCATCTATAAATTCATCCA
AACACTTCAGCTCTAAAACAAGCAAATTCTTAAACGCAGAGTTTTCTTTTGACAAGATTC
GGTGAAGGTATTACTCGCAACTTTCTTCCTTTTCATACATAGCATTATCCAGAAATTCAA
CAAGAATGAGATCACATATGATTTTGTTTACAGTTTACAGAATTTGTATACGCATCAAAG
CAATACTCCATAATTCTTAATTGCAAGATCTCAAGTAAGCTCCCTTCGCCGGCCCATTTC
TTCGCCGACCAGCCACTAGGCCGTGAACCGGGAATGTGTACTTATTCCTCCATCTTCAGG
CTACCAAATCCAACAATCGAAAGGCCGAAGCCTTCTCTGTATTTTCCTGACCGAAGGCCG
CAATATCCTTCGGCGGCCAACGTCGAATTCCCGACTTAGCAACCGGCCAACTTACGGCCT
TCGTTTCTCACCATCCTTACGACGAAAAAGGATCGAGAAACCACCTTTGTGTAGCCTGAT
ATACCTCGCACGAGGACAACTAAGCCGTAGACCGTCGCGGCTTAACACCATCGCGGAACG
AGGACCGGAAAACCCCCGGCGAACAACTTCCATTAGTGCTCACTTGGACAAGGGTAAGTT
GACGCCCTTGTTTCGATGCGTTCATGTTTCTATAATATTATGGGAAATTTCTGGGGTATA
GATGGGAGTGTGTTAAATATTCGTGCAAAGTTTCATGTTATTTGAACTTCGTTTACCACC
CTTTTAAAATTTGAGAAGTCTACTGCCCGTATCTGTTGAAACTGTCGTGAGGCAGATGAT
TAGGTTAATTATTTCAGTAACCATATGTTGATATTTAGCTCTCAAATTTTTATTGTATGA
AGATATATGTGTTAGCTATCTTCATATAAAATTTGAGGTTATTCCGGTAACGTTTGCTAT
TTTTTCAAAAATCTGGACTTTCAGTTGGCAGAAACTGCCGAATCTGGTAGGCGATG
>Unigene0000151
AATTTACTGAAACCCTTATTTTTATCTGCTGAAGAACAGATCTTATCGCCCTATTTTATG
TATTTGGGAAAACATAAAAACAGAAAGCGCAAGCACTTGCACTCACCTTCTCTATCGCCT
CCCTCATTAGCGGGCGCCCGCACTTCTGTTTCTCATCCAATTCATTCATTCTTCATATAT
TGATCCGTCTTGGTATTTTTTTCCCAATTCAAGTATACATAAAAGGTCTGTGCTTTTCAG
CAAACAAGTTCCGATGTATGCAAGGACACTAAAGTATAGAAACCAATGGAATTATGTGGT
TCAACGCAGCAAATATTTTTGTAGCTCGAGTTATTATACTGGACAATATCTGAGCACTGC
AGCAAGAGCCAGTAGCTTGGTCGAGAGATATGTGTCAAATTCTTCTCCATTATCAGGGTT
TTCATCCAAGAGATGGTGTAGAAGATCAAGTTCGAGGCCAGATGTTGGTTGGATAAATTC
GTCGCTGAGATTTTATAGTTCCGAAGGCGATGGAAGGAATGCAAGTGAGGATAAGCGTGT
TCCTGACAAAGATGTGGTGGAATGTGAAAAGGAAAAGATTCCCAAGGAAAATAACGCGGA
CAATGCCAGGCATTGTGATGCGCACGCTCGCCTCGGGGAGCATGATCAAAGGGAGTGGCT
TAAAAATGAAAAGATTTCTATGGATAATAAAAAGAAGGAGTCCCCCTTTCTAACTCGACG
AGAAAGATTTAGAAACGAGTTCCTGCGAAGGATTACTCCATGGGAAAAGATAACAGTCTC
ATGGGATAATTTCCCTTACTATATCCCTGAACACACTAAAAACCTTCTCGTGGAATGCAC
AGCCTCCCATCTGAAACATAAGAAATTGACTACAGACTATGGGGGCCGTTTGACTTCTGC
TAGTGGGAGAATTCTGCTTCGGAGCATTCCAGGTACGGAGCTATACCGGGAAAGGTTGGT
CAGAGCAGTTGCTCGGGATTTACAAGTACCAGTATTGGTCCTTGATAGCAGCATTTTAGC
TCCATATGATTTCAACGAAGATGAAAGTGAGTCAGACGAGGAGAACGAGTGTACGTCAGA
GTCTGAGGTTGAGGATGAAAACGATGCAAGCAATGAGGAGGATTATACCAGCAGCGGCGA
GGCTAGAACTGATGGAAGTGATGATGAAGTTGATATTAATGTCTCAGCTGAAAATTTGAG
AAAGCTTCTCCCATGCAGTATTGAAGAGTTTGAGAAGAGTGTTTCTGGTGAATCTGAAAG
CTCCTCCATATCTTCAAAGCCAGAAACTTCAGAAACATCTAATATGGCCAGCCATAAACT
AAAGAAAGGTAACATACCTTTTGGTGCTACCAAATTAATTGTAAGCACAACTGTACAAAT
TTATGTTACTGCTGGAGGTGTCTTGAAAGATCCAACTTGAGTACACAATCTCTCGGGCAC
GGGCACAATTAACAGAAAATTTCTAGCTACATTTTGTCTTTCTACACCATGACATTGCAT
ATGAGCTTGCATATTCAGGTGATGGCCTCATTCTTGTTAAGAGCTTGGTAATTCTTCTTC
TTACTCTTCGTTCTTAATCTGCTCCTTTCCTCTCTTACATTACATCATTAAAGACCATTT
TGCGATTTCCGCAAATAGAAGTTTGGGCATGCCCAGCCAACTCAATCACTTGAATTATAG
ATGAAGGGGATCATAGTTTTTTCTTTTATCGTGTAATGAAAGTCTCCATACGATTGTCTT
TTACTTTAGCCTGCAAATTATTTCACATATTTTTTCATTACAATCTTCTCGTTATAAGCT
GTCAGTTCTTCCTGTGATACATCATATTATTCTTTCACCAGGGGATCGAGTGAAGTACAT
TGGACCATCCACTACCATTGAAGCAAACAATAGGATTGTATTGGGGAAGATACCAACATC
GGATGGTCCAACAAATGCTTATACTATTATTCGTAGCAGGATCTTGTCTAGCGGTCAACG
AGGAGAGGTTTATGAAGTGAATGAAGACCAAGTAGCCGTTGTATTTGGTATTAGTTGCCA
GAGAACAGAGGAAATAAAGGAAGCAAAAAGTGCTGAAGCTACTGCAAAACCTTCAGTGTG
TTGGCTTAATGTGAAGGTCCTCGAACCTGATCTTAATTCTCAAACACATGACAGCTATAT
TGCAATGGAGGTGCTTTGTGAGATTTTGGAGTCGCAACAGCCACTTGTGGTCTACTTTCC
AGATTCTTCTCTCTGGCTGTCAAGGGCAGTCCCGAAGTCGGATCGGAAAGAGTTTGTTAG
TAAGATGCAAGAGATGTTCGACAAATTATCAGGTCCTCTGGTCTTGATTTGTGGACAAAA
TAAATTGGAAACAGAATCAAACTCAAAAGAGAAGGACAAATTTACAATGATACTTCCAAA
CTTGGGCCGTCTTGCTAAGTTGCCTCTTTTGAAGAGACTGGCAGAGGGATTAAGACCTTC
TAAACGGTCTGCAGAGGATGACTTATATAAGCTATTCACTAACGTGATGTGTTTAGATCT
GCCGAAGGAGGAAGATCTCTTGAGGATTTTAAACAAACAGATTGAGGAAGACAAGAAAAT
AGTAATATCACGAAGCAACTTGAGCGAATTGCACAAGGTTCTTGAGGAACACAACTTATC
ATGCATAGACTTGTTACATCTAAAAACAGATGGTGTTGTATTGTCAAAACAGAAAGCAGA
GAAGGTGGTGGGCTGGGCCAAAAGTCATTACCTTTCGTCATGTCTCCTTCCTTCAGTCAA
GGGGGATCAGTTGCAGGTTCCTCGTGAAAGCCTTGAACTTGCAATTTTGAGGTTAATGGA
GCAGGAAACAGCTTCGAAGAAGCCGTCCCAAAATTTGAAGAATCTTGCTAAGGATGAGTA
CGAGACCAACTTTGTTTCAGCAGTGGTTCCTCCCGGAGAGATTGGTGTGAAATTTGATGA
TGTGGGTGCACTTGAAGACGTGAAGAAGGCACTAAATGAACTTGTGATTCTGCCTATGCG
GAGACCTGAGCTTTTCTCCAGTGGAAATTTGCTGCGGCCTTGCAAAGGGATATTACTTTT
TGGTCCCCCTGGAACTGGAAAAACCCTTCTGGCGAAGGCCCTTGCAACAGAAGCGGGTGC
AAATTTCATTAGCATTACTGGTTCAACACTTACATCTAAGTGGTTTGGCGATGCTGAAAA
ACTTACTCGAGCGCTTTTCTCCTTTGCCAGCAAGCTGGCTCCTGTTATAATTTTCGTTGA
TGAGGTTGACAGCTTACTTGGTGCCCGTGGCGGTGCTTTTGAGCATGAGGCAACTAGAAG
AATGCGTAATGAATTTATGGCAGCTTGGGATGGCTTGAGGTCAAAAGACAGCCAGAGAAT
CCTTGTACTTGGTGCTACAAATAGGCCATTTGACCTGGATGATGCTGTCATTCGTCGTTT
ACCAAGAAGGATCTATGTCGACCTGCCAGATGCTGATAATCGTCATAAAATACTCAAGAT
AATTCTAGCTCGAGAAAATCTAGAAACTGGGTTTCCCTTGGAACAACTTGCAAATTCTAC
TGAAGGTTATTCCGGGAGCGACCTAAAGAACCTCTGTATTGCTGCAGCATACAGACCTGT
CCAAGAGTTGCTGGAAGAAGAAATCAAGGGTGGCAAAATTGATGGAGTTCCAGTTTTAAG
ACCGCTCAGGTTGGATGATTTTACTCACGCTAAAACCAAGGTGGGACCGTCAGTTGCCTT
CGATGCAGCCACTATGAATGAGTTGAGAAAGTGGAATGAACAATATGGCGAAGGCGGAAG
CAGGAAAAAGTCGCCATTTGGTTTTTGATACTACCATCAACCGGACCTGGACAACCGTTT
TTCCCCGTAGGAAGTTAGAAGATGCAAAAAGTTGTACCTTTAAGGTAAAAATAGCTTTTT
GCCCTCCTCAGAGAGAGAGAGAGAGAGAGAGCTTTTTGCGGACAGAAGCTTCGGTACATA
ACTTTATGTGGTAGATCCCATTGTAGGCATAGAGGCAGAAAGGGGAACAGGCTAATTTGT
CGTTGTATCTTTAGCAATTCTAACTTAGTCATCTTTTTTTCTCTCTTTCTAAATTATAAA
TGATTATAGTTATAAATTCTTAAAGTTTCAGTTGATTTTGGGTAGTCGTATCATTTATAC
CACACTTTGTTTTTATTTTATTTTATTTTATTTTATTTTGATTGCTTATTACAATGGGGA
TTATTCTACCCGACTGATCTACGCTTGATGTTGGAATTGTTCTTC
>Unigene0000152
TTAAGATTAACAATGTCAGCGGCGCTAGAAATGATTATGGTTTTATCAAAATTGAATAAT
TTACATAGTTTTATTGATAGAATTAATTGTTATAAACAAGCATTCAGTAACGATGGAAAT
ATTCTTGAATTGATCTCAAAGGCAATTAACGGTAGTTGGACTATCCGATTCGTTAAAGAT
GTTTTTGAAAGTTTCGAAAATGAAGAGGATGGTGGATGGATTTTTGAAAAATTTACACTT
ATATTTGATGAATTTGGTATTGGAATTGATCTCACTTCAAAATCTGGAACAAAATCTGGT
CTCTCCATTCATGAAAAATTAGTGCAATGGCTACAAAAAGAAGGATTATTACTCGTGAAA
AATTGCCTCGAAAAACAAATTGAATTTTCATGTATCAGAGCTATAAGGGCTTGGGGAATT
GCTATAAGAATGTTTGGATTTGCAGAAATTCAACCAAGTGGAAAGACTAATTCGTGTGTC
TCTGTTTTTCCTTTGGCAATTCGATCAGTACATCTGAGTGTCGCGAAAGAGGCTTTTCGC
TCCTGGAAAGTTCTTGCGACAGTATTTGCTAGTGATCCAAGGTGGAGTATGCTTGTTCTA
TCTTCTGAAAAAAGTGCAAAAATTGGCAGTCGGCTTGAACTTATTCTTAAAGCTTTAAAA
TACAAACAAGTCCCAGAAATGGCTAAAGAAATTTTTGATTGTTGGTGGTTTTGTTGTATT
TCTCTTGAATCTCGTCTTTCTATCCATTTTGAAGATGTTGCACACGGTCTTCTTCGTTAT
TGTGTTGGTGGAACAACCGATTATAAATCAACTAACGAGGAATTTTCAATTATTTATCAA
AGTGTTAGTGGGCCTTTGGGAACAAACCTTGTTTCTTTACTTAATTCAAAATTGGAAAGA
AAAGCTTATTCTCATATTACTTTAAAGGAAATACCTGAATTATGGCCTCGTCTTTTGGAT
GTTCTAGAATCTCTTATAATTGCGTCGCCGAAATTACATAATGCAAAACCGTGCGTTTTT
GATAATCCAATTGTTCTTGTTGATCATAGTGTTTACGCAATGCAATGTATTCGGTTTTGC
GACGTTAAATGCAATAGAAATAAAATAGTCAAATTTGAGGAACGAATTACGAATTTATTT
GTCACTTTATTTAACAATATTTACAATCTTTCACCTTCTACTGATATAGATCGCTCAGGT
CAATTAGTTTTGTTTCTTGCACAATTTATAGCTTGGGCAAAGGAAACAACTATGAAATTT
GAATCACTAAAAAATTGTATTTCTCAAATCAAAAATCGCAACCCATTTTCACAAATTGAG
CCGCCACACACATCATACATTAAACAACTAAAGGAAGGGCTCGAAATAGCGGAAGAGAAT
ACCTCTGTTGTGGTTGATGAATCCGTAGAAGATAAGCCTAATGAAATAGAGGAAAAAATT
GAAGAACAATCAATTGAAGATGTAAATAAAATTGTCAGTGAAATTATTGAAGGATTAATA
GATAGTTCAGAAAAGGCGAATAATTTAATAAATGATGAATCGACCAACTTACAAGAACAA
AGTTTATTGAATACTCCTTCAACTGTTGTGGAAGGCGGTGAGGAGGCTAGGCACAAAAGT
TTAAAGGCAATAAATAAAACTCCGGCTAGGCGCAGTTTTACATCTAAAAACGGAGGATTT
GGTTCACCAGGAATATTAAGAAAACGAGAACTTTCAAGCGGTACAAGCAAAAGTGTTCAC
TGGTCTCCTGTTCTAGTTCGGTCACGTTCAAAATCACCCGACTCTAGAAAGTTGCAACGT
TTAGGCAGCGGCAAATCTGCTTCCACTTCTCATTGGAATGGACCCCCTCTTCGCTCATTA
AACGAGGAAATTGTTGAACCACCTTCAAAACTTTCTAGAATGGAACCATCGCATTCAGAG
CAATTTAGCTTTCAAAGCAATGGTGCTGAACAGGTTGAAGAAATGTGTGAAATCGATTCC
GAAGAAACTTGCAATGGCATCGATGGGGAATTTCATTGGGTCACTGTCTTTGGCTTTACA
CCTGATTATCGGGACGACGTTTTGGAATTATTTTCTCGACATGGGGACATCATGGCACAA
CGGGCAACAAAGGATGGAAATTGGGTACATATTCGTTATTCGTCACCTGTTCATGCTCGA
CAGGCTCTCGCTAAAAATGCAACACTTTTTCATGGACAAATGATTGGTGTTGTGCCGTGT
AGAGAACGGGATGCTTTGACTGTTCAAGAGACAACAGTTCCACAAAAATCTCGAAATAGT
TCTAACGGTTCTTGCTCATTTTTGGAAAATGATATGTCTTCGTTACTTCACTTTAATGGT
GGTGATACTCCGACAAGACTTGTTCCGTCTACTTCTTTCTGCAAGGAAGACATCTCAGTT
CCAAGTCGTGCACGCCTTTCCTTCTCAACACGATCTGGAATGCGTCCACTTAACTCAAGT
CTTGTTTCTATGAATGGCAGTGGTGACTCAAGCCTTATGAAGGGAAAGGAAGACTCATTT
ATTGGAAAGCTTTGGAACAGTATATTCAGCAGTGGAGGTGATAATAGTGCTTCTACTAAT
ACAGATTAATTTATAAATAATCGGGTTGTGAAATTGTTTTTTTGGATGTACACAATAAAA
AATAATGGATATTTTCGACCTCTTTTTGGATTATTTAAAATACTTTTTGAATGAAATTTG
ATATTGCCC
>Unigene0000153
AAGTGGTAGAGAGGGCAGCAGTCGGCGGCTATTGCTGTTCAGTCCAGGCGGAGGCAGCGT
CGTTTATGGCGCTGTCGTTGCTGGGAATTTGAGTTTAGGGCACGATGGCGGCGAGGAGCC
GCTGTCACCGCCAGAAATCGGGGAGATGAGGTAGTGGTTGGATCGAGAGTAGCAGGCAGC
GATAGGGGCGGCGGTTTCACGCCCTGCTCTGAGTCGGACCAGAGATGGAGATTCGGAGGG
AGCCTTGGTATGGTGTGTGTGTTCTGTTGGTTGGGCCTAGGGCTTCAGTCGGCGGCGGCC
TCGTCGTCGCTGCCCTGAGTCGCCGGAGTTGAGGAAGGGGAAACCTAGGGCTTGAGGGCG
GTGGCCGTGGATTGGGGCTTCGGCTGCCGTATTTCAAGGCACCGCTCCTCGCCGGGGCCG
TGAGCGGCGCAAGGTGCGTCTGCGTGTGTGGGTTCTGTTTGAGTGAGAAGAGGGAAGGAC
AGATCCGGCGGCGGCGCAAGGTGCGTCTGCGTGTGCGGCTTCCTCCCTTGACAGATCCGG
CGGGGGCGAAGGACAGATTCCGCGAAGGACAGATCCGGCGGCGCAAGGTGCGTCTGCGTG
TGCGGCTTCCTCCGGCGACGAGCAGACGACGGCGGTGGAGACTCAGGCGCAGAGAGAGAG
ACGAGAAAAAGAGAGAGACGAGAGAAAGAGAGAGAGATAGAGAATAGAGGTG
>Unigene0000154
CTCCCTTTTCTCCTCCGGTGGTTTAGGACGACGCCGATTTTCTCCCTCTCAATCACTCTC
CCTAGTCCAAACCACCGACTCCGCCGTCACATCTAGGCGGCGTCGCCTTCCTCCTCGGTG
ACGACGAATGCGCTGCGGCCTCCCTCTGCACAGCCCGTATCCAGCCACCGCCGTCCGGTT
TTCAAACGACGGAGTCACCCAAGCCCTAGGCTCCAGATATCGTCCCCTTTCTCATCTTTG
CTGATGTCGGCGCTGGATGAACATGGAGGAAAAAGAGATAGGTATTATGTGGTATCACTC
TAACGCCTCTGGGTGAAGGTAGCATCACTACCTTCATTTTGAATTAAACTCCCCTGGCTG
ATGTAACATCTCCGATGCCTATTTTATGCATTTGCTATTTAATTAGAAAAGGTATTTCAT
TAGCTCTGACTGATGATACCTATACTATTTTATGTGTTTGCTCTGAGTGAAAATCGCTTG
CAAAAAAGTGATGATACCTTTCCTATTTCATTAGCAAAGGTATTTTCGAAAAGATGAGTA
TTGATGTGGCTCAGGTACTAATTTCTTCTTATGCTCAGTAGTTTTGTTTTACTTTGTCTG
GAAACTGAAATATAGAGAAATTAAGAAGTGGTCATTTTCTCTCATGCTGGCATTTTTCTT
AAATGTTAGTTAAACAAAAAGAAAAAGAGATGTGGTAGTAATCTCGTGTGATATGAAGGT
GCTATATGTTTTTTTGAAAAATTATTTTTTTCCCCAAATTGTATGTATGTTTAGGCTTAA
TTTTCTAGGTATGAAATAATGTATGATACTTGTGATTGAGATGTATGTATTTTATTAAAG
ATTAAATATTATATTTTGTAAGATTTATTATAAAAATATGGATTCTTGTTCTGTGATAAG
GGCAGGGTGCCCTTATCTTACAAAATATCTTACCTATTTTAAAACTGCATGAAGTTAAAC
CATGGTAATTGGATTCTTGTTCTCAGTAGTCTCATATAGTGAAATGATGGATGTTCTATA
GTTATCCTCCTTGATCTTTAGAGAAATACCCTATTTTTTTCTAGTTATGTGTTTGATCTT
TCTCAAACTTTTCCTTGACTTCAAAATTTCCTACAGGGTTGTGGCCTGAAATTCCTCATC
TTCATTTCCCTTGTGTTGCCAATTATAGTGGAATTGAAGCCAAAAAGTGGAATCAGATCT
TAGAGATAATACTTCCATTCTCAGAGATAATACTTCCATTCTCCAATGACAGCAAGTCTT
CATCTGTGGAGAAAAT
>Unigene0000155
CTTCCGATGGAGTTTGTAGTCTGGTTTTCTTCTCCAGGTACTCAAAAAGTGTGCAAAGAC
AGAGTTAAGGCTAACAACCAGAATGTCTCATATTCTAGAGTAGCCTAACAAATGGAATTG
TTTGTTCCTTCTAAGAGTTCAGAACCAGAGTCAAGAGCAGAAAAGTATTAGGATGATATG
TGCAGTAAAGATGATTCATTGTAGAAACCAGAAAATAAATGGTACTTCATCAGTTAGCAT
TCATATTCATGTCTAAATTCCTAAAAATATACAGAATGGACACTGCAGTTAGCTTGAATA
TGAAATCTCTCTACCATAACATTATGTGGTGTTACTGCGTGATAAGTTGGAAAATTGATC
AATTTTACCATCTCTAAAACAGACCTAAAAAGGACAGTTTTTTGAGTTGGAAATATGTTT
AAGATAATACCCATGTTATGTATTATTGATCTGTTATTACTAACATTCATATTATAATTT
CTTTGAATAAAAAGAAAACACAGTGCAATCAACTCAATTCAGTTACCATCAGATTATGTA
GAGGGTGTTTGGCTAAGGTTATTTTAGAGAGCTAGTTTATATGCTCCAACAACTTATACG
ATGTTTCAAGATATTATAAGATGTAATGTCTCAAGAGCTTATAAGTTATCAAAGTGTTTG
GATAATTCAGCTTATAGGTTAGTGGGAGAATTTTGAGTTAGAGAAAAGTGAAGATAAATG
AAATTTGAATGGAAATAACAAATCATAGTAGAGTAATTTCTGTAAAATGAATGTTGCTTA
TAAGATTATGAAAAATGAGTTGCGGTCGAGGAACTTATTTTTTGGGAAGCTTATAAACTA
TTGGAGCTTATTTTTTACAACTTATAAGTTGCTTAAAAGCTTATTTTGCCAAATGCTTTT
GAAGATCTTATAAGCTCTTAAACAACTTATAAGCTGTTTTAAGGAGCTTATAAGCTCCGC
CAAACACCATCATAGTTTATCCTTGCAAGTTGAAAATTTTGTTCAAATTTATTACTCCTT
CCGCCCCCTAAAATTATGCATTTATTTCATTTTGGGTACGTCCCATAAATATATGCACTT
TTTATTTTTGGACACTACCTCACACCTAATTTGAACATTTTTACCCTTGTAACTTACACT
TATTTAACCATAATCAACTTTACAATACCCTTAATGTGAAACCCTTTTTCCACAAGTTAA
TGTTGGACCCTTATAACTTGTACTTATTTAGGGGGCACAGGGAGTATCTTTCTAAATGTT
TTCCGATGGAAAATGTATTTAAGATTCTAACTATCCATATTGACAATCATACTTTGTACG
AGAGCATAAGAATTAGTCTCCCATATAGCATTAAAGGATATTCGCGTCTCCATCCTTTCT
CATTGGCTTTATCAATGCGATTTTGCAGCAAGGCCAACTCTTTAGTTATCCACTACATTA
AATTCAATGAAAATCATTAAACAATGAGTGATGACATGGAATTTTGATGTCACTTTTGTA
TCTAGGACGAAGCACAATATTTTATGTCTGTTTGAAAATGCAAGAAGAATGTACACAAAA
ATTATAGTAACAAATCAAATGAAACCATACTCAGGTTAAGATGAACAGGCAATTTACACA
AAGAAATATATCTGAGGTGACATGATCTCTGGATGATAATACATGGTCCTACTTATTAGT
TCCTGTTTTGCCCACGTAAGAACAAGATTTATAAAGTGAATAACATCTATATAGTAGAAT
AAAGATAATAAAATACTCAAAATCACATACTCTGCTGCAACAACCATTCAGCTATATTAA
CTAACTAATAAAAATTCTGATAATAACTTGCTTCTAGAACACAATACATGGCTAGCGATG
GCACAGGCCTTCAGAACCACCATCAACATCCTGGAAGATGCTATATGATATAGGAATTTC
ATAAATGCAAATTTAGAGTCTGTGAGGCTGAATTGGCTCAACTGGGTAATGTTGTGAATA
GAGTTTATCACCAGAGGTCGAAGGTGCACATTTAACCATGCTGAAGTCTGTTGCTGATTC
TTCTAGAACTTTTATTTAATTGTTGGTTTAGTTGTTATCTAATTATGGCAGTAGTTATTA
ACTTGGTCTTCCAGGCTCCTTCTGTGGGCTTTAGTATGTCCTAGTGAATAAAAGAGGTCT
TCTCTTTAGGGTGTGTTCTCTTTGGTTGTAAGTTCATCATGGCAAAAGAAGGGAAAATTT
TATCACATTTTAGTGGTCCCCACTATTTTTATCTCATGTTCTCTTTGGTGAAAAAAAATA
ATATGAAAATATTATAAAGAGAGAGAAAAGATAGAGAGAGGAAGTGGGGAGAGAGAAAAT
GAAGAAAAAGAAGGAGAAATATAGAAAGATGAGTTAAATTGTATATAAATTTTGATGGTA
AAATTGAAAGATCATAAAAATTATACAATATGGGAAAATATTATCACCCCTATAACTTGT
GATAATATTATCATGAATTGGAGTTAAAAGGTGGGAAAAGAGGCTGCCTGGGAAAATTTT
CCCTTCTGCCCAGGAAAATTTTCCAACAAAGAACGTATGAAAACAGTGAAAAAAGGGGGA
AAATATATGTATTCCATCCTTTTCCATCAAAGAGAACACACCCTTAGAAGAAAACCTATT
TAGGATTTTATCTCTTCTGATAGTTTGTTTCATTTGAGACACTGTTCATTGAGTTACAAT
TCAGGTCCAGGTTTCTATTATTTGAGTGGATTCTCCTTTAACTCTAAGGGTGCGTTAAAT
TTATCATGGGAAATGAGGGATAACAAAAAATTCTCCCTTTAAACCCCCTATTTCTTTTCC
CTCATTTTCTACAAAAGAGAATTCACCATTTCTCATTCAACATTTGCACTTCAAGGAGGG
ATATAATTATCACACCAAAAATGGAGAGATAATATTATCCCTTCTTTGAGTGAAAAGAAG
GAATGAGAAATGGTGAAATTTTATTTTGTAGAAAATGAGAATAAAAAAATGAGGCATTTA
AAGGGAGAAATTTTTGTTATCCCTACTTTTTTCATGATAAATTTATCAACCAAAGAGAAT
ACACCTAACATGTAATGCCCTTAATAATATTTACTACCAAGTTAGAAACGTTATGGTAAA
TAGCCAATAAGATCAATCATAA
>Unigene0000156
TGCAGCAAGGATGAACAATTAACCTCATTTGTCGAATTTAATGTCCAAAAAAGTCATATC
AACAGCCTAGTACCAATTCGAAGGCTTTTGTGTATTAGTGAATCGTGCATTATTGAAAGA
GATCCTTTAAGTTATGCTGTTATATGTGCAAGGAATTTAAATACATTATCTTACATTATT
CGTGATTTGAAAGATCCGCAAAAATTTCATTTAATTTATTCAAATGGCGATGAACGTTTA
TATTCTTCAAATGATCGCGATTCTTTGTTAGCAGCATTAATAGACGGGGCTAGAAGTTGT
GGGAATTATCAAATCCATGTAATATCTCCTCAAAAATATAAAGCAATGAGATTGGTTCCT
TTTGGATTTTGTTTGGATGAAGAGGCAGAACAACACTTGCTTAAACTTATTTTACAAATT
CCTCCTGGACTTAAACGCATCGATATGATTCGTCGATTTAATGCAAATGTTCCATACAAT
GGGTTGAGTTATTCTGCCCCGTCAGAAGGTTTCTTCTCCGATAGCAAGGGCAAAACAATT
ATCTCTTGTTTGGAGGCTGTTATATTAGAACAATATGAAGTTAGTAAAATTGATCAACAC
GAAATTAGTATACAAATAGAAGCACAGTTAGCTTGCCTTCATAGACTTTTTGCAGCAAAA
GCTGGATTTCAAGCTTTTACAACGGTTGAAGGAATACGTGAACGTCTTGGTACTCTTGTA
GTTTCAGTTTTAAAACGAAAAGAAGAACATGTAGATTATGCCTGTGTTGAAATGCTTTGT
ACACTTTTACAACCTCGACATGCAAATTATGAGCTTAGAATTGAACAATTAAATAAACAA
GCACTTTTATCCAATAAATTGTTTCTGGAACATTTGCTTCAATTAATTGTTAATAATGTT
ACAAAAAAGACAGGCGCCCTTGTAATTGCTTCATTACTCGATTTTCTTGCATTCACGGTG
TGTGCTCCTTATAGTGAAACAACGCCTGGTGATGTTTTTGATACAATTCTTGAAATGGTT
GCGCAACGTGGAAGAATTTTCTATAAACTTTTTCATCATCCTTCTCTAACTATTGTGAAA
GGGGCAGGGATGGTTATGAGAGCTATTATTGAAGAATCTTCGAGAGAGATAAGTAGACAA
ATGCAAATGTTAGCATTAACAGAAGGCGCATTTTTGAAACATTTGGAGATGGCACTTTTA
ACAACCTCTGGAACAAAAGATTTTCGTATACTTGCCAACAAACAATTGAGTGGTTATCTT
ATAGCCTTATGGATTGCCGAAAATCAATCTGCCAAGGATTTATTAAATCGTTGCTTGCCT
CGAGCTTTGTTGGATTATTTGGATTATAAAGACCCTCCTCCTTCTATACCAGATGAAAAA
GATTTGTTAACTGTCCGGAATAATTTGGAAATGGCTGAAAATTGTGAGAGAGACAAACCT
TTTGCACAAATTCAGGATCAGCTTAAAAGTGTTCAAATAACTTTGGAAGCTCGTTTAGAC
ACTTTATTACAACATTGGAATTTGGAACAAAAACTCACTTTTTTACAAAATCATCGTGTT
AGAGAAGAACAACAAAAGGCAACACAACGCCCTGTTGTGTTGAGAAAGAGAAGAAGACAA
GTTAAAGCTACTGCAAATTGGAAAAGTTTTTGTTATTATTTTGCCCAAAACCATTCCCGT
GCAGATTTAATATGGAATGAAAAAACTCGAGATGAATTTCGACAAGCTATTGCTAATGAA
ATGCGTTTATTACAACATGAATTAGAATTCGTACAATCAGAAACTGAAATAGCTTGGAAT
CACTCTGAATTTTTGATTAATTACAATTCTTTGTCTGATGAAGTTAGAATTGGTGAATAT
TATTTAAGATTTTTACTATCTGAAGAAAATAATGTAGAGACAGCTACGCCTATTCATAAA
CCTCAAGAATTTTTCAACAACATTTACCATCGATTTTTGCTTGCCCAACGAAATGAAATG
CGTTGTATATGTTTACGTGCAATGGCTATTGTTTATGAACGTCATTGTATAAGTATAGGG
CCTTTTAGTGATACTTATTATATTGTTCATATGTTGGCAAAATGTATTAATTTGGCTGAA
AGAGATCATTTAATTTACTTAATAAGCAAGTTAGCTCTAGACAAGCAAAATGTTCGTGAT
TTAATTGCGGCAGATTCTCTTCCCCTTCTAATTGATATTGCTGTATTAGCACATTTACAT
ACTAATAGAGCTAAATTACATGCACAAACAAATGTCATTGAAGCACCAAAAGGAACAATA
GATTCTGAAGAAAGTGCTCCTAAAGAATGGTATTATAATGATAAACAAGGACAAAGGAAT
GGGCCTTATTCGTTTCGCAAGATTAAACAATTATTTTGTGATGGAACATTATTCGAAAAA
AGCGAAATTTGGGCTGAAGGTTTGGATAAATGGTGTTATCTGTCATCGGTCGCGCAATTC
CGTTGGACTATCTGTTGTAATCAACATTCTTTAATTGGTCAAACATCTTCAATTAAGTCG
GATGAGAATGAGAAATCAAAAGATATCGATTTATTACCAGTAGCTTTGTATAATCCAACA
GATTTGTGTTCATTAATTCTTGGTACATTGATACAAATGTGTTCATTCTTTCCTTCAAGA
GACGAAACTGGAGCTATTATAAGACCTTTACCTAAAGTAAAAAAAATTCTTTCGGAGCCA
GTTTTGCTATATCAATTAGTTCAACTTTTATTGACATATGATCCAGCGATTGTTCAAAGA
ATAGGAACTCTTGTTCATTTAATTATGGAAGATAATAATGCATTGTCTCGTCTATACCTC
TCTGGCATTTTCTTTTTTATTTTAATGTATAATGGATCAAATATATTACCTATTGCACAT
TTTCTCAAATATGCACACTTAAAACAAGCTTTTCGATCAACACTCTCTGCTTCAGAATTA
GCTTCGCGTTCTGTTTTATGTCCAATGCTACCTGAAGCAAATATTTTCTATTTGGAGCAA
TACGGTGCTGAAAAATATGCTGAAGTTTTTCTTGGAGAATCACAAAATCCAGAATGTATT
TGGAATAGCGATATGAGAAAACACATGATTAACAAAATTGCTCTTCATGTTGCTGACTTT
TCTAACCGTCTTTCTTCAAATGTTAAAGCTTTATATAGGTATTGCCCTATTCCTCCAATA
GAATATGAACAATTAAAGGAAGAACTTTTTTGTCATTTTTATTATCTTCGCCATTTAATT
GATGAAAAACGTTTTCCTTTATGGCCAATAAGAGAACCTGTTGAATTTTTACGTTCTTGT
CTTTCTGCATGGCAAAATGAGATAACTAGAAAACCTACAAAAATGTCTAATGAACAGGCC
TGTGAACGGTTAGGCCTAGATATAAAAGACAAATCAAGTTGGAGCGATCCTGTAGCTGTT
CGCCGTGCATATTTTAAATTAGCACAAAAATATCATCCAGACAAAAACCCTGATGGAAGA
GAACAATTTGAACAAATTAATTATGCTTATGAATTTTTAACTTCAACATTGGCGCGTGCA
AGTTTATCACAAGAACCGGATATTAATAGAATTATTGTAATAATTAAAGCGCAAAGTATT
ACTTACAAAAGAAATTTGAAAGTTTTGTCACCATATAAATATGCTGGATATACCCAATTA
ATTAAAACTATTGATTTGGAGTCGGCAGATGATGCTTTATTTTCAAATCAGAAGGGAGGT
GAAAGTGGACAATTATTAATATCTGCTGTAGAACTTTGTTATTGGACTTTAAAAAGTTCT
CCTTTAAATGCTGAACAATTAAGAAGAGATGGTGGATTGGAGGCTTTATACAAAACATTC
TGTCGTTGTGTTCCAATGATTACCTCAAGCTGTAATGATAATAGTATGGCTGTCAAAGTA
TGCTTACATGTTTGTAATTGTTTTGGTGCTGCTGCAAATTTTGAGGCTTGTCGTGAAAAA
ATTGCGGAAATGAAGGCTTTGTTTAAAGGAATTTGTCAATTACTTAAATTTGAACATTTA
ACTCGTCTTTCTTGTGCTGCAGCAGATTGTGTATGTTCTCTTTCTGTTTGTACACTTTTA
CAAACTCAAATGTTTCAAGCCGGAATTATTTGGCAATTAATGCCTCATCTGTTTCGTTTT
GATTGGACTTTGGATGAAGGAGGTGTTGCTCATTCCGAAAAAACAAACCAGCAATCCACT
CTAAACCGTCTTGCTCGAAGTTGTTGTGAGGCTTTGGCTTGTTTAGCTGGTTATCGTCCA
AATACTCCTGACAATGATGGAGTACAAAATAGTCTTCGTGCAATGCTTACACCTTATATT
TGTCGTCAAATGCAATTAGCATCTTGTTCACTTGCAGTTAATTCAAATCAATCAGATGAG
GAGAAGGAAGAAGAAGTGTCACAAAATGAAGGAATTGAAAAATCAAAAAATAATAAAAAT
TCAATTATAGAAAATGGAAAAATTGTTTTAAATAATGGAAAGCAAAACAATTGTCAACCA
AATTCTGTTGATGATGATGCTTGTTTAGAAGAGGATATCCCTGTTACTAAACCTCCAATT
CAATATAGAAATGATTTTGTACTTAAATTATTAAATTCAAACACTTTTGATCCTTACCTT
ATTTGGGACAATTCTACTAGAGCTGAACTTTTAGATTTTGTTGAACTTCATAGAAATTCG
AATGATAATTTGAGTGAACTATTTGGAGCTGAATTTAGATTAAGCATTTATGCAAGTGAA
TTTGTTGTTGGAGAAATTTTTGTTAGAGTTTATATTTCACAACCAGAATTTAAAATTCAG
GAACCAAAAAGAACATGTATGGATTTACTTGATTATTTGTCTAAACATTGTGAACAACTT
TATCAACAACAAGGTTTACTTGCACAACAAAAGCAACAACAACTTCCACCTAAAATAACA
CAAAATCAGAAACCTTCCACATCAGCTTTACATAATAAGCAACAACAGCATAAATTGAGT
GTTGGAGGAGCTGGGAAAAATGTTAAAACGGCAAAGCATCAAAATAATGAAGTAGATGAT
TTAATTGATTTAACAACTGAATTTGTAGTTGAAGAGGAATTGCCTGTTACAGAATGGGGA
GAATTTCAAACAGGAGTTGAATGTCATTCGTCTAATCAAAAACATCAATATAATGCTTCA
AATGACCATAGTTCGCGTACCTTCAATAACAAAGAAAATAATAATTCAAAACTTCCATTG
GAAGAAAAAATTCGAATGGTTTTGGAAGCTTTACGTAATTTATTAATGATGAATCCGGGT
GTTGAACTTTTATTAATTGGACAATTTAAAACAATTTTTGGATTTTTACGTTTACATTCT
CTTGATTTAATTCAATTAAAAACTTTACAAATTATTTCTATTGCTGCAAGTAATAAAGAA
TGTGTTAGTGATGTTGCTTGTTCAATTAAATTGTCTCTACTTTTAGTTTTGCTTGTTAGG
CTACCTAAAGCTTGTGAAATTATTTTGCGTACATTAATTGCACTTGTAGCAAATCAACAG
GTTGTTAAAGATTTACTTGACTATGGTGGTCTTGTCTACATTCTGTCTATTTTTGCTGAA
TGTACTTCAATAAACGTTAATGACAACAAATTGGAAGATAATGCTTCACCTCCAACAGGA
ATAACTAGTGCCAGTAGAATGCTTGCAGCTGAATTATTTGCTAAGCTTCAATCTGACAAA
TTAACTGGTCCAAGATGGACACGCTTACTTTCACGATTTTTACCAACAATATTTGCTGAT
TCATTGAGAGATAATCCTGGAACAGCTATTCAAATGTTTGATAGTAGCACAGAAAATCCA
GAATTAATATGGAATGATTCAATGCGTAATGATATAAGACAAACACTTGGAAATATACTT
GTTACATTAGTGCCTTCACAACAAAAAGATCCTAATATAAAATGGAATATGAATTCTGTA
TTTGGTGAAGGCCATTGTGCATATGAATCTGTTATACGTGGAGAAATTATTGTTGGAGGT
GTTTTTCTTCGACTTTTTATTGGAAATCCGTCTTGGGCGGTTCGCCATCCAAGACAATTT
GCCACAGAATTGGTAGAACGCTTACTTGAAATTTGGCAATCAACAACAAAACAAACTAAA
AATTTAGAGGAACAGCAAAGATGGAGAAGTCAATTGGATCAAGTTACTAAAGCTTTAGTT
TTACTTGCAGCACATCATCCAACAACTGTTGATATGATTCCTGCTCAGGGTTATTTACCA
CAATTGTGTCAATCTATGCAAATGGTTAATAATGATGAAGTTGCTAATTCTGCAATTGTT
GTATTAAATCAAATTAGTGAAAATTCGAATTGTGCTTCAGTATTGTGTACAATACCCTCT
CTAATAAAAGGATTTTTAACTTGTATAAGAAGACAACCCGAAATGGCTCGGCAATGGTCA
CATGCTTTAAAACAACTTTCAAATCATTGTACACACGAATTTGCTGAGCAAATATTAATT
TCTGGAATGATTGATTTTTTACTTCATTCATTAGCTAGTTCAATGCCAGGTGTAAATAAC
CCAGCGGCAGCAAAAGCTGAAATTGCCGATGCTCTAAAAAATTGTTGTCGTGATACTCAA
TTTGGTGAACGTATTTCCCAAGTTTTGCAAAAATCGCCAATTTGGGCTCATTATAAAGAT
CAGAGACATGACCTCTTTTTACCTGCAATTACACAAACACAGGCTATTACAGGAGGTCCA
AGTGGTTCAGAATCTATTGCTGGATATTTAACTGAAGGAATGTTTGAACCTCCCCCAGCC
CGGATACCTCCTCCTCCTCCACCAACATCACAACAACAACCTGCAAATTCTAATAATAAA
TTTAAATAAAAATGAGAAATTTTCTTCTAGTAAAGGTTTTCTAGTTAATTATAAATATAA
ATGACCATTCCGAATTT
>Unigene0000157
CCACAAAAAAATTTCATTTTACCGCCATATGCTATAATCCCTCCACAAATCGGCAGTTAC
TTCCCCCCAATTCCCACAATCTTAAATTTTTTTACTGAAATTCTCTCCAACAAGCAAGCT
CCAGTAGAAATCCCAACATCAAATTCCCCAACTCAGATTTAGATTTTTACCAAAACTTCA
CACTACCCTCAATTCAACGATGGAAGCTGCGAATGCAACCCCAATCAAGGGCATCGGAGG
CAGGTGATGCGGCGACAGGAACAAATTGATACCGAAATCCGTCAAGGCGGGGCGCATTGA
CCGTTTTCTGCAGAAGGGGTTCTAATTCTGGAATGGTGAAAAGGTTTTAGCTTTCCGTCT
ACTTCCTTCAAGTTTGCCCATTATTTCCTTCAAGTTCGCCATGGGAGGCTCCTACCCTAG
ATCCAGATTTTAATTGTAAAAGTCGTTACTGGAGGGAAGAAATATCTGTAAGAGCTCTAA
ATTGGTATTATGGCCAAAATTTGTTATCAAATTGATGCTGATTTTGTTGAAATATTAACA
GGGATTGTGTTAATCTATTGGAATATGATGTTTGGGATGGTTTCTTCATTTGGGAGAAAG
ATCGCATTTTTGGGGGGGCCTTTATGTATAGATATATGATGTTGTACAGTTCGTTCACTT
CTTAGATCAATTCCTTGCTTGTATGGGGTATGTGTTCTCATTTTAATCAATTTTTGCTTT
TATTTTTCTATCTGACTCCATGGTGTACACCATTTTTTCAAATTTAATTAATTATTCATA
CCTTAGTTAATTAGTCTTAGTATACTCTGCCCCAGGGAATACTTTTATGGAAGCTGCCGA
AGGGGCACATGCCAAAATTGTGGAGTATCTTATTGAACAAGGTTCTTCAGTTAGTAAGGC
GAATTCAAAAGGATTCACTGCGTTGCATTTTGCACTTATTAAAAGCTTAGCGGTTTTGCA
GGTTGATTGTGCCACATTTTTATTTAAAAGATTATAATGGTTTCAAAGACTTTGCCAGAA
TACTTATTGTGTTGTATGCTAATTGATTGGTTTTTTTCAGACAATTAGGAGCTAACGGAA
TTGTTGCTGATATAAAGTGTTGATATAAAAGTTGATTATGTGGAAGGAACGCCTTTACAG
CTGCATCTCGTGGAAATGTTGAGGCTGTGAAGCTCCTATTGTCTCGTGGTGCCATTGTTG
GCATGCAAAACCTTGAATAGTATTGTTCGTTGAGGAATGTTTTGGTTAAGAAAACTCTTG
TTCAAATTGTTGTTTATTTTGCCTTGGCATTAATTGTCGTATTAGGAGTTAGGATAGTAA
CTTTTGTTTCATTTAGTAGCTGTAATTTAAATTAATGTATCTGTCATTATTGTATTTTGT
AATCTATCATATTTGGC
>Unigene0000158
AAGTCAAAACACAGGAAAAATCACAAACTGAATGGGCACAACCAAGTTACTCTAGCAAAT
TATGGAACTACAATTACAGAAAGTTGGAGCTGTTTTACTACTTTATTTGCTCCTCTCTCT
TCAAATCTTCTCATCACTCTCAACTTTTTAGGTGCTGCCATCTCCAATCTTTAAAAATTC
GTCCATCAACAAGTCACTCAAGTTCACAACAAAGCATCTAGTACTATTTCTTAACGGGCA
AACTAAGAGGGTGTTTGGCTGAGCTTACAAGCTATAAAAAATAGGCTCCAACAATTTATT
TTTTCAGAATCGTATAAACAACAATCGTTCTATAAAAATCCTAGTATGGCTTGTTATTTC
CATCGTATTACCCTACTAATTTCATCTATCTTCAATTTTATATATCTAACTAGCAATTTC
TTTCTCCAACTCACAGTTCTCTCTCTAGCTTATAAACTCAATTATCCAAACACTTTTAAA
CTTATAAACTCTTGAGATATTACATTTTACAAACTCTTTAAACATCTCATAAGTTTTTGG
AGCCTTATAAACTCTCCAAAATAAGCTTAACCAAACACCCCTAAATGCTTGAATTCATTG
TTCATCCAAATGAAACTCCTAAATCCCTAACCTAGCTAGCTTAACTTATGCATACTGCTC
AACTGGATACACATAATAGCACAAAATCGAATGTAGAAGTAAGCATTCAACGCAAAATAC
CAACATGAACAAAATAAAATTATGCAATCTAAACTATTAAAAGACTCAACCTTTCACAAA
CAAAGGAAGA
>Unigene0000159
CAATTTTAAAAAATCTGAGCATTATCATTTCCTTGATCAATTTCTCTCTCCCAAAGCCAG
ATTCGATCGGCTGCTACCATCTTGAATTCCGGCCAGCGCCGCCGCGGCTCCAAGATCCGG
CAAAAATCCACCATGCGGAGAAGAAAGAAAAAAGGGAGAATCCCTGAAGGTTGAATCGAA
AAAATCACCTCTATCCCACCAGAGCTGAGCACCGAAGCCTTCACCGAAGAAACACTCTAT
CTAGGCGACCACTCCTCACCTTGCTCTCTACGTCCTCGTCAATGGACTGTCACAGCGCGC
GCCGCCGGCTGTCGACGAAGGGGAAAACCCCCCAATTTCTTAGATCAATATGTATTTCTA
AACAATTTTAAGCAAATCATGAAAAATCCTACTGACTCTTTGTGTTTCCCTGTGTTTCCC
TGTGTTTCCCAGTGAATTACAAGTAGGGACCTATTTTTGCTTGAGTTATCGCCCGCTCTA
GCGGCGCATGAAGCGAGAATCGTCGATTTGGGATTCTGAAAATTGGGGCAGTAATCGAAG
GGCAATGGTCTCCCCAATTCCGAATTAGGAATTCCCCAATTCCAGAAGCTCTGACAACTC
TGGACCGAAGGGATCCTCTTCTTCGCTCTTCACCATAGCCGAGCCGTCCGCCGACGTGAG
CCTTAGTAGTCGCGCCGCAGCACCGCTCTTGGAGCGTGATGCTGAGCGGACATTAGCGAA
GAAAATCTGACAGCCACCGCTGCAACTCTTGAATCCAGCGAGGCCAGAGCTGGTCGTCGT
CCCACTTGAGCCCCACCATTGTCTCTGTACCTGAAACTCCCGATTCCGGAAATAAGCAGA
ATCCAATTTCGCAGCAAAATCAGCCTTCCTTGAATTCAATAGAGTATCGATTTTCGTCAG
CTCCGCAGCCCCTGTTGCCCATTGGAACCGCGCTGATTTCCGTCAGAATCGTGCCGAGGC
TTTAAATTCAATAGGGAAGATTTTTATTTACGAACGTCTCTCTCAATTAGTATAATGTTA
AGCTCAGCCATTGTTGGACTTATCCTATTCTGGTTTGCTTAATTTTTGCCTCGAGGTTCT
GCTTGATGCGAGTCCTTTGAAGAAGAGTGGATCGGATAAAGATAGGGGATGGTCGGAGTT
TCAGAGGGAGATTGTGCAGATTGTTGCTGTCCCCAACTGAGATCATTTCTAGAGCAGCAA
CAACCCGCGCCTCAGGCGATTGCCAGATTCGTCATCCACGGCCAACATCGGTCATCTCGC
CCGCCACTAAGTCGGTGGTTGTCGTCATCGTGCTCTAGCACCAGAGTTCGTCCCCTCTTG
CACCGGGCTCTGGAGCCCCTGATTTTCTCGTTAAATTGACCCGAGTCGAAGATACCAAAG
CTTACCTCTGTGCTCTAGTCGCCGATTATCGCACCGGGTTCTGGAGATTGCTCGCTGCCG
GCCACAAATCACCGCTTCTTTGCAACCAGGGAATTGCAGCCCAATTCATTCTAAAAGCTA
AGTCTTTGATCCCTTTGCTCTAACTCGAACATTACAAAATTGGATTAACTTTGATTGAGA
GTCTTATGGCATTATCTTTAGTATTGGAGCTGATGGCATTATGATTTTTGCTTTGATTCA
TGATGCGATTATACGAAAAGCCAATAAACTGAGTTATTAGATATTGTGATCACTTCATAT
TCAGTTATGAGAATTTCAGCTTTGATGTGGCCACTTCATTCATTTACTTATTTGTTCATT
TATTATTTCTTTAAAATTGGGTCCTGAAAAGTGTAAATGTTGGGTAACATGTGCCCTCCG
TTGTTGGGATTTTTACTTTAGTTCCAGGGTTGATTTCATTGTTGATCTCCGTTGTGGCTC
TGCTTTCAAGTTAATGCATTACAACATTGATTCAATGTGTAGGGGGACTCCAGCGCTGAT
ATGATTGCCAAAGATCTGGCCTAAAGATGAAATCTGTGGGTAACTTTCGAGAGCAGCGCA
GGAATGTGATTGTCGGGGAGAAGGGAGATTCAGTATTGCTGCTCAGCCCGGGAAGAAACT
CTCAATATTCAATGCAGGTTCATGGAGACGCACGAGAGGGTAGCCTATGAAAAGCTGCGC
CGCCAGCTCTAGCTCACCCTTCTCCTCCGTTGTTAAGCTGCGCAGCCAGCTCCGGTCCTC
CATTTCCTCCGTTGTTAAGCTGCGCAGTCGGCTCTGGTTCTCCCCTCGCTGGCCAAGTTC
CCGACGAAGATACAGAGGCAGCGCAGATCACCAGTATTTTTCTACGATCGAAGTCCGGCG
AACATTGCCGCCTCTCTTGAGTTTCCATTGCGAGAAATTTCCAATTCCTCCCATTGGAAT
ACTGCATCGAAGCTCGGGTTCGTCCTTCTCCTCTGGTAGCTGCGCAGCCAGCTCGGGCAC
GCTCTTATCCTCTATGGTTACTCAGCTGCGCAGTCAGCTCGGGCACGTCGTGAGTTGGGA
GATGATGCACTATTGGGTGTGGACAAAAAGGTTACTAGCGGCTGGGGAATCTGGATTCAA
ATCCGGTCGATTCAAGTTTCAAAGGACTGGGTTTTTGATTTTTCAGATCTTCTTCCCCGA
ATATTTGGGGAAAATTATCATGGGTTTTTAACTTCATGTGTTTTTAACTCCTGCTCCTGG
TCCTCAGATTCCATGAGCAGCGCACCGCGCGCTGCCTGCCACCGGGAAGCCTCAAGTCTC
AAGAATGGGTTCTTAGTTTCTTGGATCTCTTTTCATTCGTTTGAACTTCGGGAGTGAGAC
CAAAGGTTTTGTTAGCCATGATCCGGCAAATGTTGTGGAACACAAGCAGCTAAGTTTTCA
TTTCCAATTCTTGTTTCAATTCCTCAAAATCCTTTTATCGATAGACTAGGTGTATTTTGG
GTAACCTGCCTGCGAAATTTGCGCTAGTGCTCATGGTCGTTTAGTATTCGAGCTGAATTG
AAATGTTTTAACATCGTTAGATTGTACACGATGATCTTTGCATGAAATTTTCTTGGGAAC
CATGGTGATTTTTGCATTTACATTGTACATGAATATTGATGGGATTATTGGCTAAGTCTC
ATCTGAATTTCTATGAGAGGATTTGGGTTTATGTGATTACCGATTATTCATGAGTCATAT
TGTGGCTATGCACATGAGCAAAGATTTGTCGGGAATTGAAATTTTAAGCACATAGTTGAA
CTTAATTGGGGCTATGATTTGGCTTTGATCTTAGCTCAGGACTGAAGAGGGCAGCGCAGG
CGAGGGCATTTGAGGTCAGCGCAGACGGCGATCTTCGAGAGGAATTGAAGCATCAAGAGG
TCAGTGCAGGTGGCACCAAGAGATCAGCGCAGGCGGCATCAAGAGGTCAGCGCAGGCGGT
GGTCTTCGAGAAGATTTGGAGCATCAAGAGGTCAGCGCGGGCGGTGGTCATCAAGAATGC
AGCGCATCTGGTCTATCAGCGCAGCACGTCTTTTCTCTCAAGGCAGCGCAATGCGTCTTG
TCTATCTGGGCAGCGCCGCTGCATTTTTCTCTATAAGCACGGGGCAGGGTTGCTTTTTAA
GAAATGTCTGCAAAGAACACAACTCATATTGAATTTAGGGGCTTGTTGGATTTTTGAATT
CTAGGCTTGAAGAGTCGCTTAATCTTATTATTACAATATACTGCTGATATCTTGTTGTGG
TGGAA
>Unigene0000160
CCCAAACTCAAGTAATTCGGCCCAATTAATATAGATAAAGGCCCAATTCGAATTTAGATG
TGAAGCCCAAGCCATTAAAAATTCAAGCCCGAAAATTAAAATATGAAAGCCCAAGCAAAA
GAAATAAAATTAAGCCCGATCTTAAATTTTTCGGCCCAAACTTAAAAGAATTCGGCCCAA
AAGAAAATAATTCACAAGCCCAAATAAAAAAAAATACAAAGGCCCAATAGAATGGCCCAA
TCCTTCACATGAAATCTCGGTTCTTTCTCTCTCATTTTCACGACTTCTGTTCCTCAATTC
CTCCACCCAAATCAGCAACCTCTCTTCCCAAATCTCGCCAGCGCCGCTTCTCCTCCGGCG
AGCGCCTCGCCCGGCTGAGGGAGCCACCTCTCGCCCGTTTTCTTCATCGTAGAGCCCTAA
TCGTCAAACCCAGGTCGCTGCTGCGGCCGCATCTTCGCCTGAAATCCGCCGGGCTGCTGT
CGTTTGGGAGCCATCGCCGACTGGAGTTGCTGCTGCTCGGGCTCGGTACCGGTCAGCGGT
CGTCGTCTGGGAGAGCGCCGTCGTCGATCGCTGCTGCTCCTTCGTTCGGAATCCGTAGAA
TCAGTCGGTCTCTCTCAACATCAGTCGAGCTTCAGTCGCCTTCTATGCTCCAACCGGCGT
CGGCTGCCGCCGAGCTTAGGTCCGGCGTCGTTCAGCTTCCGCCAGTTCCGTCCGGCGTCT
TCTTTCCTCTTGGTTTCACTGAGCAGAACCCTCAAAGAGATCTCTTGTTCTCTCTCGATT
TCACGAATTGTGAAGTATCGAGGCGAGCTTTCTCGCCTGATTCCGCCGTCCCGATTTTGT
AACCCGGCCAGAGGAAGTTCCTCTCCTCTCTGAGTCTCACACACACGATGCATAGGTGGT
CTCCAAAACAAACAGAGTGAAAGTCCTAACTTCGCGCTTAAATCGGCGTCTCAGCCTCAT
CCTCTGCCTTCCTCCATCTCCGGCGAGTCAGACGCCGTCGACCACCGGTCTCACTTGCTG
TCATTGATCTGATGCAGACGAGATAATCGATAGTTCGCCGTTTTTGTTCTCGGTGTTCGT
CACGGCAGCAGGGGTTCGCCGTCCCCTTGGTTCGTCCGAACCGGCAGCCGGCACTATATC
TTAAAGCTAAGTCTTTGTTCTATCTTCCTCTTCTTCTTTGTATAAGTCTTTATACAAACA
ATGGTGTGTGGTTTGAAGTTAAAGGGGTCTATTCTGTGTTCCTATTTTGATAATGCTAGA
GATTAAACTAGGAACTGTGGTTTGCTAATGTCATAAGAACTCTCATCGTCTGACTCATGT
GAAGAAATGTAAATACGTAAATTGATTTCTGTATACTGAACGTGTGACTTGCTGGCTCCA
TAAGCATATATACCCGTTTACACCTCTATATTCCTACTCAAACATGTGTCTGATGGTATG
ATGAGAAGATAGCTGAAATGCATTGTGTAGTATTTACCTGCAATGCTTGGTGTCGGTGGC
TGTCTGTTGCTATTGAATTAAATGGGGAATAACTGCAATAATAAAGGTTGTTGGTTTTTC
TTCAATGAATGCAGGAGGAAACAGGGAGAGGTGGAAAAAATCGAAGTTAAAGTCTTACCT
TGAATGTTGGCAGGGGCA
>Unigene0000161
CCTTGTTATGAAAGGTAGAACATGACTAAATAAACATAAGTTGGTTAAACCGAAAGGCCT
AACAACTGTTATCATGGAAGAATGCAGAAAAACATTATCATCCTTTGTGTTGATCTGCTC
CCTCTTAATCCGCACAATAAATGGCGCAAACGACACCATTAACCTTTCCGAAAGCATTAG
AGATGACGAAACACTGGTTTCATCAGGTGGGATGTTCGCGCTCGGATTCTTCAGCCCAGG
AACCTCTACCAACAGGTACTTGGGCATATGGTACAACAAAATACCAAATCAGACAGTGGT
TTGGGTTGCCAACAGAGAAGCTCCACTCACAAATAAAACCGGCGTCTTAACAGTGACGGA
GCCTGGAATTTTGTCGCTTCTCAACGAAACCAACAGCTCAATATGGTCCACCAACAGATC
ACGAAGCGTGCAGAATCCAACCGCACAGTTGCTGGATTCAGGGAATCTTGTGGTGAAGGA
TGCAGACAATGATGATTACCTATGGCAGAGCTTTGACTATCCATGCGACACGTTTCTCAC
CGGCATGAGCTTAGGATGGAACTACACGAGCGGGGTGGAGAGCTACATCTCTTCATGGAG
GAGTGACAGCGACCCTGCCCCGGGGAGGTACTCAGCCCACCTCGATCCCACTGGATACCC
GCAGTTGCTGGTCAAGGAAGGTGATACTATCAAAAACAGGCTGGGGCCATGGAATGGGGT
TTCGTTGAGTGGGGCGCCAGATTTAATCAGTAATTCTGTGTATAATATATCGATAGAGAT
GAGTAATGATGTGGTGAAGTACAGGGTAGACACTCTTGATCCATCAGTTATTTGGAGGAC
TGTTGTGACAAGCGATGGCATTTCAAGCCGCAGGATTTGGAGCACTCAAGCCCACGTCTG
GACTGCTTACACAAGAACAATTACAGATTCTTGCGATATTTACAATTCTTGCGGTCCCAA
TGGGTATTGCGACGGGAACTCAGTATCGTGTCGATGCCTAGATAGGTTTGAGCCTAGAAA
TAAACAGAGTTGGGACAGAGCAGAGTGGTGGGGTGGGTGTGTTAGAAGGGCGGATTTGAA
CTGTTCCGACGATGTGTTTTTGAGTTATTCAAAGATTAAATTGCCAGATGCAAGAAACTC
TACAATCAGAGATGAGAACATTTTGCTCCAAGAGTGTGAAGCAGAATGCAAGAGGAACTG
TTCTTGCACGGCGTATACGCGGTTGGATATCAGAGGTGAGGGGAGAGGCTGCTTGTTTTA
CTATGGGGAATTGATTGATATCAGAACTTTGATTACAGGATGGCAGAATCTTTACATCAG
ATTGGCTTCTTCAGAATCTGCTGCAGGGGAAGTTTCAGACAATAATGGGAGGAAGAGAGC
AATAATCATATCGAGTTTGACATCCATAATGGGATTGATTCTTGTGTGCTTAAGCCTCTA
TCTGATTATAAAGCGAAAGAGAAAGGAGGCGATTGCGACACACGAAGCTGTAGAGCCATT
TAGTGAAAATCGTGTTAAAGAAGCAGAACTGCCAATCTTCAGCTTCTCAACAATCTTGAA
AGCTACCGAACATTTTCCTTCAAAGAACAAGCTCGGTGAAGGTGGATGTGGACCTGTTTA
CAGGGGCAAGCTGGAAGACGGACAGGAAATAGCAGTAAAACGTCTCTCAAAAACCTCAAC
ACAAGGAGTTGATGAGCTCAAGAATGAAGTAATGTTGATAGCCAAACTTCAGCATCGCAA
TCTCGTGAGGACGTTAGGGTTCTGTGCTGAAGGAGAGGAGAGCATGTTGATCTATGAATA
CATGCCTAATCATAGCCTCGACTTGATTTTATTTGATCAAACAAAGAGAATGTCACTAGA
CTGGCGGAAACGGTTCCACATTATCAACGGAATCGCAAAGGGGCTGTTGTATCTTCATCA
AGATTCGAGATTAAGAATCATCCACCGCGACCTCAAAGCTAGCAACATACTGCTTGACGC
AGACATGAATCCAAAGATATCAGACTTTGGATTAGCGAGGAGTTTTGGAGGGAATGAAAC
TGAAGCTCGAACGCGCAGAGTTGTGGGAACATATGGATACATGGCTCCAGAATACGCGGC
AGATGGGCTGTTCTCAATCAAATCCGACGTGTTCAGCTTCGGTGTGCTGGTGCTAGAAAT
TGTGAGCGGGAAGAGGAACAGAGGATTCTTCGTCAAAGATGATAATCTCAACCTTCTTGG
ACACGCGTGGAGGCATTATAAACAAGGCGACTCCATCAAACTAGTGGATCCAGCTCTAGG
CGAGGCGTTTGATGCGGCGCAGGTGGTGCGGTCGATTAATGTGGGGCTGTTGTGCGTGCA
GAATTATGTTGAAGATAGGCCAAACATGTCTGCGGTGGTATTTATGCTGGGAAATGAAGT
TGCATTACCTCAGGCTAAGCAGCCTGGTTTCATGGCAGAGAGAGATCTTTTAGCTTACCG
TAGATATAGTAGCTCGAATGCAACAAATTCACAGAATCAGATTACAATTACAATGGCAGA
GGGTAGGTAGATTGGAACAGTCGCAAAAATATCCTTGTGAATTTTCTATAGAAATATATT
TCTCGTTTTGTTAGAGTTCAGAAGTTATCGAGATTTAGGGGGGTGTATTCGTTCAGGACT
TTAATAGATATCTGCAGACTTTTAAAATCTGGGTGTATTCGTTCAAGACTTTTAAAAGTC
TATGAAAATCTGGG
>Unigene0000162
GGTTGCTATAATGAAATAATTGTAACTAATGTGCAAGACTTGACATATCATATAATTCAA
GAAAACCATTTTTTTTTTTGCAGCCATGGCCCTTTTTCTCCTCTTCATCCTGCTAATTCC
TCTCCACCTTCAAGTAAACTCACAGAACTCATCTTCTGAGCAGACTATTCTGTTGAGCTT
GAAACAGCATTGGGGCAGCCCCCTCTCGCTTCGTTGGTGGAATTCGACATCATTTGTATG
CGACTGGCCGGAAGTCGAATGCATCTCTGGTTCAGCCACCGGTCTGAAACTAGCAGAAAA
GAACATAAGAGGAACAGTTCCACCAACGATATGTCTGCTCGAAAACCTCGTTTCAATCAA
CCTGTCTCGAAATCTCTTGCACGGAGACATACAAACAGATTGATCGGGGCGATACCCACG
CCTATAGAAGCAGTAAGGTTAGAAGTTCTTGATCTCTCTCAAAATTACTTGCATGGATCG
ATCCCCAATGATATAAAGAATTTGTTCAAACTCACTGTCAGCCTCTACAGCTGCTCAAAA
CTGGTGAGCTTGGACCTGTCCATGAACGAGCTGTCTGGAACGATCCCGGGTGAGCTTCTC
TTGCATAAATGGCTGAGCCATTTATGGCTGCACGGAAACAGATTGGTCGGGGCGATACCA
ACACCGGTAGAGGCAGTAAGGTTAGAGGTTCTTGATCTCTCTCATAATTACTTGAATGGA
TCGATCCCTGATGATGTGAAGAACTTGTTCAGACTCAAATTCTTGGATTTTTCGATGAAT
TCTCTTCGTGGGACAATCCCCATGGGACTGTTCCAAATGCGTCTGCTTGTTTATCTGTCT
CTTGGTTACAATGCCATCTCCGGACAACTTGGATTTGTCTGCTAACGAGTTATCTGGAGA
CATAGAAAATGTGGTCAATCTGAGGTCCATGAGAGTACTCCGGCTCTGCTCTAACAAATT
CTCTGGGAAGGTGCGATACGAGACTGTGAAGCAGTTCTTACACGAGCATTGCTTCGATCG
TTTCAATCTCGTTTCTGACAACGGGACAAAGAGTCAATCAAATAGGCATTTTGTGATAAT
GATAGTAATGTCTGTTGGTTGTTGGGTTGTAGGATTTGCAATAACTTACTACTTGGTAAG
AAAATGCTGGCTTAAGAAAGAGACCGTTGAGTCCGGTCCTTCTGTGGGTGAAGAAGATGA
ATGGAAGATGATTACGTTTGAGAGGCTGGACTTCAATAAAGCAGAAATCTTGTCAAGTTT
GACAGATGAAAACCTCATCGGGTATGGAGGAGCGGGAAAAGTGTATCGAGTTTATATGAG
TGAAGGAAGCAATGCGGTTGCTGTCAAGAGTATAGTGAATCCCAGAAAATCAGACTGCGG
ACTCGAGAAGGAATTCCTGGCAGAGATCAAGACACTGGGGACCATATGGCACAACAACAT
AGTAAAGCTTTTATGCTATCTCTCGAGCAAAGAATTGAAGCTTCTTGTCTACCAATATGT
CGAGAACAAGAGCCTTCATCAGTGGCTGCATGGCAAAAACAAGGAGATATCACCTGTTGG
TAGTAGTTCAGTCACCAAATTGGAGTGGCCAATGAGGCTGCATATCGCCATTGGAGCCGC
ACAAGGACTGTGCTATATGCACCACGACTGCTCCCCGACTATCATACACCGGGATATCAA
GTCGAGGAACATACTACTGGACTCGGAACTCAATGCAAAAATAGCAGATTTTGGACTATC
AAAATTGCTCAACAGGCATGGTGATACAGAAACAGCATCAAACATAGCTGGAACTTTTGG
CTACATTGCCCCTGGTATGCATTATTAAAACCCCAACATCTTTAAGTTGATTCTTATTTT
TAATACGATATATATACATATATACACACACTAAATCTTGTAAACCATGAATTGCAGAGT
ATGCCTACACATCTAAAGTGAACCTAAAGACCGATGTTTATAGCTTCGGAGTGGTTTTAC
TTGAATTGACTACAGGAAGAGAGGCTGTTACTTATGGAGATCATCTGAGCCTAGCAGAAA
GGGCACACCTACACTACAGAGATACAAACGCCGTTGTTGATGCAGTGGATGATGAGATCA
AGAACTCGATCTACATGGACCAAATAATAAGTGTTTTTCGGCTAGGAGTCATCTGTACTG
CTATATCACCTTCTAATAGGCCATCCATGAAGGATTGTTTGCACATTCTACAGAATTGCA
GAAACCATTCTTCTTGAACTTCTAGTCCAATGACTTTCAAGCTATCTGATTGTAAAAAAA
CCTAAGTCGTATGTATCAAATCATGCCTTTATCTGAACTTCAACGTTGTTCAATGAAGCG
CCAAATTGTAGTACCAGAATCAGATCAAGGTCTTGGGATAAAATTTACCTTAAAGCAGCA
TCAGTTGATGATACTTTGCCTCCAATTCTCTCATGAATCATTGCTTGATGTTAATGCTGA
AATTCCAACTCCTCATCAACTGATATCCCATATCAAGAGCACCAGTTTAAGCACGGGTGA
AGAGAACTGTTGTTGATGCGATTTTATTAGGTTCTGATGCAGTCTCCCTCCATGGCACTC
TTATTCTCTTCATTCTGCTAATTCGTCTCAACCTTCAAGTATATTCACAAGACTTGTCTT
CTGAGCAGGCTATTCTTTTGAGCTTGAAACAGCATTGGGACACTCCCTCCTCTCTTCGTT
GGTGGAATTCGACCTCATCCTTATGTGATTGGCCAGAAGTCGAATGCGCCTTTGGTAAAG
TCACCGGCCTGCCAGCCTATACAACTGCTCAAAACTTGTGAGGTTGGACCTGTCCATGAA
CCAACTGTCTGGGACGATCCCAGGTGAGCTTCTGTTGCATAAAAGGCTAAGCCATTTATG
GCTGCATGGAAACAGATTGATCGGGGCGATACCCACGCCTATAGAAGCAGTAAGGTTAGA
AGTTCTTGATCTCTCTCAAAATTACTTGCATGGATCGATCCCCAATGATATAAAGAATTT
GTTCAAACTCACATCATTGGATCTGTCGATGAATTTGCTT
>Unigene0000163
GATGAGCGACGCATCAGTTTCAGGCTTTCTGATATAGATGACTTCTGGTGTCCAACCATC
CGTACCATGCTATGCTTCCAACTCCAGAGTTTCCCTAGTTGGCCGGAGTTTCTACGACGT
TTTAGACTGCTTAGGATATTGGATGCCGTGGGTGACAACTCCAAGGACCCCCCTTCCCAA
GTATTTGAGTTGTTTCATTTAAGATATCTTGCTTTAATTTGTTCTTCCGGTATTCCATCA
GCCATATCTAATCTTATGAATCTTCAAACCTTAATCATTCTTCCAACCACTTCTCGCTGG
CATAAAAATTGGATTATTGGTAAAGATGTATCCTATTTCTCTTTGCCATTGGAAATTTGG
AGAATGCCTCAGTTAAGGCATCTTGTCCTCCATGATCTTTATATGCTACCCCACCCCCCA
GATGGATCAAACCTTCCTCTAGTAAATCTTCAAAGTCTTTCCTACATAATTGATCTTGTA
TGGACAGAAGAGATTTTGCAAATGATTCCTAATGTGAAAAGATTGGGACTTGCGTATAAA
AGCAATAAAGGGTATGAGCTCCATCTTCTCAAGCATCTGCATCAACTTGAAAAGTTGGAA
CTCTATGGGTTTTACGGTTTTCCTTGGGTGGAGCATAACCTGATAACTTTCCCTCGGACA
CTAAAAAAGTTGACGTTAGCGGCTAGGGGATTTCCTTGGGAATATATGAGTGTTGTTGGT
TCGTTGCCTAATCTACAAGTGCTTAAACTACGAGATTATGCTTGCGATGGTGACACATGG
GAAACAGCTGATGGAGAATTTCCTCAGCTGAGGTTTTTGCTAATTGAGGGTTCAGCTTTA
CAGCACTGGATAACTGAGAGCAGTCACTTCCCAAGACTCCAGTGCCTAGTGCTTCAGTAT
TGTTGGAATTTGAGGGAGATTCCAGAATGTATAGGAG
>Unigene0000164
CTAACATTTAAAAAAATCAAATAAATATTTTTAATTTAAATTCTCAGCTAGAAATTGTTG
AAACTTTTTTAATATTATTATTAGTCAATTGATTTGAACAATTCTTTTCTCCAAATATTG
TTGTTGTTGATTTTTGTTGTGGGGGTAATATATTATTTAATGGCAAAATTTGTTGTTGTT
GTTGCTTTGTTCCATTAGACGAATTAAATTTTTGTTTAGACGGAGAAATTGTTGTTGTTG
TTGCCTTTTTATTTTTTGTTGGTGTATTTCCATTTTGTTGTTGATGGTGTATAATTGTTG
TTGGAAATAAATTTTGTTGTTGTTGGGGAGGAGGAGAAAGAAGAGAAATTTGTTGTTGTT
CGGAAGAAAAAGGAGGAGGAATTCCACCACCACTACCACCAACACTTGCAATCATTCCCA
TAGCACACAACATTTGTTGCATTAAACGAATCTGTTGAGGACTTAATTGTTGTTGCTGCT
GCTGTTGTTGTGCAAATAAAGCAAATTGTTGTTGCTGTTCAAATGTTTGTTGGGGAATTT
GTTGTTGATTTCGTTGTCTATTTTGTTGTTGCTGTTGCTGATATTGTTGAAATTGTTGAA
ACATATTTTGCATATAATTTATTTGAGCATATTGTTGTTGTTGTTGCTGCTGTTGTTGAT
GGGTAGTATTTGCAGCAACAAAAGCTTCAAATTGATTTTGAAAAGTAGCAGAAAAATTGT
TTAAATGATTATTATTATTGGAAAATATTTGTTGTTGCTGAGCTGTTTGAAATTGTTGTG
GTTGTTGTTGTGTTTCAGATACTGCTTGAACTTGTTGTTGTTGTTCTTGTTGCTTTTTAC
TTGATTTAGACCGATTATATGTTCGTGTTTTTGTTGTTTTATTTTCAGAGGTATTTTTGT
TGTTAGTTTTTGTATTGCTGCTAGTTGTTATTGATTGTGATGAAGGTAATGTTGTTGTTT
CCGCTTTAGATGTAGCACTAGGAAGATTGACAACCGGAGGTATTTGTTGTTGAATAGATT
GTGTTTCAATCAATATATGCGGACTTTTCCCTTCACCGGCAGCAGGACTCTTTTGTTGTT
GACCACCACCACCCCCAGCAGTCAAATTTGCTCTTATTTCATTTGTAGGATTTGTTATTG
TTGTTGTTTGTTCACAGTTATTATTATTTCCCCCTTCAATTTTAGTAAATTTTTCTTGTT
GTTTTTGTACCTTTTTAGGCCTAATATTTGGTGATGATGAAGAAAAATTTCGTTGACGTT
TTTTATTATTTGTCAAAGTTCCATTATTTGTTGGTGGTGGTGAAATTAAAGAAGTTACCG
GACGTAGAGGAGAAACACCAGCAGTTGAAAGTCTTGCAATTGTTGTTTTTGTAGAATTTG
GAGGTGATTGTGTTGATGAACGAATAATATTTTTTGATAAATTTATTTTTGTTGTTGTTG
TTTGATTTTGTTGTTGCTGCTGCTGTTGAGAAGAAGATTGATGAAGAGAAGAAGCTAAAA
TTGAGGATGATTGTTGAGAAGAAGGTGAAAACAAAGATAATGAAGTTACGGTTTTTTGAA
CGGCACCTTCTCCTCCTCCTCCAATATTATTTTTTCCTCCTTCATTTATCCCAACAGATT
TTTCTTTTATTAATTTTTCTTCTTTTTCCACCTTTTCTTGTTGTCCTTGTTGTTTTGGAA
TTTCATTCAAATTATTTTGACATTTAATTGTTGTTGTTGCAATTATCGGTGATGCTTGTT
GTTGAAGAGATATTTGTTCTGTTGGACCACTCTCCATATCTAATTGTGGCATATCTTCTA
AAACTTCTTGACGATCTTCATCTTCTTTTGGGGGTAATTGAGCTAATGTAAAATTTAATC
GAAGAGGGGATTTTCTTGACCAACTAAATAATTGAACGACATCCTCCAAACTAAAATCAT
CTTCCAAAACAAATTTCAATTGTGGATCAACAAAATAAACTCCATAAAAATCAGACATTG
CCAATTTAGATTCTAGTAATCTTTTCAATTGTTCAATTTTAACTTTTGCAGAACAACGAA
AATAACGACAAAAAGAATATTGTTTTTGTTGTTGTTCTATTGCTGTTGTTGTTCTCTCAC
AAATATTTTGAGGAGGAAAAGAGGAAGAACTGCTGCTGCTGGGTATTTGTTGTTGTTGAT
CAATTAAAATAATTTGTTCTTCACCAATATCCTCATTTTGTTGTTGTTCCTCCTTATGAT
TTTCTGTTGTTGCAGAAATTTTTTCAGATAAAGACACTAAAGAATCATCACCACTAGCAG
CCAAAACTTTTGTTAAAGGAACATATTCAATTTGAAGTGAAATATTTTCGTTTGGAGAAC
ATAATTGAGTTGATAATTGAAGCAACATTCGCCTTTGCTGAATTCTTCTTTCGGAAAATG
AAGCTGTAGTAGTAGATGAACCATTATTTGAATCACGTGAAGAACGATGTTGTCGGCGTG
CTACGCGACGTAATTGACGCCAAAAAAGATCTGGGACTAATTTGTAGACCAATTCTTGCA
GTCTCAAATCCCTTTTGTAAATATGTTCACTACCAAGTTCAATTTTACATTTTGGACATT
TTCTTGAATCAGGACCAGCTGAAGATAAATGTTGCAATAAACAAGAACGACAAAAAAAAT
GAAGGCATCCAGTAAGTGTAACAGCATCTGACAAATAATCTTGACAAAGAGAGCAGGTAA
TATGTTCTTCTAATCCTAAAGCTTTAGCCTGCTCTCGGCTATTCATTAGTTGTTGTTGTT
GTAAATAAATATATAAAAATCTCTCGATCCAAGCACTCAAAAA
>Unigene0000165
GTAAACATGATTAAGCCATTGAAACTTAGCAAGGGTCTGAGAAGTATTTCCCTTAAGGGA
TATTACAGACATAAGCAAATTAAATAAAGAGTTTCATCAGAGTTATGCAGCGAGATGCGT
TACTATATGTGTGAAGACATATAGCAGGGAGTTCAAATTCTTATAGAGTCAAAGTATATA
AAGATAAACATGAGACATAGGGAAAACACAGCCAACTGACAATTCCAACAGCCTTCACCC
ATCCTCGCGCCAAGCCAGACCTGTCTCAGGGGTCGATGACGTAGCGCTTAGAGTCGTACT
AACGCCGGCCGTCACTCGAACCTGCGTCACCACTTGTTAGTGGGTGACCTTCTCATGTGT
ATGGTGTTTACCATATTTGTTCAAGTCTTTCCCCCAGAGATGTTTATCCTGTGCTGTAAG
AATTCTTAAGCAAAAGTATTAGTAAAATATGAGAGCCCCTTTAAACAGGGCTATAAACCT
GTTAATAAAAAAGACATATATACCCCAGACAAGACTAGTTTAATTAGTCTCCAAATGACT
CCCAAACAGATTAATAAAGCGGATAATCATGTCTCTATGTTATAGCGTTATCTTCAAACA
AATCCAGATACAAACTAATGGCCAAATCCCTCACAACATTGCGTAAGAGCTGTGGTCATT
CATGATCATATTAAACAAGAACTTTGGAGGCGGGAAATTCCCCTGAGTGAGCTGGAGAAT
CCCGTCGCATGAATCCGAACAGAGTTGGAAAATCCCGATGAGAAAATTCCGAACAGAGCT
GAAAAGACCTCGCTACGCGAGAAGATCCGAACAAAGCTAGAAAGCCTCGCTGCGCAAGAA
ACCCCGAACAAGGCTGGATTTCCCAAGCTCCCGTGAAATCATTGAGCAGGGCCAGAACTG
TGTCTGAAAGGTGGGCCTTGATCTGTCAAGAGTCCCGAGCAGGGCTGTGTATGTCCCCTT
TAATCCCGAGCAGGCCTGAGAAATAAGTGCAAGGCTGACAAGCGAATAACCCATTTTTCA
AACAAAGCAGTCACATTGTAGAGTCAATCATGGTTCAATTAGGTTCATCAATCATAAAAT
GAAATCAAGCCCGGAGGACATAGATGTCTCTAGTCACACTGCTTCTAAGCTATGCATAGT
ATGTTAAGATGAACACGACTTCGACCATTGATATAGTGACATTTAGTACCCACTCGAGTG
TTGGAAATTCATTATCATGAGAGTGCTAAAGAATACATATCATCGAAACTGGCGAGCAAT
TTATAACTTTCTTGAAGTCCCCAAGTGTAAATCATAGCTAAGATAAAGCAAGAGATCCAA
TACAAGTTCTCATCCCAAAATCAGACCATCATATGATGTTTTATGCAGGTCACTTGTCTA
GATGTTTATAGCTAGACTCACCAGTACATATTAGTGGGGCATATTGAAGCAAAAAATAGA
GAAAAGCTATGGCAACTATCAAGCCCGAAACAGAAAGAACTTACTGACAACAATCTCTAG
CCAACATGTAATTGTTCTATAATTTATTATCTCAATTGCGATCCAGCACTAGAAAAGACA
TAAATTGCTTGACAAGAATTTGATCACTAGCAGCCCTATTCACAATATACTCCCTACAAA
TTCTCTAGCAATAAATGCTCAAAATTAGTCTCCAAAATATTCACAAGAATCATACAACAC
AACACAATAACAACATCTTGTATTTTTTTTTAGACGGTAGAGAAATCAATCTTAGCCCCA
CTTCAGAATTCAAAGTCACAGCCAAGGGTTTAATAGCAATATTCCCAACAACACATTTCA
ATTCGACAGAACCCATATGCCCACAAACATTTTTCAAAAGTAGTTCATCTTTTTTTCTGA
TTAACCCGCAACTAGAGGGATTAACTTTAGCGAGAGGTGGATACTTAGCTTGATGTGTGC
AGCTACGGAGCATAATCTGCCCTTCTCTTTGATAAGTGGCCGGTGGCATGCTGTAGGGAG
GAAGAGTGCCAATAGTATTGCGGCTGATTAAAGACAAATCTACAAGGGACGATAGCTGGT
AGATTCTGGTGATACTTCGACGTATGATGAGAGAAGAGCCCATAATTTTTAGGTGGTGCC
CATACATATCACTTGTATATCGTCTGTAAATCCATCGACACAATTGTACCATTTTCTTGG
AATCCAGCGTGAAGTTGATCCACTACGTGCGATTTAATTAAATCCTTGGCTGCGTGAGCA
GCTGATGGGATTCTCCTTTCCAAATCTTTAGTTTCTTCGCTTGAACCTCCGACGCCCTCC
ACAAATGTCAGCAAGGAATCTAGGTTTTCACAAATCTGCCCTAAAACCTCTTTAGTTGGG
GATTTTTTGTTCTGAGGGGTCGAATGAGAGAGAGAACCGAGGTAGCGCAGCTGAAATGCT
TCCATGAACCCGGCTTTGATGGATCTCCAGAAAAGAAGGCCGATTGGGAGGTTGATTCTT
GGAATTCTTTTCTGGATTCTTACGATAGAGAGAAGTCAGCTATTTGGATTTTGGGATTCC
GCCTGGAAGTTGGCTCTTCATCCGAAGTTGGTTATTGATCTTGGGACACCCCATCACCAT
TCTCTTAGTTAGGCGCTGAGGTTGTATTTTGATGATTCTACCAGAGGTGGCTTGAGCCCT
AGCTGAGACGATAAAAACACAAGATTAGTAAGATTCCCCTGAAACTGCGAAGAGCTACAT
ATGAATAATAAAGAAAAATTGGAGGTTTCGATTCGGAGATTCTTCTAGCTGATTCGACAA
CGAATCAGGGGATCCAAAGCATGGTGCAGTCGGAGACAAACTTCGGTGCTAAAGCACGAC
GGCGACGACTGATTCGGCAGCGGGTGAGACGGTCGATGTTAACCGTGGGTGATGAATCTG
GACCTTAAGGACAGCTGCAACTACCTTCGGACTGGAATCCTTGAGGAGAAGAGAGAGATC
TCGATTTGGGGGTTTCCATTTTCGTGACTGGAAATTTTGGGAGCTGGAAAGCTATCGAGA
ATTTTTGGGGACTACCCAAAGGAATTTTCTTGATGGGTTGATTCTCGCCGGGAACTGTTT
TGCCTAGCCCAGTGAAGAAGCTTGCTCTTCGGCAACCTTGGAACGCACCAGATTTTTTTT
GTTTTTTTTATGAACAGTAATCTCCTCCGGTGAACAGTAACCCCGATTAACAGTACTTTC
TCCAGTGAACAGTAACCCCGATGAACAGTACTTTCTCCGGTGAACAGTACCCCCGAATTC
CCATTTTTAGAGGCTCGTCGGAACTCACGACGTAGCCCCCATTTCCCACAGACGGCGCCA
GTTGGTGAAGCATGAAATCGACGCCTAACCTAAAAAGCAGTAATCGAGACAGGATTTACG
TGGTTCGGTCATTAATACCTACGTCCACGGGAGATCTTCAAGTTCTTCCACTATACTTCG
AGATAATTACATTTTACAAGTGTGTTGCTCCCCAATAAACTATCATCCTTTTAATGCTAA
TGCTAACCTTCTATTTATAGATATGAGAGTGAGCCCTAAAGGCCTTAGGCCCATGAACTC
TAATAATTGGATTTAAGCCCTTTTATGCCTTAATACACCTTACTCTTGATTTGACCCATC
TGCGCTGTCCTTCGTCGCCCGTGTTGAGTAGCTCCCTTGAGCTGCGCAGGCGAGTCTGTG
CTGCCGAGTAACTTGGGTAGTCTGCGCCGCCAAGTCCCTTCGTCTGCGCTGCTGAGTCCC
TTTATTATCTGAGGTCTTCAATTAAACCTCTCCCCTCTCTTTACCATCTGTACCCTCCAA
ATCTAGCACCAGCGTTACCGGTTCCATATGCGGAGCTTTTGCTATCCATATTCCCTTGGT
TGTCTTGCGCCTACCAAAATGTAAATACAATATATAGACAAATATTGCAATTAATTAAGA
ACGAGGAGAAGCAGACGAGCAAACTAACCTTGCAATATGTGCATTCATCACCTCAAAGTT
TGTACCAAATAGATGATTCAGTAAAGTACTTTTTCATGCGGAAAAAATCGTTATAAATGT
GAATCATTTCAAAAGCCACAACGTGTTTACTTTGGGATATGTATTTAATCCTTCAAATAC
TATCTCAATCGTATATGGTTTAGCATGTGACACTAGAAATTAAAACCAAAAATAGGAAGA
AAGGCAAAGATATGATGATACCACTGCTCTGCGGCCCCATGATGGCAACCACCGCAATAG
AGGCACCTCCGCCTTGGCTAAAGTCCAACGCCGATTCATTGAATTCTCCGTCGCCGTTAA
TCAACATCGTCGGCGTGCAATTTACCGGCGGCATTCTTATCTCTCCGTCAGTAGGAGAAG
TCCCCATATATATGTG
>Unigene0000167
TAAAAAGGAAAAAGAAAAAACCCTTGAAGGCACAAGAAAGCAAACTTAGGGCCCGAGACT
CGAAAAGAGCTCGTAAAACAAAAACAACAACGCATAGGACAGCTTAAGTCAAAAGACAAC
ACTTGGCAACAAAATCAATAAGGAAAATCATTGTTGGAATGAAAGTCGTCCAACTCCATT
TCATCCGACCAACGGCCGTGCGCGATATTGTTCATAGCACGCATAGCACTATTGTTGCTA
TGATCAACCACAAAGTCCCTCGGCTTATATCCCTGTTCCTCCGCATTTCTTAGACGACCT
TTTATGCAATCTACCGGATTCGGATTCAGTGGCACGCGCGAACGTTCCATACCCTTTTTA
GGACGACCCGGTCCACGCTTAGGCGGAACTTGCTCAACGAGCAATTCCATCCCTTGACTA
ACCTGCGCCTCGAGCCTGCTAATACGATTAGCAATATCCTCTTGATCCGGAATGATCCCC
TGAGACTCCGCCCTATCCTTCAAATCAGGAGTAGGGTCCTTCTCCCGTTGTGTATTCATG
GCAGCTGCTTTCTGAACCTCATCAATATCCTCCGACTGCATATTTGGAGAAGTAACAACC
TCTTCCCCATGCTGACCTTTGCTGCTCCCGGAGTCTTCATCTCCTATGAAAGTCGTAGCT
CCCTTACCAGCCGACAAATCATGTCGCTTAGTGATGCAATGATCCCCCTGAAAATCATCA
GCCCCATCCGCATTCAGACGCTCCGCACTAACCTCCCCAATTTCATTTAGAGACATATCG
GGAGACTCAACAACAAAGTTTTCGTCCACCCTGTCACTATCTGTTTCGGCCACCTTCTCA
TCATCTTTATGAAACACGCCGTAACGGTTTTCCAATCCAATCGGCGGAAGATCACTATCC
TTGACATTAGGGTAATAAACCTGTTCCTTAGGCTGCCAAGCAGACTTGGGATCCACCTTA
GCATCTCCTTTATGATTCTCCTCAACTTGATCAGCCGCTTCCTCATTCTTCTGCTTGCCT
TTTGCTTTCGCAGCTCTCCGGCATTTGTCCGTGGAATGACCAGTGATTTTACAACGAGAA
CAAAACAGCGGCAAAGATTCGAAACCAAATTCAATGTAGAAAGAATTATTACCATCATCG
ATGTACATTGAATTGAGAAGGGGCAGCGCCATATTGATTTCCACAAGGACCCTGGCGAAG
TGCCCCACTTGGCCATTAGCAGAAACGTTGTCAATACGCAACGGATGTCCTAGGGCTCGA
CCAATATTAGCAATGATAACTGGAGTCCATAATTCCACCGGGAGATAATACACCCTTACC
CACACTTGCGCAAGAGATGAGGTTTCTTTATAAGGATCAAAGTATCTGCACCATTCTCGA
AGACGTATGTGACCCGTTGAAAGCTGGAGGATCGCATTTCCTTTTGCCTTTTTTTTTGCT
TCCAGCGTATTGAATTTGATAGTAAAGAATCCCTTAGCCATAGGAATGAATTGGCAATCC
GAGCACTGCCAGATACGTTGCAACTCTAGCGTAATATCCGTGAACGAACGCGGCTTGTCG
CCTTTGCGAAGGATCATCCTCCCGATCAAAGCAAACTGGAATTCATCAAGACGCTGTTGA
TACTCTGATTTCGGGATCGATAAAGTAACGACCTCCCCCTCACGTTTCGAATGAAGGGTA
CGAAGGCCATAAGCAGGAAAATCCGGCTTCTTGATAATGGTAGGCCGAACTTTCGCGGCA
TAAGAGATAGGTTGGCTGGACGACTGGATGAGCTGTTCTGAGTCGTGTAATCCTCCAGAA
GTCTTATCTGTATCAGCATGAGGCGTCGACTGCAGAGAGTGCATCTTAGTAGCATCGAGT
TGTAACAGCAAACCAGCTTCGGCGGCGCTAGTAACGGCCGAAGTGGCGATGCTTGTATTT
GCAGCAGCGGCTAGGGGCAGCGGCTGAAGAGAGTGCCTCTTAGAGGCGTCTAGAGGTCGT
GGAGGATCGAAGTTTGTGGAGATAGGAGGGAGGTTGAGAGCCCCCTTGTCATGAATTCCG
GCCGGCGAACGGAGGTCCATCGACCAGCAGAGGAGATGCTGCTTAGGGTCTGGGCAAGCG
GGCGTCGACGAACTGAAACCAGATCGGAAACCAGAGAACCAGATCTGAAACGGACCAGAT
CTGAGCCGCCGCCCAGAGCTGTTGCGGGTTTTGGGCTGGAATCGAGGTCGCCGGTGTAAC
CTCCGACTCGCCTACGAGCTGCGACCGGCTGGATTCCGTCCAGCGAGAGCGGCGCTTCTC
CCTGCTGAAAACGCCTCCCCTCGACGCAGGCTTCTCCAGCGTGCTGACGAGCAGCGGGCT
TCGTCAGGCGAGGTCGCGCGACGTCGTCGGCGTCGCGGATCTTGCGGCAGCGACGGGCTG
ACTGGAACGAGAAGGGAGCAGCGGCTGCTGCTGCAAACCCAATTCCCAAACCCTTGCTGC
TCCTGTAGCGATGACTTCTCTCTCTCTAATAGCAGATGAACCCAGCGGTGGCGAGATGCG
AAAGCTGCGCGCCGTGTAGTGGGCGGGAACCCAGCAGCGGCGAGATGCGATTTTCAGCGT
CGCCTTCTCTTTTCTTGCGAAAAGGATGAACAGTGCAGAGCACTTTGGATGAACAGTGCA
GAGCACTTTGGATGAACAGTGCAGAGCACTTTGGATGA
>Unigene0000168
CTCCTGATCTGCAACTTTCTGGGAGCACCTTTGATGTTAGTCCACTTTTTTTGTTTTTAG
TCCATTACGAATTATTAGAGTAATGGACATTGGGATTGAGCTCATCTTGGAAGGGGGTTA
AACTAACCATTTGATATTGGAGTAATATCTGAGCTTCAATCCCATGATCTCTATTTATGG
CGTAAGCTCCAGGGCTGAATAAAAATCCTTGAGACCGTGTCCCTACTTATAATTCATTCT
TCTATACCTACACAAAATATAGTTAGCTCTACTGCAGAGATGCAAATAATGTTGGAAAAA
ATACATTATGATTTTTGATGTAAGAATGGCTAATTTGTTTAGCCCTTGACATGTATCCTT
GCTCATTACATTTGTTTTGCACGAGTTGTCTTGAATTAGAATCTGATGATATTCTTTGTT
GAATTCAGCCTTTTCAGAACTCTGTTCATGCTAACTGTTCAAGTGAACTTCTGCAGCAAG
AAAATAAATATTCGCTTTTTTCAGTCCCTCCTCATTGTCATCTCATCAGCCACACTCATT
GTCACAATACCTTTTTTTTTATGTTTAAATTACTAGAAATCTTGGAGACCATATACACAT
AAGGGCACCTTCTTAAGCTATGAGTCATTTTGTGCTGCCAAAGAAGAACATAACTGTGAT
TGTGAAGAGAAAAGCCATGATATGCACTCCAGGGAACAAGGACAAAAGGGGCTTCTTAGA
CTAACAAACCACTTACACCATTGGTCATTGCTTTTGTTAATAGTATTTGTGGAGAGAACA
CCGATTTACCTGCCTTTGAATACACTAGGGGGTGGGGGTGACCAGGTGTTGAAGGAGATG
CAGTTTTTTCCAAGATACTCATAGAGAGTCATGTGTTTCCTGAACAAACATGTTTTTACA
ACTTAGTTTATTGTATTGTAATTTTGTTTTCTTTTTATCCTCTTTGTAGAATAAGTTATG
GCTGATTCTAAGTTACATCCAAATTTCGAAGACCATAATTATGATATACTCCCTCCGTCC
CAATTATAACGTCCCAAATTTCCTTTTTAGGCGTCCCATTTGTCACAACCCAAAAAAAGA
AATAATTTACTTTATCTACTCTCTCTTATCTCTCGCCTCATTACTTTATCTCTCTCTTAC
TTTTTCACTACTCTCTCTATCTCTCTCCTCATTTACTTTATCTCTCTCTTACTTTATCTA
CATTTTCTTAATTTACGTGCCCCATTTTTTTGGGACGTTATTATTGGGACGGAGGGAGTA
CTATATATTTTGCAAGATTCTAATATCGAGTCATGTGTTTTCCCACAAACATGGTTTGTC
CGACTCCAACTTAGTTTATTGTATTGTATTTTTTTTCTTTTTATTTGTAAAATAAGTTAT
GGCTGATTCTAAGTTAAATTTAAATTTCTAAGAACATAATTATGATATTGTTATTGTTAG
ACATCGTTGAAGAATGAAAGTCACTGTATGTTGTAATGAGGTGATGGCTGATCTCATATG
ACAGCTTTACTATTGTTCAACCATGGTGTACTACCCATTAAGAGATGGCCTGAGCCATCC
GTTTTGAGCGTCACCCCTTTTAAATGTTGGTTCACAGTCCCCGTGGTCCCCGTACCGAAC
ACTTCAACTACACACATTAAAGTTTCAAAATGAACTTGAGTGTACTTTATGTATGATTAC
TAAATGCATCTGAGTTCTGGGTGTCACTGCCATACATGCAATGCTGATGTGACTACTTTT
ATTGGCATTCCCTTGCAGAAACCAAGAACTACCGCTATTAATGGTAATAAATTTCCTATT
GGCATCAAAGTCCAAGCAGTCTGGAGCGAAGATGGAGAGTGGTATGA
>Unigene0000169
CCTAAAATCAATTCCCTTTTCTCCAGTGTCTCACGATTCTTCTCTGCCCCACCGCCGCAA
TCTGCACCACCGCGCACCCCACCCATCCACCGCCGGGATCTGCTTCGTCGGACCACCTTG
CTCCCTTCCCCCGCCGCGATCTGCCCCCTCCCATCTCCACACCGATTCTTTCTCCCCCAA
AATTCCCAAATCCTAATTTCACAGACCCTCCATCTCTCGCTTCGATTCGCCGCAGTCCGG
TCCTCTGAGGCGCGACCAGACCCCGTCGCACCGCCTTCAGCCTCCGTCACGCCGCCCCGC
CCGTCGCGACCAGAGCAGTCCGCCAGTTGCGCGCCAGGTAGGATTCTAATTGTTGGATTT
ATTTCAATTTGGCAGTGGGTAGTAACTAATGGGGGCTGAGTTTCGATTTAATTGTTGGAT
TTTCGTATTATATAAAACCTAAAGTAAGAAATTGATCATAGACATTTATGAAGTAGAAGG
TATTATCTATGTTTTAAGGGTAAAGCCTAATGCAGAAGCAAATATTATAAAGTTAATAAC
CAT
>Unigene0000170
GTTTAAGAAAATTTTTAAAGCAAATGAACAATCTACAAAATCATTTTAATTTATATATTC
GCCCTACTTTGGAAGCAAATCCTTTCTTCAAGTATGTGATACTAGTTCAATTTATAGGTT
TCTTCATTTCTTTATTCAAACCAATTTCTGATTTGTTGATTCTCGTGCCTAGCACCCTTT
TTCATCTTCACCTATGGCGGCTAATTACAAATTCGTTTGTGGAGAGAAATTTGATAGTAC
TTCTTTGGTCATCCTATTGTTTCTATCAATTTATTTTGTATATTCAACCCAATTGGTCTG
TAAAAGAATCGCTCAAATTTATTGTGATTGTGCAGCTTTCCTCAACATTTTTGCTTGTAA
TATTTTCTCTACTTTTGTTTATCTCAACAAGCGTAGTTTATACCTTCTATAAAATTGAAA
TTTTTGGAAGTTGTGCTTTAGCGATGGCTGCATTAATTGCTCTTAAACAATTTTTACCAG
ACACTGTTCTCTTTACTACACCCTATGGAAGACTAAAAAATGGGCATTTACCGATTTGTT
CGTTTTTTGTGTTTTTGATATGTTGGATAATTGGGCTTGTTAGAGGGACTGTTATTTTTC
AAATAATGTTATCTCTTCAAATCAGCTGGACCTATTTACGATTTTTTCAAGAAAGAGGCG
GTATGGGTGAACAAGTAATTGGTGATCGAAGTGAACATTTTTGTTGGGCAAGTTTCTTCC
CAAGAATAATTCAACCTTTTGCTACTTTAATTGGCCGTTTTACATTTCGTTCGCTTCATC
GTTTTGGCTTGTTAAAACGAGTTATTGGAAAAGAACATTTGGATTATATGCAAGAAAACA
GTCTTCAAATGGAAGCATTGGAATGTATTCAAGTTAAAAGTGTTGGAACTGCTGTGTTGG
CACCGGAAGGTTGGGATTCGGAAAGGAAAAGACAAAAAGCTTTGAGAATGTTAAACGAAC
GATTAATGGCTAGCAATGCAATTAATGCCTCACCAGAAAACAACCAAAAACAATTGCATG
ATTCCCCTTCAAGTCCGCAATTATCAAAAGGATTTGGAGGTTTTGAAGAGGAAGAGAGGC
CTTACAAATTTGCACAATTTCAACAAACATTGCCTCCTAAAGATATTGAAGAAAATAATG
AGGAATTGACAGCAATAAATATAATAGATGAATTAAATGAAAATGAGGAGAGGCGATGAT
TTAAAGTGGGTGGGTAAGGAAAAATTTTTTTAAGAAAGGC
>Unigene0000171
CTCTTATATTGGCAATATCTGACAGTCTTTCTCTATTTAATTAATTAATTAAATTTATTT
TTCTTTAAAATCTTTAATTGATTTTTCCATTTTTTGTCGATGTGCAATTCTTGTAACCCC
CAAAGCTGTATATTTTGAACGATCAAAATATAATAAATCTATCCCTTTAATTTCACAAAA
TGAGGAACAATGTTCTGACAATTCTAAATATTCAAGCCATTCACAAACATCCAAACAAGT
CCATTCTTTTATTGCTTTTTGTTTAAATTCTCCTGTATTTTGTTTTTTAAATTCAATTTC
TTTTTTAATCTCAGATTTATCTTTTTCTCCTTTAGGAGTAGATTGATTAGAAGAAGAAGA
AGAAGGTTGCTGTTCTTCTACTAAATGATTATTTGAATTTATAGAAGAATTTTCTGATTG
GTCATCATAATCTACAGCTGGTATTCGTAAAAAAGAGCCGATATTGTTGTTGTCTCTTTC
TGGACAAAAAGATTTATTATTTCCCGTTAATAAAGGTGATTGTGTCGATGTTTGTTGATC
AATTAATTGTTGACTCAAAACATTAACTCTGTGTTTAACAGGTAAAGAATGTTGTGTATT
AACTAAAGAAGATGCTACAATTGTTGACCCATTTCCATTATTATTTTCACAATCTCCACA
TTCACTAGGCTCTAAAGATGTTCTCGAAGAAGTATATCCGCTATCCTTTTTTGTTCCAAT
AAATCCTCCTGGTGGAGAATGTGAAGAAGTATTTGCTGTCATTTTACCTACAACATGTCC
ACATTTGGCTGCAGCACCACTAACATTTTCTAAAACAGATTCACGAAGACTAAGACCTCC
ATTATATCGACCAGTTAATATTCCTCCTCCTCCTCCTCCATTATTATTATTTATTCCTCC
ATTTCCAACATTTTGTTGTTGTTGTCCTTTTCCATTATTATTTTCAATATTATTAACAAC
AATTTTATTATTTTTTAAATTATTATCTTCATTCCCACTTCCCCCACTTTCACTTGTTTC
TTCAACAATTCTTACTTTTGAACGTCTTCTAGCTAAAGCAGAACGTAAATCAGAATTAAA
ATCTATTGGAGGGGCTATTTTCCCTCCTTCATTTCCTTCATTTAAAGAATTTTTTAAATT
TTGTTGAATATTTTTATTTTCGTTTTTTGTCGGGGAAGTTTGTTTAACTGGTCTTAAACG
AACAGAACGAAGTGTTTCAGCACTTATTCCACTAGCTGGGGCAGAATTTGTAGTTTCCGG
TTGTTTTTTTGGTTGCAAAGGTTTAGTAGGTGCTGTTGAAGATGTACTTGGTTGTGAATG
TTTTTGTAATAAATTAGCAGGGGGCGGGGGTGGAGGGGCTGGTGGTGGTCCTCCTCCAGA
TTTATTATTTTGTTGGGGCAAAGAAGGAACAACAACAACAGTAGAGGCATAAATTGGAGC
AGAAGTATTAGTATTAGAATTTTGTGAAGGAAGTTGTGAAGGAGGAAGAAGTAATTGCTG
TTCCCCTTCATCTTCTGTTCCTCGTAAATTAATAGAATTTTTCCATAAACTTTGGGGAGG
TGGGGGTGGGGGAGTTTTTGGTCTTAAAATTATTTTGTTTTTATTTTCAGAATAAATATT
ATTTTCATTTCCTTCTGCTGCTTGTAAATCAGGTGTTGAAATTGAACTTTTCATTAATTG
ATTTTGATCATTATTATTTGAATTACGAACACTTTGTTGTTTACGTCTTTTCATTTCAGC
TACTGAAGTAAACTTTTTTGGTATTCCAACATTATTATTTTGAGATGTTTGTTGTTCAAC
AATTTGCTGTTTTTGTTGATCAGAAGAATTACTACTTCCTTGTTGCACCATTAAATGCTC
TAATTCTGCAGCAGAAATACGACGGACAGATTTAGTTAATTTAACAGAAGCACAACGAGT
CTGTTGTTCTATTGGTACAAAAGTTAATTGTTGTTGAGGAAAAGTAACAGAAGAATTAGG
GAGAACATCGCAAGGAAGTGTTGAATTATTTGGAGAATAATTATGGACATCTACTGCAGC
AGTAAATTGTGAAGCTGCAAATGAACGACGACCAAAAGAAAGAGTTGTTGATGGATCACG
TTGTGGAGGAGGAGGAGGCGGAGGGGGTAAAGTTGCTGGATTTTCTGATGTAGAAGAACC
GTTAAGTCTTGGCACAGAATGATTTCTTCTCCCAACAGTCGCATAATTAATACCCGAACT
ACTAGCATATATTTGTTGCTGTAAATGTTGAGTATTTTGTAATTGTTGTTCTCTAGCCAA
AAGATCAACATCTATAGTCACAACTTTTAATGTAATTGTATCTCCACATTGATGTATCAA
TTCAACAACTTGTTCATGACTTGCTGCCCTAACATCCACTCCATTAATTTCAAGTAAAAA
ATCTCCAGGTCTAAGGCCAGCACGCATTGCCATTCCTTGCATATCTACACCTTCAAAGAA
TTGAAGTGCTGGAATGGTTAATGTTGGGCGAAAATCTAATTGCATTGAATCTGCATATCT
AGCTCCACGGAGAATAAATCCAAAACCTTTAGGCCCTCTTGGAATAACTAGAATACGTGG
AGTATTTGGTTCAAATCCCGGCTGTTGATGTTGAAATGTATTTGCAGGGATTCTTCTTAA
AGTGCCATATTCGCTTGTTGAGCTTGTCATAGATGGGTTTTGATTATTTATTGGATTAAT
TTGTTGTTGTTCTTGAAGTTGTTGATTAACATTAACAGAAGAATATCTATGTGGATGGCT
AGAAGCAATTGTAGATGAAGAAGAACAATGTGAAAGTGAACGTCTTCGAGACATACTAAT
AATACTTCCATCTTGGGATTGACGGGTAGAAAGTCGACGTCGAGTGTTAAGTCTTGGAGG
TTCAAGGAAAGGAACAACACTCTGAGGGGAATGACCAAGAATAACATTAGCTACAGCCAT
ATTTCCAACAATTTGTGCAACTTGTACAGCAGTTTGATTATTTCCATTAATTAAAGAAGG
ATCAGCACCTCTATATAACAATAATTGAGCACATTCTACACGTCCATTGACTGCACAAAC
GTGAAGGGGAGTATTCCCGTTAATATTACGGGCATCTATATTTGCCCCATAATAAATTAA
TTGTTCTGTATGTTTACAAAGTCCGTTTTTACAAGCCTGATGTAATGCTGTATTTCCATG
CATATCAACAATATCTAAATCAGCTGCCTCAGCTAACAACATTTCTGTCACTTCTGCATT
AGATTCAGCATTAAGCATATTATAATAAAGAGGAGTTAATCCAATTAAATCTTTATAATT
TGGAGAAGCACCCAATTCAAGCAAAACACGAACATTTTCAGCAACAGAGAGAAATGCTGC
TTTATGCATTCCTGTCTGCCCCTCAGTATTTCTAAAATCTAAATGAGCACCACCACCAAC
CAATTGAACAATTACTTGCTGACTTCCTGGAATACCAGAAGCCAAAGTAAGGGGAGTTTC
TCC
>Unigene0000172
GGCGAGGGAGCTTCCAGATTTCGACTCCAGTCTGAAGACAGTTGCTGCCGTCCCTAGATT
CTGGATTCGTCACCGACGGTTAAAATCGGCCGTCTCGCCCGCCATCAAAACGGCCACCGT
GCCCTACCTTGTCTCCGATCGAAGACCCCAAATCACGATGCTCTGCTTGTCTCTTCACCA
TAGCCGAGCCGTCCGCCGACGTGAGCCCTAGGAGCCGCGCCGCAGCACCGCTCTCAGAGC
GCGATGCTGAGCGGACATTAAACGAAGAAAATCCGACAGCCACCGCCGCCAACTCAGAAA
TCCGACTAAGCCACAATTGTCATCTCAGTGCCTACAGAGGAAGGTTTCTCTCGCCGACAT
TCAGTCCGCTCCATCTCCTTATCGAAACTCCGGTGAGGCCGATGTCGCGCCAATCGACGA
CGCCTTGGGTCTTAACAGCGATTTGGGGATCACCTCCGTCTCAGTTCCCAATTTCCATCA
ACAAATTCTGAGTTCCCAATTTCAATCAACAAATTCTGAGTGCCCAATTTCCATCAGCAT
TACGTGAATCTTACAAAACAATGATTGTCTCTAGATGATGCTTGATTTAATGTTTGGTGT
ATGTCATGGTGCAGGGAACGGGAGGGAAGGGGACGACGAATTCAACCAACGGGTTCTCCT
CCATAAATCCAGCGAGCAAGTTGCCGCTCTTTATTTACGGCAGATGAGGGTTCTCACGGT
ACTTTGACCGGGGAACGGAATTGGCACCCCTCGATGGTGTCGGGGCCCTACCGCCTACCA
GAGTCATGCTGATTCCTACTGGAATCACACCGGAATATCGATCAAATCTCAATCATACAA
GTATGGAGCAGCGACTTCACCGAAGCGAAATCTGGGAAATAACTCAACCCATCACCATCT
TCGAAGAGAGGAGCGACGGGTGCTGCTCTGCCAAGCCAGCAAGTAGTGTGTACAGAACTC
AAGCTTTATAGAGGTCATGATCACGATATTGCCTCGCAACTCACCAAACGAGCAGGGCAG
TAGCTCAACTTATTCTAGAAGCTAAGTTCAACTACCTCTTATGAGTATAAACAATGTTTG
ATGCATCCTATGCGCATATCTATGATCTCTTAGTGTTATTTTCTGTGAAATAGCGGATAC
TGGGACTTTAAAACAGTCCTTGAGAATTCTTACAAACTTAATTGGAGCAAGAGTTGTTAG
TTCAAGGGGGTTTATGGATGGAATGATTAATGGACTTGATTCGATACCACTCCAATTTGA
TAGGGAAATTTCTCATTTATTAGCAATTTTTCTTTTTCGATCTATATCATGCGGGGATCA
GTGCCCCAACTTCATTTGCTTAATTTCGCTTCTAATCTCTTGTTATTTTGTTCGATTTTT
TATGCAAGGCAAACGAAGTAGCGAACCATGTTTGTTGCTTAAGGAAATCGTTAGTTCAGA
GAGCTAATTGAAGCTTTGAAGCTTATCAAAAAATTTGTCCAAATTGGACCCTAGTTCCTC
TCGATGCAATTCAGGTAAATTTGTCATTTGTCGTTCCGTCCTTTCAGCGCCGCTGCGGAC
TTCCGGCGATGCCGTTTCTGACCCCAGCAAGGCCGGTGTCTTGCTGGCGATATTTCCTCT
CTACTTGGCTATCTTGCGGTCAGTCGATGGAGCAAGAGCAGCGATACATATCGCTGCCAC
CGTTGTACTCTTTGGCTCGACAGAGCAGGGCAGTCGCTCCCTCTCACTACCATAATTTGG
TCCAAGCCATCACCACCTCCGGTGGAGTCACCAATACGCAGCCATGGAAGTAAAACTCTC
TCTGCTCAATAGACGTGGTTACCAGGGATCTAGATCAGACTAAATGTTACCGGAGCTAAG
TTTTCTAGACCTCTCACTCTCTACATTGAATCTATTCTGGAATTAGTCAGGGAAAAATGG
GGTGAATGACATCTGATTTAGTGAGGTTTAATTGAGGCTGATATTGCTGTGATTTTTGAA
GTTAATTTTGGGTCTAATACTGTTGATTTCGAACACTTGTCCAATTGGGATCATCCCATC
ATGATATATCCGGTTGAAGAATGATGATTCATGCTTTGGTGACTATCTTAATTTTATAGA
GAACGTGGCTATTAAATCTTTGGTTGAGCTGTGAATTTTCTCGAGAGAAATTTTTTTAAT
ATAGTCTGCTATGTTCACTTATATATTTGCCGATGATCTCTTCTCCTGATTTAAGCCTTG
GGTAGCCAACTTAAAACTTCATTATAATCTTGCTCTATTTGTTGTAGTTTGCCTGAGACT
GCTGCTGTTGGGACTAATTGGAGATCATTCATTGTTGATTTAATCACTAGAAAAACCATA
AGTTAAGGGCTATATGCGCTTCACACTACCTTGAGGGTGACAAACGCTAGCCACCAAGTT
ATATCTACCGCGGATTAATCGGAGTCCGACGAGGCAGCAAGGGCCTGCCATTGTCAGCAT
TGTCTTGGCTCCAACCGAACAGAACAGTTGCCTTTCTCTCTATCATAAGCTAAGTCTTAT
ACTTGCCATCATAAAAACTGCTCAACCTTTCTATGCTTTGATGGGGGGTCTGGATTTGAC
AGCAGAAATTTAATCTCTCTTTGAAGAAATTTATTCTCTTTTTTGAATCAGTTAGGGATA
TATGAAAATCAAAGATGTATATGCGATTATTCTCTTATTGCAGTTGCTCTTTCTTTGGAA
AATGCTTATATGTGGGCATATGAAATGCGATTAATGATGTTTTTCTCATGAATTAAACTA
TTCCTTGTCTCATAAGAAAATTTCTTTTTGTGAATGCCTATTGGTGTGGAGTAAGGGCTC
TGTTGAAATGCGAAAAGAATTTCAATGTGTATTCTGATATTGGTCTAGAGATTGAGGGTA
TTTTGATATTTGGATATTCTTTGGTAT
>Unigene0000173
CTGGCCTCTCTCTATCTTCTCCATTACACTCACCACCGCAATCCTCTCTCTGTCCGCCTT
CCCACCGGCTCTGGCGAGGCTGTGTCCGGCCGAGGACGCCGTTCATCGACTACTTCCTCC
CATAATTCATTCCTCTCTCCCAAAAATCACGAATGAAGACAAAAGGGGAGCCCTAATTTC
CTCCCCAAATTAGGAATCGCCGCCGCCTAAGCCGAAATCCGGCAACACAGCGTCATTCTC
TCCGGCTTTGACGATGCCTCCACGTCGGAGGCTTTCTCCTCCCCTTTCCCTTCCGATTTT
GAGCCCTAGCTTTCATACAAAGAAATACCACCGCCGCTGCGCAACTGGAATACCACAGAA
TGGTCGGGCTTCGTCCGTTCTCCTCCTCTTCTTCTCTCTGAATCTGGCACCGCCGACTGA
GGAACGTCGATGAACGCCGCTCACTGCCATGGTCTTCGAGATTCGGGCAAGTGGTTGTCA
CCTCCGCTCTCTCGTTACCTCTCTCACTCACTCTCATGAACAGATCTCCCTCACACACGA
AGAGAATAGAAATCGAGTCCTAGCTCTCTCTCGACACTTTCCCAATCTCTCGCTGCTGTT
ACATTTCTCTACCGAGCAGGTGAGGGCCTGCCGCCTCCGTCGATCCTCCGAGCTCCGTCG
TGCGTCGGAAGTTCGTCGTCGTGCCGCTCTCCTTGGTTACAGAGCAAGGTAGCCGCAATT
CTCCCCTTTCGAAGCTAAGTTTCCTGTCCCACCTATTTTCTATTGATGATAGTGTTATCT
ACGTCGTTGCATATCGACTTCTTAGTGTAGTGGATTTCTAATGATTGGTTACAATTAAAC
GTCAGTAAATTGCATTATGTCCTTGCCTTGTTTTTCTCCACATATACGAAGCATTTCATA
CTTCTATGATGATGAGTTATGGCATTTGATGTCCATCTAAGATGTTGAAATCATCTCAGT
TCTAGAAAACTTGGAGCTGTCATGACCTGTTATTTACTGGCTATATCTACTCATCTTGTA
TTATTCCAACTTGGCTTGATTTGTAGCAGTTATGTATGCTTCTTTCTTAAAACTTGTTGC
TTTCACATTTAATCTTTATCTTTGATCGGTGCCTCCAGTTCTCCTCGCAGTAGCACCCCA
CCCTCGCTTCTCCATCTTCCATCTTTGGTTGCCGCACCACCGAGGGCTGCTCGCAGACGC
CATCCTCCCGCTGCCAAGGCCAGTCTCGCTGCTTCGCTGCCACTCACGGTGTCGTTTTGT
AGCTAACCATGTGAACAAGATTCGAAGGTATTCTCATACGCACGACGTGCATACCTTTTC
TATTAATTGTAGTATTCAGGATTGAATTTTGTCTAAAGTGAAACTGATTGGGGTTTTTTT
GAGTTTTGGAGTTTATTCTACTTGCATTGGAGTGACAAATTTCAATTTTCTGTGAATCTC
TTCATCATACCTTAATAGCATACCCTTTCCAGGTTTACAGTTGATTACTATACTTCTTCC
ACATCTTTGTTTTGAATCTTTTGATCAGTTCTTAAATTGTTGTTTATTCTATAGCTTGAC
TGTACTCACTTATAATCTTCGCCTCATGGAATCAGAAGTTTTACGATGTTGAGAAGCAGA
TAGACTGGTCAAGCTTTCATGATATTGCTGGTATGAATACTTATATTTAGCTTTTATCAA
AGACTCAATGAATTTTGGTGGACGGTCATTGTTATTAAGAGGTGATTTGAGGACTATGGT
TTAATTTATATGTCATATGATTAATTTTTTTTGTACATTGGCTGTTGTAGTGAGTACTTA
ATACATTACTTGGTGTTGAGTTTATATCTCTTGAGTTTATATGTCTTGAGTTAGATATGA
AAGGGGCTGTAAAGGTGATTTGAGGACTATGGTTTAATTTATATGTCATATGATTAATTT
[truncated: 77,375,594 more chars]
